# Supplementary material for: Examining Challenges to Co-Design Digital Health Interventions With End Users: Systematic Review
Source: J Med Internet Res. 2025 Mar 14;27:e50178. doi: 10.2196/50178 (PMC11953610; doi:10.2196/50178)
Supplement: Multimedia Appendix 2 [file jmir_v27i1e50178_app2.xlsx]

## Sheet: Sheet1
Database	Search String Cluster 1: Health Behaviour	Expected Results (Approx)	Search String Cluster 2: UX	Expected Results (Approx)	Search String Cluster 3: Methodologies and Frameworks	Expected Results (Approx)	Text Availability	Years	Article Type	Document Type	Subject Area / Publication Topics / Refined by	Publication Stage	Source Type/Publication Type	Text Availability	Search Type	Language
Scopus	TITLE-ABS-KEY ( "digital health" OR "mHealth" OR "eHealth" ) AND ( "end user*" ) AND ( LIMIT-TO ( SRCTYPE , "j" ) OR LIMIT-TO ( SRCTYPE , "p" ) ) AND ( LIMIT-TO ( PUBSTAGE , "final" ) ) AND ( LIMIT-TO ( DOCTYPE , "ar" ) OR LIMIT-TO ( DOCTYPE , "cp" ) OR LIMIT-TO ( DOCTYPE , "re" ) ) AND ( LIMIT-TO ( SUBJAREA , "MEDI" ) OR LIMIT-TO ( SUBJAREA , "COMP" ) OR LIMIT-TO ( SUBJAREA , "HEAL" ) OR LIMIT-T…	652	TITLE-ABS-KEY ( "user experience" OR "UX" OR "user centered" OR "user centred" OR "human centred" OR "human centered" OR "patient centered" OR "person based" OR "person centered" OR "participatory design" OR "involvement" ) AND ( "digital health" OR "mHealth" OR "eHealth" ) AND ( LIMIT-TO ( PUBYEAR , 2021 ) OR LIMIT-TO ( PUBYEAR , 2020 ) OR LIMIT-TO ( PUBYEAR , 2019 ) OR LIMIT-TO ( PUBYEAR , 2018…	3359	TITLE-ABS-KEY ( "agile" OR "scrum" OR "kanban" ) AND ( "digital health" OR "mHealth" OR "eHealth" ) AND ( LIMIT-TO ( SRCTYPE , "j" ) OR LIMIT-TO ( SRCTYPE , "p" ) ) AND ( LIMIT-TO ( PUBSTAGE , "final" ) ) AND ( LIMIT-TO ( DOCTYPE , "ar" ) OR LIMIT-TO ( DOCTYPE , "cp" ) OR LIMIT-TO ( DOCTYPE , "re" ) ) AND ( LIMIT-TO ( SUBJAREA , "MEDI" ) OR LIMIT-TO ( SUBJAREA , "COMP" ) OR LIMIT-TO ( SUBJAREA , …	128	full text	2015-2021	Books and Documents, Review, Systematic Review	Article, Conference Paper, Review	Medicine, Computer Science, Health Professions, Nursing	Final	Journal, Conference Proceeding			English
PubMed	"Telemedicine"[Mesh] or "digital health" and "end user*" or "end-user*"	456	User-Centered Design [MESH] or "Universal Design"[Mesh] or "Patient-Centered Care"[Mesh] or "Person-Centered Psychotherapy"[Mesh] and "telemedicine"[MeSH Terms]	205	"agile" or "scrum" or "kanban" and "telemedicine"[MeSH Terms]	29		2015-2021	Books and Documents, Review, Systematic Review (ONLY for Cluster 1)							English
PyscInfo	( TI "digital health" OR TI mhealth OR TI eHealth AND TI end user* OR TI end-user* )	476	( TI “user experience” OR TI UX OR TI “user centred design” OR TI “user centered design” OR TI “human centered design” OR TI “human-centred design” OR TI “patient centered” OR TI “person centered” OR TI “person based” AND TI “digital health” OR TI mHealth OR TI eHealth )	1885	( TI “person centred” OR TI “person centered” OR TI “participatory design” OR TI involvement AND TI “digital health” OR TI mhealth OR TI ehealth )	1242		2015-2021					Academic Journals		TI	English
IEEE Xplore	((("Document Title":digital health) OR ("Document Title":mHealth) OR ("Document Title":eHealth) AND ("Document Title":end user*) AND ("Document Title":end-user*)) OR (("Abstract":digital health) OR ("Abstract":mHealth) OR ("Abstract":eHealth) AND ("Abstract":end user*) AND ("Abstract":end-user*)))	989	("Document Title":user experience) OR ("Document Title":UX) OR ("Document Title":user centered) OR ("Document Title":participatory design) OR ("Document Title":human centered) OR ("Document Title":involvement) OR ("Document Title":patient centered) OR ("Document Title":person based) OR ("Document Title":person centred) AND ("Document Title":digital health) OR ("Document Title":mHealth) OR ("Docum…	739	("All Metadata":agile) AND ("All Metadata":kanban) AND ("All Metadata":scrum) OR ("All Metadata":digital health) AND ("All Metadata":mHealth) AND ("All Metadata":ehealth)	13		2015-2021			Cluster 1: healthcare, mobile computing, patient monitoring, medical computing, medical information systems, medical image processing, electronic health records, patient care, patient diagnostics, patient treatment | Cluster 2: healthcare, mobile computing, medical computing, user interfaces, user experience, patient monitoring Cluster 3: healthcare		Conferences, Journals			English
CINAHL	TI digital health OR TI mHealth OR TI eHealth AND TI end user* OR TI end-user*	843	TI user experience OR TI ux OR TI user centred OR TI user centered OR TI human centred OR TI human centered OR TI patient centred OR TI patient centered OR TI person based AND TI digital health OR TI mHealth OR TI eHealth	2511	TI agile OR TI scrum OR TI kanban AND TI digital health OR TI mhealth OR TI eHealth	1046		2015-2021					Academic Journals		TI	English
Web of Science	((TI=(“digital health” OR mHealth OR eHealth AND “end user*” OR “end-user*”))) AND LANGUAGE: (English)	324	(((TI=(user experience OR UX OR user centered OR user centred OR human centered OR human centred OR patient centered OR patient centred OR person based OR person centred OR person centred OR patient centred or Patient centered OR participatory design OR involvement AND digital health OR mHealth OR eHealth)))) AND LANGUAGE: (English)	1642	(((TI=(agile OR scrum OR kanbab AND digital health OR mHealth OR eHealth)))) AND LANGUAGE: (English)	516					Healthcare Science Services		Academic Journals		TI	English
	---		---		---
	---		---		---
