# Supplementary material for: Examining Challenges to Co-Design Digital Health Interventions With End Users: Systematic Review
Source: J Med Internet Res. 2025 Mar 14;27:e50178. doi: 10.2196/50178 (PMC11953610; doi:10.2196/50178)
Supplement: Multimedia Appendix 3 [file jmir_v27i1e50178_app3.xlsx]

## Sheet: FINAL T&A Screening
	TITLE & ABSTRACT
				Exclusion criteria
Citation	Reject	To Extract (i.e. flagged in title/abstract review for fulltext)	CONFLICT	Single user/person case study	Randomized controlled trial	Non english	Not a primary research (e.g. reviews, comments, etc)	No critical analysis of user/human/person/patient involvement in digital health design	Non-human studies	Duplicate	Comment
Avery, K. N. L., Richards, H. S., Portal, A., Reed, T., Harding, R., Carter, R., Bamforth, L., Absolom, K., O'Connell Francischetto, E., Velikova, G., & Blazeby, J. M. (2019). Developing a real-time electronic symptom monitoring system for patients after discharge following cancer-related surgery [Article]. BMC Cancer, 19(1), Article 463. https://doi.org/10.1186/s12885-019-5657-6	1		0					1
Beerten, S. G., Proesmans, T., & Vaes, B. (2021). A heart rate monitoring app (fibricheck) for atrial fibrillation in general practice: Pilot usability study [Article]. JMIR Formative Research, 5(4), Article e24461. https://doi.org/10.2196/24461	1		0					1
Bendixen, R. M., Fairman, A. D., Karavolis, M., Sullivan, C., & Parmanto, B. (2017). A user-centered approach: Understanding client and caregiver needs and preferences in the development of mhealth apps for self-management [Article]. JMIR mHealth and uHealth, 5(9), Article e141. https://doi.org/10.2196/mhealth.7136	1		0					1
Bolle, S., Romijn, G., Smets, E. M. A., Loos, E. F., Kunneman, M., & Van Weert, J. C. M. (2016). Older cancer patients'user experiences with web-based health information tools: A think-aloud study [Article]. Journal of Medical Internet Research, 18(7), Article e208. https://doi.org/10.2196/jmir.5618	1		0					1
Bray, L., Sharpe, A., Gichuru, P., Fortune, P. M., Blake, L., & Appleton, V. (2020). The acceptability and impact of the Xploro digital therapeutic platform to inform and prepare children for planned procedures in a hospital: Before and after evaluation study [Article]. Journal of Medical Internet Research, 22(8), Article e17367. https://doi.org/10.2196/17367	1		0					1
Bulatović, N., Žarić, N., Djukanović, S., Radusinović, I., & Pejanović-Djurišić, M. (2017). An Example of Human-Centric Sensor Network: Be Responsible Platform [Article]. Wireless Personal Communications, 92(1), 237-250. https://doi.org/10.1007/s11277-016-3848-x	1		0					1
Cannon, P., Walkup, K., & Rea, J. M. (2016). MHEaL and mHealth in a restricted environment: Design and usability of an offline mental health literacy app. SIGDOC 2016 - 34th ACM International Conference on the Design of Communication,	1		0					1
Cho, H., Powell, D., Pichon, A., Thai, J., Bruce, J., Kuhns, L. M., Garofalo, R., & Schnall, R. (2018). A mobile health intervention for HIV prevention among racially and ethnically diverse young men: Usability evaluation [Article]. Journal of Medical Internet Research, 20(9), Article e11450. https://doi.org/10.2196/11450	1		0					1
Cho, H., Yen, P. Y., Dowding, D., Merrill, J. A., & Schnall, R. (2018). A multi-level usability evaluation of mobile health applications: A case study [Article]. Journal of Biomedical Informatics, 86, 79-89. https://doi.org/10.1016/j.jbi.2018.08.012	1		0					1
Conway, N., Campbell, I., Forbes, P., Cunningham, S., & Wake, D. (2016). MHealth applications for diabetes: User preference and implications for app development [Article]. Health Informatics Journal, 22(4), 1111-1120. https://doi.org/10.1177/1460458215616265	1		0					1
DeForte, S., Sezgin, E., Huefner, J., Lucius, S., Luna, J., Satyapriya, A. A., & Malhotra, P. (2020). Usability of a mobile app for improving literacy in children with hearing impairment: Focus group study [Article]. JMIR Human Factors, 7(2), Article e16310. https://doi.org/10.2196/16310	1		0					1
Di Sano, M., Perez, A., Labrador, M. A., Athilingam, P., & Giovannetti, F. (2015). Demonstration paper: HeartMapp: A mobile application to improve CHF outcomes and reduce hospital readmissions. Proceedings - Wireless Health 2015, WH 2015,	1		0					1
Espino-Salinas, C. H., Luna-García, H., Galván-Tejada, C. E., Gamboa-Rosales, H., Rodríguez-Aguayo, P. C., Galván-Tejada, J. I., Celaya-Padilla, J. M., & Arceo-Olaguea, J. G. (2020). Book sense an application for mental disorders diagnosis: A case study for user evaluation and redesign. CEUR Workshop Proceedings,	1		0					1
Estai, M., Kanagasingam, Y., Di, X., Vignarajan, J., Bunt, S., Kruger, E., Tennant, M., & Xiao, D. (2017). End-user acceptance of a cloud-based teledentistry system and Android phone app for remote screening for oral diseases. Journal of Telemedicine & Telecare, 23(1), 44-52. https://doi.org/10.1177/1357633X15621847	1		0					1
Fernandes-Taylor, S., Gunter, R. L., Bennett, K. M., Awoyinka, L., Rahman, S., Greenberg, C. C., & Kent, K. C. (2017). Feasibility of implementing a patient-centered postoperative wound monitoring program using smartphone images: A pilot protocol [Article]. JMIR Research Protocols, 6(2), Article e26. https://doi.org/10.2196/resprot.6819	1		0					1
Fernandez, M. P., Bron, G. M., Kache, P. A., Larson, S. R., Maus, A., Gustafson, D., Jr., Tsao, J. I., Bartholomay, L. C., Paskewitz, S. M., & Diuk-Wasser, M. A. (2019). Usability and feasibility of a smartphone app to assess human behavioral factors associated with tick exposure (the Tick app): Quantitative and qualitative study [Article]. JMIR mHealth and uHealth, 7(10), Article e14769. https:/…	1		0					1
Frogren, J., Quitana, M., Anderberg, P., & Berglund, J. S. (2018). Designing a model app for older persons with cognitive impairment - insights from a usability perspective [Conference Paper]. Gerontechnology, 17, 80s. https://doi.org/10.4017/gt.2018.17.s.079.00	1		0					1
Garavand, A., Samadbeik, M., Nadri, H., Rahimi, B., & Asadi, H. (2019). Effective Factors in Adoption of Mobile Health Applications between Medical Sciences Students Using the UTAUT Model [Article]. Methods of Information in Medicine, 58(4-5), 131-139. https://doi.org/10.1055/s-0040-1701607	1		0					1
Geirhos, A., Lunkenheimer, F., Holl, R. W., Minden, K., Schmitt, A., Temming, S., Baumeister, H., & Domhardt, M. (2021). Involving patients' perspective in the development of an internet- and mobile-based CBT intervention for adolescents with chronic medical conditions: Findings from a qualitative study [Article]. Internet Interventions, 24, Article 100383. https://doi.org/10.1016/j.invent.2021.1…	1		0					1
Ghandour, N., & Ghandour, A. (2019). The experiences of three different user groups using Personally Controlled Health Record for multidisciplinary care team [Article]. Australasian Journal of Information Systems, 23, 1-33. https://doi.org/10.3127/ajis.v23i0.1900	1		0					1
Gill, R., Ogilvie, G., Norman, W. V., Fitzsimmons, B., Maher, C., & Renner, R. (2019). Feasibility and acceptability of a mobile technology intervention to support postabortion care in British Columbia: Phase i [Article]. Journal of Medical Internet Research, 21(5), Article e13387. https://doi.org/10.2196/13387	1		0					1
Giunti, G., Rivera-Romero, O., Kool, J., Bansi, J., Sevillano, J. L., Granja-Dominguez, A., Izquierdo-Ayuso, G., & Giunta, D. (2020). Evaluation of more stamina, a mobile app for fatigue management in persons with multiple sclerosis: Protocol for a feasibility, acceptability, and usability study [Article]. JMIR Research Protocols, 9(8), Article e18196. https://doi.org/10.2196/18196	1		0					1
Guo, F., Mai, Y., Zhao, X., Duan, X., Fan, Z., Zou, B., & Xie, B. (2018). Yanbao: A mobile app using the measurement of clinical parameters for glaucoma screening [Article]. IEEE Access, 6, 77414-77428, Article 8543570. https://doi.org/10.1109/ACCESS.2018.2882946	1		0					1
Haldane, V., Koh, J. J. K., Srivastava, A., Teo, K. W. Q., Tan, Y. G., Cheng, R. X., Yap, Y. C., Ong, P. S., van Dam, R. M., Foo, J. M., Müller-Riemenschneider, F., Koh, G. C. H., Foong, P. S., Perel, P., & Legido-Quigley, H. (2019). User preferences and persona design for an mhealth intervention to support adherence to cardiovascular disease medication in singapore: A multi-method study [Article…	1		0					1
Hanssen, G. K., & Dahl, Y. (2016). A participatory design approach to develop an interactive sound environment simulator. American Journal of Audiology, 25(3, Supp), 268-271. https://doi.org/10.1044/2016_AJA-16-0005 (Research Forum: Internet and Audiology)	1		0					1
Herbuela, V. R. D. M., Karita, T., Francisco, M. E., & Watanabe, K. (2020). An integrated mhealth app for dengue reporting and mapping, health communication, and behavior modification: development and assessment of mozzify [Article]. JMIR Formative Research, 4(1), Article e16424. https://doi.org/10.2196/16424	1		0					1
Iribagiza, C., Sharpe, T., Wilson, D., & Thomas, E. A. (2020). User-centered design of an air quality feedback technology to promote adoption of clean cookstoves [Article]. Journal of Exposure Science and Environmental Epidemiology, 30(6), 925-936. https://doi.org/10.1038/s41370-020-0250-2	1		0					1
Jacobson, V., Iglesias, C., & Morreale, P. (2018). User interface design and evaluation of a mobile pollen tracking application. MCCSIS 2018 - Multi Conference on Computer Science and Information Systems; Proceedings of the International Conferences on Interfaces and Human Computer Interaction 2018, Game and Entertainment Technologies 2018 and Computer Graphics, Visualization, Computer Vision and…	1		0					1
James, N., Power, E., Hogden, A., & Vucic, S. (2019). Patients’ perspectives of multidisciplinary home-based e-Health service delivery for motor neurone disease [Article]. Disability and Rehabilitation: Assistive Technology, 14(7), 737-743. https://doi.org/10.1080/17483107.2018.1499139	1		0					1
Katsulis, Z., Ergai, A., Leung, W. Y., Schenkel, L., Rai, A., Adelman, J., Benneyan, J., Bates, D. W., & Dykes, P. C. (2016). Iterative user centered design for development of a patient-centered fall prevention toolkit [Article]. Applied Ergonomics, 56, 117-126. https://doi.org/10.1016/j.apergo.2016.03.011	1		0					1
Khan, A. I., Gill, A., Cott, C., Hans, P. K., & Gray, C. S. (2018). mHealth tools for the self-management of patients with multimorbidity in primary care settings: Pilot study to explore user experience [Article]. Journal of Medical Internet Research, 20(8), Article e171. https://doi.org/10.2196/mhealth.8593	1		0					1
Kikidis, D., Votis, K., & Tzovaras, D. (2015). MyAirCoach: Designing a mobile application for the education of patients regarding asthma disease. Proceedings of 2015 International Conference on Interactive Mobile Communication Technologies and Learning, IMCL 2015,	1		0					1
Kip, H., Kelders, S. M., Bouman, Y. H. A., Gemert-Pijnen, L. J. E. W. C. v., & van Gemert-Pijnen, L. J. E. W. C. (2019). The Importance of Systematically Reporting and Reflecting on eHealth Development: Participatory Development Process of a Virtual Reality Application for Forensic Mental Health Care. Journal of Medical Internet Research, 21(8), N.PAG-N.PAG. https://doi.org/10.2196/12972	1		0					1
Lavallee, D. C., Lee, J. R., Semple, J. L., Lober, W. B., & Evans, H. L. (2019). Engaging patients in co-design of mobile health tools for surgical site infection surveillance: Implications for research and implementation [Article]. Surgical Infections, 20(7), 535-540. https://doi.org/10.1089/sur.2019.148	1		0					1
Mozgai, S. A., Femminella, B., Hartholt, A., & Rizzo, A. (2021). User-Centered Design Model for Mobile Health (mHealth) Applications: A Military Case Study in Rapid Assessment Process (RAP). Conference on Human Factors in Computing Systems - Proceedings,	1		0					1
Powell, A., & Torous, J. (2020). A patient-centered framework for measuring the economic value of the clinical benefits of digital health apps: Theoretical modeling [Article]. JMIR Mental Health, 7(10), Article e18812. https://doi.org/10.2196/18812	1		0					1
Roy, T., Hodges, L. F., Daily, S. B., & McClendon, J. (2016). SecondLook: Participatory Design Process to Create a Phone App that Detects Digital Dating Abuse. Proceedings - 2016 IEEE International Conference on Healthcare Informatics, ICHI 2016,	1		0					1
Townsend, A., Leese, J., Adam, P., McDonald, M., Li, L. C., Kerr, S., & Backman, C. L. (2015). eHealth, participatory medicine, and ethical care: A focus group study of patients’ and health care providers’ use of health-related Internet information. Journal of Medical Internet Research, 17(6). https://doi.org/10.2196/jmir.3792	1		0					1
Veiga, J. J. D., & Ward, T. E. (2016). Data collection requirements for mobile connected health: An end user development approach. Mobile! 2016 - Proceedings of the 1st International Workshop on Mobile Development, co-located with SPLASH 2016,	1		0					1
Webb, M. J., Wadley, G., & Sanci, L. A. (2017). Improving patient-centered care for young people in general practice with a codesigned screening app: Mixed methods study [Article]. JMIR mHealth and uHealth, 5(8), Article e118. https://doi.org/10.2196/mhealth.7816	1		0					1
Westphal, M., Yom-Tov, G. B., Parush, A., Carmeli, N., Shaulov, A., Shapira, C., & Rafaeli, A. (2020). A patient-centered information system (myED) for emergency care journeys: design, development, and initial adoption [Article]. JMIR Formative Research, 4(2), Article e16410. https://doi.org/10.2196/16410	1		0					1
Whitney, R. L., Ward, D. H., Marois, M. T., Schmid, C. H., Sim, I., & Kravitz, R. L. (2018). Patient perceptions of their own data in mhealth technology–enabled N-of-1 trials for chronic pain: Qualitative study [Article]. JMIR mHealth and uHealth, 6(10), Article e10291. https://doi.org/10.2196/10291	1		0					1
Widarti, E., Eman, D., & Suyoto. (2020). User-centered design for mobile apps guide service heritage tourism in Indonesia [Article]. International Journal of Interactive Mobile Technologies, 14(16), 87-100. https://doi.org/10.3991/ijim.v14i16.11312	1		0					1
Abejirinde, I. O. O., Zweekhorst, M., Bardají, A., Abugnaba-Abanga, R., Apentibadek, N., De Brouwere, V., van Roosmalen, J., & Marchal, B. (2018). Unveiling the black box of diagnostic and clinical decision support systems for antenatal care: Realist evaluation [Article]. JMIR mHealth and uHealth, 6(12), Article e11468. https://doi.org/10.2196/11468	1		0					1
Aboueid, S., Liu, R. H., Desta, B. N., Chaurasia, A., & Ebrahim, S. (2019). The use of artificially intelligent self-diagnosing digital platforms by the general public: Scoping review [Review]. JMIR Medical Informatics, 7(2), Article e13445. https://doi.org/10.2196/13445	1		0				1
AbouZahr, C., Boerma, T., & Hogan, D. (2017). Global estimates of country health indicators: Useful, unnecessary, inevitable? [Review]. Global Health Action, 10, Article 1290370. https://doi.org/10.1080/16549716.2017.1290370	1		0					1
Abraham, O., Wytiaz, R. M., & Feathers, A. M. (2019). Paediatric use of medications and adherence apps: a qualitative analysis of the perspectives of children and parents [Article]. Journal of Pharmacy Practice and Research, 49(2), 123-129. https://doi.org/10.1002/jppr.1460	1		0					1
Abrams, T. E. (2016). Capsule commentary on Rosenthal et al, 'A difference-in-difference analysis of changes in quality, utilization and cost following the Colorado multi-payer patient-centered medical home pilot'. Journal of General Internal Medicine, 31(3), 323-323. https://doi.org/10.1007/s11606-015-3549-2	1		0				1
Abu, H. O., Anatchkova, M. D., Erskine, N. A., Lewis, J., McManus, D. D., Kiefe, C. I., & Santry, H. P. (2018). Are we “missing the big picture” in transitions of care? Perspectives of healthcare providers managing patients with unplanned hospitalization [Article]. Applied Nursing Research, 44, 60-66. https://doi.org/10.1016/j.apnr.2018.09.006	1		0					1
Abugabah, A., & Alfarraj, O. (2015). Issues to consider in designing health care information systems: A user-centred design approach [Article]. Electronic Journal of Health Informatics, 9(1), Article e8. https://www.scopus.com/inward/record.uri?eid=2-s2.0-84929092938&partnerID=40&md5=0a9a6a813e2a6ab22142b2339756303e	1		0				1
Achdut, N., & Sarid, O. (2020). Socio-economic status, self-rated health and mental health: The mediation effect of social participation on early-late midlife and older adults [Article]. Israel Journal of Health Policy Research, 9(1), Article 4. https://doi.org/10.1186/s13584-019-0359-8	1		0					1
Achilles, M. R., Anderson, M., Li, S. H., Subotic-Kerry, M., Parker, B., & O’Dea, B. (2020). Adherence to e-mental health among youth: Considerations for intervention development and research design [Article]. Digital Health, 6. https://doi.org/10.1177/2055207620926064	1		0				1
Adam, M., Tomlinson, M., Le Roux, I., Lefevre, A. E., McMahon, S. A., Johnston, J., Kirton, A., Mbewu, N., Strydom, S. L., Prober, C., & Bärnighausen, T. (2019). The Philani MOVIE study: A cluster-randomized controlled trial of a mobile video entertainment-education intervention to promote exclusive breastfeeding in South Africa [Article]. BMC Health Services Research, 19(1), Article 211. https:/…	1		0		1
Adam, R., & Watson, E. (2018). The role of primary care in supporting patients living with and beyond cancer [Review]. Current Opinion in Supportive and Palliative Care, 12(3), 261-267. https://doi.org/10.1097/SPC.0000000000000369	1		0					1
Adami, I., Foukarakis, M., Ntoa, S., Partarakis, N., Stefanakis, N., Koutras, G., Kutsuras, T., Ioannidi, D., Zabulis, X., & Stephanidis, C. (2021). Monitoring health parameters of elders to support independent living and improve their quality of life [Article]. Sensors (Switzerland), 21(2), 1-36, Article 517. https://doi.org/10.3390/s21020517	1		0					1
Adejoh, S. O., Boele, F., Akeju, D., Dandadzi, A., Nabirye, E., Namisango, E., Namukwaya, E., Ebenso, B., Nkhoma, K., & Allsop, M. J. (2021). The role, impact, and support of informal caregivers in the delivery of palliative care for patients with advanced cancer: A multi-country qualitative study [Article]. Palliative Medicine, 35(3), 552-562. https://doi.org/10.1177/0269216320974925	1		0					1
Adelman, L., & Verkuyten, M. (2020). Prejudice and the acceptance of Muslim minority practices: A person-centered approach. Social Psychology, 51(1), 1-16. https://doi.org/10.1027/1864-9335/a000380	1		0					1
Adibi, H. (2020). The australian national disability insurance scheme and people with disabilities from CALD backgrounds [Article]. International Journal of Reliable and Quality E-Healthcare, 9(3), 1-23. https://doi.org/10.4018/IJRQEH.2020070101	1		0					1
Adibi, S. (2015). A mobile health network disaster management system. International Conference on Ubiquitous and Future Networks, ICUFN,	1		0					1
Adjekum, A., Blasimme, A., & Vayena, E. (2018). Elements of trust in digital health systems: Scoping review [Review]. Journal of Medical Internet Research, 20(12), Article e11254. https://doi.org/10.2196/11254	1		0				1
Ådnanes, M., Melby, L., Cresswell-Smith, J., Westerlund, H., Rabbi, L., Dernovšek, M. Z., Šprah, L., Sfetcu, R., Straßmayr, C., & Donisi, V. (2018). Mental health service users' experiences of psychiatric re-hospitalisation - an explorative focus group study in six European countries. BMC Health Services Research, 18(1), N.PAG-N.PAG. https://doi.org/10.1186/s12913-018-3317-1	1		0					1
Adu, M. D., Malabu, U. H., Callander, E. J., Malau-Aduli, A. E. O., & Malau-Aduli, B. S. (2018). Considerations for the development of mobile phone apps to support diabetes self-management: Systematic review [Article]. Journal of Medical Internet Research, 20(6), Article e10115. https://doi.org/10.2196/10115	1		0				1
Adu, M. D., Malabu, U. H., Malau-Aduli, A. E. O., Drovandi, A., & Malau-Aduli, B. S. (2020). Efficacy and acceptability of My Care Hub mobile app to support self-management in Australians with type 1 or type 2 diabetes [Article]. International Journal of Environmental Research and Public Health, 17(7), Article 2573. https://doi.org/10.3390/ijerph17072573	1		0					1
Adzovie, D. E., & Adzovie, R. H. (2020). Impact of social media usage on adolescent sexual and reproductive health. Proceedings of the 7th European Conference on Social Media, ECSM 2020,	1		0					1
Afrizal, S. H., Handayani, P. W., Hidayanto, A. N., Eryando, T., Budiharsana, M., & Martha, E. (2019). Barriers and challenges to Primary Health Care Information System (PHCIS) adoption from health management perspective: A qualitative study [Article]. Informatics in Medicine Unlocked, 17, Article 100198. https://doi.org/10.1016/j.imu.2019.100198	1		0					1
Agarwal, A., & Patel, M. (2020). Prescribing behavior change: Opportunities and challenges for clinicians to embrace digital and mobile health [Article]. JMIR mHealth and uHealth, 8(8), Article e17281. https://doi.org/10.2196/17281	1		0					1
Agarwal, A. K., Wong, V., Pelullo, A. M., Guntuku, S., Polsky, D., Asch, D. A., Muruako, J., & Merchant, R. M. (2020). Online Reviews of Specialized Drug Treatment Facilities—Identifying Potential Drivers of High and Low Patient Satisfaction [Article]. Journal of General Internal Medicine, 35(6), 1647-1653. https://doi.org/10.1007/s11606-019-05548-9	1		0				1
Agarwal, P., Kithulegoda, N., Bouck, Z., Bosiak, B., Birnbaum, I., Reddeman, L., Steiner, L., Altman, L., Mawson, R., Propp, R., Thornton, J., & Ivers, N. (2020). Feasibility of an electronic health tool to promote physical activity in primary care: Pilot cluster randomized controlled trial [Article]. Journal of Medical Internet Research, 22(2), Article e15424. https://doi.org/10.2196/15424	1		0		1
Aggarwal, R., Kryscynski, D., Midha, V., & Singh, H. (2015). Early to adopt and early to discontinue: The impact of self-perceived and actual IT knowledge on technology use behaviors of end users. Information Systems Research, 26(1), 127-144. https://doi.org/10.1287/isre.2014.0564	1		0					1
Agher, D., Sedki, K., Tsopra, R., Despres, S., & Jaulent, M. C. (2020). Influence of Connected Health Interventions for Adherence to Cardiovascular Disease Prevention: A Scoping Review [Review]. Applied Clinical Informatics, 11(4), 544-555. https://doi.org/10.1055/s-0040-1715649	1		0				1
Aguillard, K., & Garson, A., Jr. (2020). Patient Use of Cardiovascular Devices and Apps: Are We Getting Our Money's Worth? [Review]. Methodist DeBakey cardiovascular journal, 16(4), 291-295. https://doi.org/10.14797/mdcj-16-4-291	1		0					1
Ahern, D. K., Parker, D. R., Eaton, C. B., Rafferty, C., Wroblewski, J., & Goldman, R. (2016). Feasibility of using patient-facing technology for the identification of COPD in primary care [Article]. Journal of Innovation in Health Informatics, 23(2), 541-546. https://doi.org/10.14236/jhi.v23i2.824	1		0					1
Åhlfeldt, R. M., Persson, A., Rexhepi, H., & Wåhlander, K. (2016). Supporting Active Patient and Health Care Collaboration: A Prototype for Future Health Care Information Systems [Article]. Health Informatics Journal, 22(4), 839-853. https://doi.org/10.1177/1460458215590862	1		0					1
Ahlgrim, C., Maenner, O., & Baumstark, M. W. (2016). Introduction of digital speech recognition in a specialised outpatient department: a case study [Article]. BMC Medical Informatics and Decision Making, 16(1), 1-8, Article 132. https://doi.org/10.1186/s12911-016-0374-4	1		0					1
Ahmad, A., & Mozelius, P. (2020). On the importance of tailor-made speech relearning software for stroke rehabilitation. ICT4AWE 2020 - Proceedings of the 6th International Conference on Information and Communication Technologies for Ageing Well and e-Health,	1		0					1
Ahmad, M. A., & Ahmed, S. (2018). Piezologist: A Novel Wearable Piezoelectric-based Cardiorespiratory Monitoring System. 2018 IEEE (SMC) International Conference on Innovations in Intelligent Systems and Applications, INISTA 2018,	1		0					1
Ahmadvand, A., Kavanagh, D., Clark, M., Drennan, J., & Nissen, L. (2019). Trends and Visibility of "Digital Health" as a Keyword in Articles by JMIR Publications in the New Millennium: Bibliographic-Bibliometric Analysis. Journal of Medical Internet Research, 21(12), N.PAG-N.PAG. https://doi.org/10.2196/10477	1		0					1
Ahmed, A., Steed, L., Burden-Teh, E., Shah, R., Sanyal, S., Tour, S., Dowey, S., Whitton, M., Batchelor, J. M., & Bewley, A. P. (2018). Identifying key components for a psychological intervention for people with vitiligo – a quantitative and qualitative study in the United Kingdom using web-based questionnaires of people with vitiligo and healthcare professionals [Article]. Journal of the Europea…	1		0					1
Ahmed, I., Ahmad, N. S., Ali, S., Ali, S., George, A., Danish, H. S., Uppal, E., Soo, J., Mobasheri, M. H., King, D., Cox, B., & Darzi, A. (2018). Medication adherence apps: Review and content analysis [Review]. JMIR mHealth and uHealth, 6(3), Article e62. https://doi.org/10.2196/mhealth.6432	1		0				1
Ahmed, S. (2015). Knowledge based systems for ubiquitous e-healthcare. 2014 International Conference on Web and Open Access to Learning, ICWOAL 2014,	1		0					1
Ahmed, S., Hossain, M. F., Price, K., Pranger, C., Hossain, M. M., & Sharmin, M. (2019). A tale of the social-side of ASD. Proceedings - International Computer Software and Applications Conference,	1		0					1
Ahmed, Z., Garfield, S., Jani, Y., Jheeta, S., & Franklin, B. D. (2016). Impact of electronic prescribing on patient safety in hospitals: Implications for the UK [Article]. Clinical Pharmacist, 8(5). https://doi.org/10.1211/CP.2016.20201013	1		0					1
Ahumada-Newhart, V., Maya Hernandez, J., & Badillo-Urquiola, K. (2021). A Call for Action: Conceptualizing Assets-Based Inclusive Design as a Social Movement to Address Systemic Inequities: An Assets-Based Inclusive Design Framework. Conference on Human Factors in Computing Systems - Proceedings,	1		0					1
Aicken, C. R. H., Fuller, S. S., Sutcliffe, L. J., Estcourt, C. S., Gkatzidou, V., Oakeshott, P., Hone, K., Sadiq, S. T., Sonnenberg, P., & Shahmanesh, M. (2016). Young people's perceptions of smartphone-enabled self-testing and online care for sexually transmitted infections: Qualitative interview study [Article]. BMC Public Health, 16(1), Article 974. https://doi.org/10.1186/s12889-016-3648-y	1		0					1
Aikens, J. E., Rosland, A. M., & Piette, J. D. (2015). Improvements in illness self-management and psychological distress associated with telemonitoring support for adults with diabetes [Article]. Primary Care Diabetes, 9(2), 127-134. https://doi.org/10.1016/j.pcd.2014.06.003	1		0					1
Aikens, J. E., Trivedi, R., Heapy, A., Pfeiffer, P. N., & Piette, J. D. (2015). Potential impact of incorporating a patient-selected support person into mhealth for depression. Journal of General Internal Medicine, 30(6), 797-803. https://doi.org/10.1007/s11606-015-3208-7	1		0
Ainsworth, B., Greenwell, K., Stuart, B., Raftery, J., Mair, F., Bruton, A., Yardley, L., & Thomas, M. (2019). Feasibility trial of a digital self-management intervention ' My Breathing Matters' to improve asthma-related quality of life for UK primary care patients with asthma [Article]. BMJ Open, 9(11), Article e032465. https://doi.org/10.1136/bmjopen-2019-032465	1		0					1
Aiyegbusi, O. L. (2020). Key methodological considerations for usability testing of electronic patient-reported outcome (ePRO) systems [Review]. Quality of Life Research, 29(2), 325-333. https://doi.org/10.1007/s11136-019-02329-z	1		0					1
Aizen, R., Marcu, G., Misra, A., Sieber, G., Schwartz, D., Roth, A., & Lankenau, S. (2018). Designing an emergency response community for opioid overdoses in philadelphia. Conference on Human Factors in Computing Systems - Proceedings,	1		0					1
Ajdaraga, E., Gusev, M., & Poposka, L. (2019). Evaluation of user satisfaction with the EcGalert system. 2019 42nd International Convention on Information and Communication Technology, Electronics and Microelectronics, MIPRO 2019 - Proceedings,	1		0					1
Aji, M., Gordon, C., Stratton, E., Calvo, R. A., Bartlett, D., Grunstein, R., & Glozier, N. (2021). Framework for the design engineering and clinical implementation and evaluation of mhealth apps for sleep disturbance: Systematic review [Review]. Journal of Medical Internet Research, 23(2), Article e24607. https://doi.org/10.2196/24607	1		0				1
Ajmeri, N., Guo, H., Murukannaiah, P. K., & Singh, M. P. (2020). Elessar: Ethics in norm-aware agents. Proceedings of the International Joint Conference on Autonomous Agents and Multiagent Systems, AAMAS,	1		0					1
Akaninyene, O., Ebenso, B., Okey, O., Osifo-Dawodu, E., Otu, A., & Okuzu, O. (2016). Using a mHealth tutorial application to change knowledge and attitude of frontline health workers to Ebola virus disease in Nigeria: a before-and-after study. Human Resources for Health, 14, 1-9. https://doi.org/10.1186/s12960-016-0100-4	1		0					1
Akbar, S., Coiera, E., & Magrabi, F. (2020). Safety concerns with consumer-facing mobile health applications and their consequences: A scoping review [Review]. Journal of the American Medical Informatics Association, 27(2), 330-340. https://doi.org/10.1093/jamia/ocz175	1		0				1
Akdur, G., Aydin, M. N., & Akdur, G. (2020). Adoption of mobile health apps in dietetic practice: Case study of diyetkolik [Article]. JMIR mHealth and uHealth, 8(10), Article e16911. https://doi.org/10.2196/16911	1		0					1
Akhlaq, A., McKinstry, B., Muhammad, K. B., & Sheikh, A. (2016). Barriers and facilitators to health information exchange in low- and middle-income country settings: A systematic review [Review]. Health Policy and Planning, 31(9), 1310-1325. https://doi.org/10.1093/heapol/czw056	1		0					1
Akker, R. O. D., Klaassen, R., Bul, K., Kato, P. M., Van Der Burg, G. J., & Di Bitonto, P. (2017). Let them play: Experiences in the wild with a gamification and coaching system for young diabetes patients. ACM International Conference Proceeding Series,	1		0					1
Aklilu, A., Lessa, L., & Negash, S. (2020). Understanding the role of stakeholders in fostering sustainability of ICT4D projects: Towards a conceptual framework. 26th Americas Conference on Information Systems, AMCIS 2020,	1		0					1
Al Omar, M., Hasan, S., Palaian, S., & Mahameed, S. (2020). The impact of a self-management educational program coordinated through whatsapp on diabetes control [Article]. Pharmacy Practice, 18(2), 1-9, Article 1841. https://doi.org/10.18549/PharmPract.2020.2.1841	1		0					1
Al-Anezi, F. M. (2021). Evaluating the readiness of mobile technology with respect to E-heath for medication in Saudi Arabia: An integrative perspective [Article]. Journal of Multidisciplinary Healthcare, 14, 59-66. https://doi.org/10.2147/JMDH.S287321	1		0					1
Al-Arkee, S., Mason, J., Lane, D. A., Fabritz, L., Chua, W., Haque, M. S., & Jalal, Z. (2021). Mobile apps to improve medication adherence in cardiovascular disease: Systematic review and meta-analysis [Review]. Journal of Medical Internet Research, 23(5), Article e24190. https://doi.org/10.2196/24190	1		0				1
Alabdulqader, E., Lazem, S., Khamis, M., & Dray, S. (2018). Exploring participatory design methods to engage with arab communities. Conference on Human Factors in Computing Systems - Proceedings,	1		0					1
Alabdulqader, E., Nassir, S., Armoush, S., Lazem, S., Saleh, M., & Dray, S. (2019). With an eye to the future: HCI practice and research in the Arab world. Conference on Human Factors in Computing Systems - Proceedings,	1		0					1
Alam, K. (2019). Determinants of access to eHealth services in regional Australia [Article]. International Journal of Medical Informatics, 131, Article 103960. https://doi.org/10.1016/j.ijmedinf.2019.103960	1		0					1
Alam, M. M. D., Alam, M. Z., Rahman, S. A., & Taghizadeh, S. K. (2021). Factors influencing mHealth adoption and its impact on mental well-being during COVID-19 pandemic: A SEM-ANN approach [Article]. Journal of Biomedical Informatics, 116, Article 103722. https://doi.org/10.1016/j.jbi.2021.103722	1		0					1
Alam, M. Z., Hu, W., Hoque, M. R., & Kaium, M. A. (2020). Adoption intention and usage behavior of mHealth services in Bangladesh and China: A cross-country analysis [Article]. International Journal of Pharmaceutical and Healthcare Marketing, 14(1), 37-60. https://doi.org/10.1108/IJPHM-03-2019-0023	1		0					1
Alami, H., Gagnon, M. P., Ag Ahmed, M. A., & Fortin, J. P. (2019). Digital health: Cybersecurity is a value creation lever, not only a source of expenditure [Article]. Health Policy and Technology, 8(4), 319-321. https://doi.org/10.1016/j.hlpt.2019.09.002	1		0					1
Alanazi, A., & Anazi, Y. A. (2019). The Challenges in Personal Health Record Adoption [Article]. Journal of Healthcare Management, 64(2), 104-109. https://doi.org/10.1097/JHM-D-17-00191	1		0					1
Alaqra, A. S., Ciceri, E., Fischer-Hubner, S., Kane, B., Mosconi, M., & Vicini, S. (2020). Using PAPAYA for eHealth - Use Case Analysis and Requirements. Proceedings - IEEE Symposium on Computer-Based Medical Systems,	1		0					1
Aldawood, H., Alabadi, M., Alharbi, O., & Skinner, G. (2019). A Contemporary Review of Raising Health Awareness Using ICT for Application in the Cyber Security Domain. 2019 International Conference on Engineering Applications, ICEA 2019 - Proceedings,	1		0				1
Alessa, T., Hawley, M. S., Hock, E. S., & de Witte, L. (2019). Smartphone apps to support self-management of hypertension: Review and content analysis [Article]. JMIR mHealth and uHealth, 7(5), Article e13645. https://doi.org/10.2196/13645	1		0				1
Alhodaib, H. I., Antza, C., Chandan, J. S., Hanif, W., Sankaranarayanan, S., Paul, S., Sutcliffe, P., & Nirantharakumar, K. (2020). Mobile clinical decision support system for the management of diabetic patients with kidney complications in UK primary care settings: Mixed methods feasibility study [Article]. JMIR Diabetes, 5(4), Article 19650. https://doi.org/10.2196/19650	1		0					1
Ali, L., Fors, A., & Ekman, I. (2018). Need of support in people with chronic obstructive pulmonary disease [Article]. Journal of Clinical Nursing, 27(5-6), e1089-e1096. https://doi.org/10.1111/jocn.14170	1		0					1
Ali, L., Wallström, S., Barenfeld, E., Fors, A., Fredholm, E., Gyllensten, H., Swedberg, K., & Ekman, I. (2020). Person-centred care by a combined digital platform and structured telephone support for people with chronic obstructive pulmonary disease and/or chronic heart failure: Study protocol for the PROTECT randomised controlled trial [Article]. BMJ Open, 10(7), Article e036356. https://doi.or…	1		0				1
Ali, L., Wallström, S., Ekman, I., Swedberg, K., & Fors, A. (2021). Effects of person-centred care via telephone on self-efficacy in patients with chronic obstructive pulmonary disease: Subgroup analysis of a randomized controlled trial [Article]. Nursing Open, 8(2), 927-935. https://doi.org/10.1002/nop2.701	1		0					1
Ali, M., Cordero, J. P., Khan, F., & Folz, R. (2019). 'Leaving no one behind': A scoping review on the provision of sexual and reproductive health care to nomadic populations [Article]. BMC Women's Health, 19(1), Article 161. https://doi.org/10.1186/s12905-019-0849-4	1		0				1
Ali, M. A., Alam, K., Taylor, B., & Ashraf, M. (2021). Examining the determinants of eHealth usage among elderly people with disability: The moderating role of behavioural aspects [Article]. International Journal of Medical Informatics, 149, Article 104411. https://doi.org/10.1016/j.ijmedinf.2021.104411	1		0					1
Ali, S. M., Lau, W. J., McBeth, J., Dixon, W. G., & van der Veer, S. N. (2021). Digital manikins to self-report pain on a smartphone: A systematic review of mobile apps [Review]. European Journal of Pain (United Kingdom), 25(2), 327-338. https://doi.org/10.1002/ejp.1688	1		0				1
Ali, S. M., Powers, R., Beorse, J., Noor, A., Naureen, F., Anjum, N., Ishaq, M., Aamir, J., & Anderson, R. (2016). ODK scan: Digitizing data collection and impacting data management processes in Pakistan's tuberculosis control program [Article]. Future Internet, 8(4), Article 51. https://doi.org/10.3390/fi8040051	1		0					1
Ali-Ahmed, F., Pieper, K., North, R., Allen, L. A., Chan, P. S., Ezekowitz, M. D., Fonarow, G. C., Freeman, J. V., Go, A. S., Gersh, B. J., Kowey, P. R., Mahaffey, K. W., Naccarelli, G. V., Pokorney, S. D., Reiffel, J. A., Singer, D. E., Steinberg, B. A., Peterson, E. D., Piccini, J. P., & O'Brien, E. C. (2020). Shared decision-making in atrial fibrillation: Patient-reported involvement in treatm…	1		0					1
Alipanah, N., Jarlsberg, L., Miller, C., Linh, N. N., Falzon, D., Jaramillo, E., & Nahid, P. (2018). Adherence interventions and outcomes of tuberculosis treatment: A systematic review and meta-analysis of trials and observational studies [Article]. PLoS Medicine, 15(7), Article e1002595. https://doi.org/10.1371/journal.pmed.1002595	1		0				1
Aljaroodi, H. M., Chiong, R., & Adam, M. T. P. (2020). Exploring the design of avatars for users from Arabian culture through a hybrid approach of deductive and inductive reasoning [Article]. Computers in Human Behavior, 106, Article 106246. https://doi.org/10.1016/j.chb.2020.106246	1		0					1
Aljarullah, A., Crowder, R., & Wills, G. (2018). A framework for the adoption of EHRs by primary healthcare physicians in the kingdom of Saudi Arabia. International Conference on Information Society, i-Society 2017,	1		0					1
Allan, S., Bradstreet, S., McLeod, H., Farhall, J., Lambrou, M., Gleeson, J., Clark, A., Gumley, A., & Group, E. (2019). Developing a hypothetical implementation framework of expectations for monitoring early signs of psychosis relapse using a mobile app: Qualitative study [Article]. Journal of Medical Internet Research, 21(10), Article e14366. https://doi.org/10.2196/14366	1		0					1
Allen, C., Vassilev, I., Kennedy, A., & Rogers, A. (2020). The work and relatedness of ties mediated online in supporting long-term condition self-management [Article]. Sociology of Health and Illness, 42(3), 579-595. https://doi.org/10.1111/1467-9566.13042	1		0					1
Allen, J., Hutchinson, A. M., Brown, R., & Livingston, P. M. (2018). User experience and care for older people transitioning from hospital to home: Patients’ and carers’ perspectives. Health Expectations: An International Journal of Public Participation in Health Care & Health Policy, 21(2), 518-527. https://doi.org/10.1111/hex.12646	1		0					1
Allen, J. D., Akinyemi, I. C., Reich, A., Fleary, S., Tendulkar, S., & Lamour, N. (2018). African American Women’s Involvement in Promoting Informed Decision-Making for Prostate Cancer Screening Among Their Partners/Spouses [Article]. American Journal of Men's Health, 12(4), 884-893. https://doi.org/10.1177/1557988317742257	1		0					1
Allen, M., Bergmann, J., Best, D., Birks, J., Bountra, C., Buchan, A., Collins, G., Faulkner, S., Ford, G., Geddes, J., Gray, A., Locock, L., Noble, A., Pugh, C., Sheehan, M., Smith, J., Stoten, A., Vincent, C., Wells, G., Whyte, P., Greenhalgh, T., Ovseiko, P. V., Fahy, N., Shaw, S., Kerr, P., Rushforth, A. D., Channon, K. M., Kiparoglou, V., On behalf of the Partnerships for Health, W., & Innov…	1		0					1
Allen, M. E., Irizarry, T., Einhorn, J., Kamarck, T. W., Suffoletto, B. P., Burke, L. E., Rollman, B. L., & Muldoon, M. F. (2019). SMS-facilitated home blood pressure monitoring: A qualitative analysis of resultant health behavior change [Article]. Patient Education and Counseling, 102(12), 2246-2253. https://doi.org/10.1016/j.pec.2019.06.015	1		0					1
Allen-Philbey, K., Middleton, R., Tuite-Dalton, K., Baker, E., Stennett, A., Albor, C., & Schmierer, K. (2020). Can We Improve the Monitoring of People With Multiple Sclerosis Using Simple Tools, Data Sharing, and Patient Engagement? [Article]. Frontiers in Neurology, 11, Article 464. https://doi.org/10.3389/fneur.2020.00464	1		0					1
Allott, K. A., Killackey, E., Sun, P., Brewer, W. J., & Velligan, D. I. (2017). Improving vocational outcomes in first-episode psychosis by addressing cognitive impairments using Cognitive Adaptation Training [Article]. Work, 56(4), 581-589. https://doi.org/10.3233/WOR-172517	1		0					1
AlMahadin, G., Lotfi, A., Zysk, E., Siena, F. L., Carthy, M. M., & Breedon, P. (2020). Parkinson’s disease: current assessment methods and wearable devices for evaluation of movement disorder motor symptoms - a patient and healthcare professional perspective [Article]. BMC Neurology, 20(1), Article 419. https://doi.org/10.1186/s12883-020-01996-7	1		0					1
Almalki, M., & Azeez, F. (2020). Health chatbots for fighting COVID-19: A scoping review [Article]. Acta Informatica Medica, 28(4), 241-247. https://doi.org/10.5455/AIM.2020.28.241-247	1		0				1
Almalki, M., Gray, K., & Martin-Sanchez, F. J. (2017). Refining the concepts of self-quantification needed for health self-management a thematic literature review [Article]. Methods of Information in Medicine, 56(1), 46-54. https://doi.org/10.3414/ME15-02-0007	1		0				1
Almeida, R., Jácome, C., Martinho, D., Vieira-Marques, P., Jacinto, T., Ferreira, A., Almeida, A., Martins, C., Pereira, M., Pereira, A., Valente, J., Almeida, R., Vieira, A., Amaral, R., Sá-Sousa, A., Gonçalves, I., Rodrigues, P., Alves-Correia, M., Freitas, A., Marreiros, G., Fonseca, S. C., Pereira, A. C., & Fonseca, J. A. (2020). AIRDOC: Smart mobile application for individualized support and…	1		0					1
Almohamed, A., Dey, A., Zhang, J., & Vyas, D. (2019). Extended reality for refugees: Pragmatic ideas through ethnographic research with refugees in australia. Adjunct Proceedings of the 2019 IEEE International Symposium on Mixed and Augmented Reality, ISMAR-Adjunct 2019,	1		0					1
Almond, H., Cummings, E., & Turner, P. (2018). Recommendations for Enhancing the Implementation and Utility of Shared Digital Health Records in Rural Australian Communities [Article]. Studies in health technology and informatics, 252, 15-20. https://www.scopus.com/inward/record.uri?eid=2-s2.0-85056396588&partnerID=40&md5=e0c756bcbcdbe27ef8c0f8f7c75c4cec	1		0					1
Almukhametov, A. A., Akhmetshina, D. R., Petrov, I. V., Sidorova, I. V., & Galiakhmetov, A. I. (2020). Formation of HIV-infected models based on epidemiological monitoring data [Article]. Archivos Venezolanos de Farmacologia y Terapeutica, 39(7), 880-883. https://doi.org/10.5281/zenodo.4425208	1		0					1
Alohali, M., Carton, F., & O’Connor, Y. (2020). Investigating the antecedents of perceived threats and user resistance to health information technology: a case study of a public hospital [Article]. Journal of Decision Systems, 29(1), 27-52. https://doi.org/10.1080/12460125.2020.1728988	1		0					1
Alpert, J. M., Prabhakar Kota, N. S., Ranka, S., Mendoza, T. V., Solberg, L. M., Rashidi, P., & Manini, T. M. (2020). A simulated graphical interface for integrating patient-generated health data from smartwatches with electronic health records: Usability study [Article]. JMIR Human Factors, 7(4), Article e19769. https://doi.org/10.2196/19769	1		0					1
Alqahtani, F., & Orji, R. (2019). Usability issues in mental health applications. ACM UMAP 2019 Adjunct - Adjunct Publication of the 27th Conference on User Modeling, Adaptation and Personalization,	1		0					1
Alqahtani, F., & Orji, R. (2020). Insights from user reviews to improve mental health apps [Article]. Health Informatics Journal, 26(3), 2042-2066. https://doi.org/10.1177/1460458219896492	1		0					1
Alsalamah, S. (2017). Information classification scheme for next generation access control models in mobile patient-centered care systems. Proceedings of the 12th International Conference on Cyber Warfare and Security, ICCWS 2017,	1		0					1
Alsalamah, S. A., Alsalamah, H. A., Nouh, T., & Alsalamah, S. A. (2021). Healthy blockchain for global patients [Article]. Computers, Materials and Continua, 68(2), 2431-2449. https://doi.org/10.32604/cmc.2021.016618	1		0					1
Alsaleh, N., & Alnanih, R. (2019). Mapping gamification mechanisms to user experience factors for designing user interfaces [Article]. Journal of Computer Science, 15(5), 736-744. https://doi.org/10.3844/jcssp.2019.736.744	1		0					1
Altman, M., Huang, T. T. K., & Breland, J. Y. (2018). Design thinking in health care [Article]. Preventing Chronic Disease, 15(9), Article 180128. https://doi.org/10.5888/pcd15.180128	1		0					1
Altshuler, L., Plaksin, J., Zabar, S., Wallach, A., Sawicki, C., Kundrod, S., & Kalet, A. (2016). Transforming the patient role to achieve better outcomes through a patient empowerment program: A randomized wait-list control trial protocol [Article]. JMIR Research Protocols, 5(2), Article e68. https://doi.org/10.2196/resprot.5376	1		0		1
Alturkistani, A., Qavi, A., Anyanwu, P. E., Greenfield, G., Greaves, F., & Costelloe, C. (2020). Patient portal functionalities and patient outcomes among patients with diabetes: Systematic review [Article]. Journal of Medical Internet Research, 22(9), Article e18976. https://doi.org/10.2196/18976	1		0				1
Alvarez, K., Wang, Y., Alegria, M., Ault-Brutus, A., Ramanayake, N., Yeh, Y.-H., Jeffries, J. R., & Shrout, P. E. (2016). Psychometrics of shared decision making and communication as patient centered measures for two language groups. Psychological Assessment, 28(9), 1074-1086. https://doi.org/10.1037/pas0000344 (Assessment in Health Psychology)	1		0					1
Alvarez, K., Ye, W., Alegria, M., Ramanayake, N., Yi-Hui, Y., Ault-Brutus, A., Jeffries, J. R., Shrout, P. E., Wang, Y., & Yeh, Y.-H. (2016). Psychometrics of shared decision making and communication as patient centered measures for two language groups. Psychological Assessment, 28(9), 1074-1086. https://doi.org/10.1037/pas0000344	1		0							1
Alves, D. S., Times, V. C., Filho, A. S. D. C., Ferreira, F. R. R., Silva, E. M. A. D., & Novaes, M. D. A. (2020). Analysis an Electronic Health Record based on Hedonic and Pragmatic Aspect of the User Experience. Proceedings - 2020 IEEE International Conference on Bioinformatics and Biomedicine, BIBM 2020,	1		0					1
Amann, J., & Rubinelli, S. (2017). Views of community managers on knowledge co-creation in online communities for people with disabilities: Qualitative study [Article]. Journal of Medical Internet Research, 19(10), Article e320. https://doi.org/10.2196/JMIR.7406	1		0					1
Ambrens, M., Tiedemann, A., Delbaere, K., Alley, S., & Vandelanotte, C. (2020). The effect of eHealth-based falls prevention programmes on balance in people aged 65 years and over living in the community: Protocol for a systematic review of randomised controlled trials [Article]. BMJ Open, 10(1), Article e031200. https://doi.org/10.1136/bmjopen-2019-031200	1		0		1		1
Ameri, F., Keeling, K., & Salehnejad, R. (2020). You get what you pay for on health care question and answer platforms: Nonparticipant observational study [Article]. Journal of Medical Internet Research, 22(1), Article e13534. https://doi.org/10.2196/13534	1		0					1
American Association of Diabetes, E. (2020). An Effective Model of Diabetes Care and Education: Revising the AADE7 Self-Care Behaviors® [Article]. Diabetes Educator, 46(2), 139-160. https://doi.org/10.1177/0145721719894903	1		0					1
Amichai-Hamburger, Y., Gazit, T., Bar-Ilan, J., Perez, O., Aharony, N., Bronstein, J., & Sarah Dyne, T. (2016). Psychological factors behind the lack of participation in online discussions [Article]. Computers in Human Behavior, 55, 268-277. https://doi.org/10.1016/j.chb.2015.09.009	1		0					1
Aminoff, H., Meijer, S., Arnelo, U., & Frennert, S. (2021). Telemedicine for remote surgical guidance in endoscopic retrograde cholangiopancreatography: Mixed methods study of practitioner attitudes [Article]. JMIR Formative Research, 5(1), Article e20692. https://doi.org/10.2196/20692	1		0					1
Ammenwerth, E., Duftschmid, G., Al-Hamdan, Z., Bawadi, H., Cheung, N. T., Cho, K. H., Goldfarb, G., Gülkesen, K. H., Harel, N., Kimura, M., Klrca, Ö., Kondoh, H., Koch, S., Lewy, H., Mize, D., Palojoki, S., Park, H. A., Pearce, C., De Quirós, F. G. B., Saranto, K., Seidel, C., Vimarlund, V., Were, M. C., Westbrook, J., Wong, C. P., Haux, R., & Lehmann, C. U. (2020). International Comparison of Si…	1		0					1
Ammenwerth, E., Neyer, S., Hörbst, A., Mueller, G., Siebert, U., & Schnell-Inderst, P. (2021). Adult patient access to electronic health records [Review]. Cochrane Database of Systematic Reviews, 2021(2), Article Cd012707. https://doi.org/10.1002/14651858.CD012707.pub2	1		0					1
Ammerlaan, J. W., van Os-Medendorp, H., de Boer-Nijhof, N. C., Prakken, B., Bijlsma, J. W. J., & Kruize, A. A. (2017). The most important needs and preferences of patients for support from health care professionals: A reflective practice on (transitional) care for young adults with Juvenile Idiopathic Arthritis [Article]. Patient Education and Counseling, 100(10), 1961-1964. https://doi.org/10.10…	1		0					1
Ammi, M., Diop, M., & Strumpf, E. (2019). Explaining primary care physicians' decision to quit patient-centered medical homes: Evidence from Quebec, Canada. Health Services Research, 54(2), 367-378. https://doi.org/10.1111/1475-6773.13120	1		0					1
Amoakoh, H. B., Klipstein-Grobusch, K., Agyepong, I. A., Amoakoh-Coleman, M., Kayode, G. A., Reitsma, J. B., Grobbee, D. E., & Ansah, E. K. (2020). Can an mhealth clinical decision-making support system improve adherence to neonatal healthcare protocols in a low-resource setting? BMC Pediatrics, 20(1), N.PAG-N.PAG. https://doi.org/10.1186/s12887-020-02378-1	1		0					1
Amoakoh-Coleman, M., Borgstein, A. B.-J., Sondaal, S. F. V., Grobbee, D. E., Miltenburg, A. S., Verwijs, M., Ansah, E. K., Browne, J. L., & Klipstein-Grobusch, K. (2016). Effectiveness of mHealth interventions targeting health care workers to improve pregnancy outcomes in Low- and middle-income countries: A systematic review. Journal of Medical Internet Research, 18(8), e226-e226. https://doi.org…	1		0				1
Amweg, L. N., McReynolds, J., Lansang, K., Jones, T., Snow, C., Berry, D. L., Partridge, A. H., & Underhill-Blazey, M. L. (2020). Hodgkinlymphoma survivor wellness development of a web-based intervention [Article]. Clinical Journal of Oncology Nursing, 24(3), 284-289. https://doi.org/10.1188/20.CJON.284-289	1		0					1
Anagnostou, A., Lagopoulos, A., Tsoumakas, G., & Vlahavas, I. (2017). Combining inter-review learning-to-rank and intra-review incremental training for title and abstract screening in systematic reviews. CEUR Workshop Proceedings,	1		0					1
Anand, T., Nitpolprasert, C., Kerr, S. J., Muessig, K. E., Promthong, S., Chomchey, N., Hightow-Weidman, L. B., Chaiyahong, P., Phanuphak, P., Ananworanich, J., & Phanuphak, N. (2017). A qualitative study of Thai HIV-positive young men who have sex with men and transgender women demonstrates the need for eHealth interventions to optimize the HIV care continuum. AIDS Care, 29(7), 870-875. https://…	1		0					1
Anderberg, P., Barnestein-Fonseca, P., Guzman-Parra, J., Garolera, M., Quintana, M., Mayoral-Cleries, F., Lemmens, E., & Berglund, J. S. (2019). The effects of the digital platform support monitoring and reminder technology for mild dementia (SMART4MD) for people with mild cognitive impairment and their informal carers: Protocol for a pilot randomized controlled trial [Article]. JMIR Research Pro…	1		0		1
Andersen, T., Kensing, F., Kjellberg, L., & Moll, J. (2015). From Research Prototypes to a Marketable eHealth System [Article]. Studies in health technology and informatics, 218, 40589. https://www.scopus.com/inward/record.uri?eid=2-s2.0-85047595373&partnerID=40&md5=9b3c809318607ab777f18e856d4a7323	1		0					1
Andersen-Hollekim, T., Solbjør, M., Kvangarsnes, M., Hole, T., & Landstad, B. J. (2020). Narratives of patient participation in haemodialysis [Article]. Journal of Clinical Nursing, 29(13-14), 2293-2305. https://doi.org/10.1111/jocn.15238	1		0								not digital health
Anderson, K., Burford, O., & Emmerton, L. (2016). App chronic disease checklist: Protocol to evaluate mobile apps for chronic disease self-management [Article]. JMIR Research Protocols, 5(4), Article e204. https://doi.org/10.2196/resprot.6194	1		0					1
Anderson, S. L., & Marrs, J. C. (2018). A Review of the Role of the Pharmacist in Heart Failure Transition of Care [Review]. Advances in Therapy, 35(3), 311-323. https://doi.org/10.1007/s12325-018-0671-7	1		0					1
Andersson Marchesoni, M., Axelsson, K., Fältholm, Y., & Lindberg, I. (2017). Technologies in older people’s care: Values related to a caring rationality [Article]. Nursing Ethics, 24(2), 125-137. https://doi.org/10.1177/0969733015594665	1		0					1
Andriopoulou, F., Orphanoudakis, T., & Dagiuklas, T. (2017). IoTA: IoT automated SIP-based emergency call triggering system for general eHealth purposes. International Conference on Wireless and Mobile Computing, Networking and Communications,	1		0					1
Ang, S. B., Neo, S., Koh, B., Cheng, S. J., Tan, I., Thumboo, J., Goh, L. G. H., & Dhaliwal, S. S. (2021). Implementation and evaluation of a pilot Match-A-Nurse programme to provide home-based care in Singapore [Article]. BMJ Innovations, 7(1), 61-67. https://doi.org/10.1136/bmjinnov-2019-000343	1		0					1
Anganes, A., Pfaff, M. S., Drury, J. L., & O'Toole, C. M. (2016). The heuristic quality scale [Article]. Interacting with Computers, 28(5), 587-597. https://doi.org/10.1093/iwc/iwv031	1		0					1
Ångström-Brännström, C., Lindh, V., Mullaney, T., Nilsson, K., Wickart-Johansson, G., Svärd, A. M., Nyholm, T., Lindh, J., & Engvall, G. (2018). Parents’ Experiences and Responses to an Intervention for Psychological Preparation of Children and Families During the Child’s Radiotherapy [Article]. Journal of Pediatric Oncology Nursing, 35(2), 132-148. https://doi.org/10.1177/1043454217741876	1		0					1
Anitha, S., & Padma, T. (2020). A web service-based internet of things framework for mobile resource augmentation [Article]. International Journal of Communication Systems, 33(12), Article e4475. https://doi.org/10.1002/dac.4475	1		0					1
Anjum, M. Z., Mahon, S. T. M., & MahonMcCaffery, F. (2020). Development of health software using behaviour driven development - BDD. MODELSWARD 2020 - Proceedings of the 8th International Conference on Model-Driven Engineering and Software Development,	1		0					1
Annobil, I., Dakyaga, F., & Sillim, M. L. (2021). “From experts to locals hands” healthcare service planning in sub-Saharan Africa: an insight from the integrated community case management of Ghana [Article]. BMC Health Services Research, 21(1), Article 403. https://doi.org/10.1186/s12913-021-06407-2	1		0					1
Antonio, M. G., Petrovskaya, O., & Lau, F. (2019). Is research on patient portals attuned to health equity? A scoping review [Review]. Journal of the American Medical Informatics Association, 26(8-9), 871-883. https://doi.org/10.1093/jamia/ocz054	1		0				1
Antoniou, P. E., Rivera-Romero, O., Karagianni, M., & Bamidis, P. D. (2017). Towards Evidence Based M-Health Application Design in Cancer Patient Healthy Lifestyle Interventions. Proceedings - IEEE Symposium on Computer-Based Medical Systems,	1		0					1
Anvari, F., & Richards, D. (2018). Personas with knowledge and cognitive process: Tools for teaching conceptual design. Proceedings of the 22nd Pacific Asia Conference on Information Systems - Opportunities and Challenges for the Digitized Society: Are We Ready?, PACIS 2018,	1		0					1
Anwar, S., & Prasad, R. (2018). Framework for Future Telemedicine Planning and Infrastructure using 5G Technology [Article]. Wireless Personal Communications, 100(1), 193-208. https://doi.org/10.1007/s11277-018-5622-8	1		0					1
Anwar, S., & Prasad, R. (2020). Connections of Chronic Diseases and Socio-dynamic Cues for Integrating ICT with Care Plan Adherence [Article]. Wireless Personal Communications, 113(3), 1567-1578. https://doi.org/10.1007/s11277-020-07299-x	1		0					1
Anwar Siani, S., Dol, J., & Campbell-Yeo, M. (2017). Impact of Parent-Targeted eHealth on Parent and Infant Health Outcomes [Review]. Journal of Perinatal and Neonatal Nursing, 31(4), 332-340. https://doi.org/10.1097/JPN.0000000000000265	1		0					1
Aoun, S. M., Toye, C., Slatyer, S., Robinson, A., & Beattie, E. (2018). A person‐centred approach to family carer needs assessment and support in dementia community care in Western Australia. Health & Social Care in the Community, 26(4), e578-e586. https://doi.org/10.1111/hsc.12575	1		0					1
Apolinário-Hagen, J., Hennemann, S., Fritsche, L., Drüge, M., & Breil, B. (2019). Determinant factors of public acceptance of stress management apps: Survey study [Article]. JMIR Mental Health, 6(11), Article e15373. https://doi.org/10.2196/15373	1		0					1
Apolinário-Hagen, J., Menzel, M., Hennemann, S., & Salewski, C. (2018). Acceptance of mobile health apps for disease management among people with multiple sclerosis: web-based survey study [Review]. JMIR Formative Research, 2(2), Article e11977. https://doi.org/10.2196/11977	1		0					1
Appleton, K. M., Passmore, D., Burn, I., Pidgeon, H., Nation, P., Boobyer, C., & Jiang, N. (2019). An interactive mobile phone app (SMART 5-A-DAY) for increasing knowledge of and adherence to fruit and vegetable recommendations: Development and pilot randomized controlled trial [Article]. JMIR mHealth and uHealth, 7(11), Article e14380. https://doi.org/10.2196/14380	1		0					1
Appuswamy, A. V., & Desimone, M. E. (2020). Managing Diabetes in Hard to Reach Populations: A Review of Telehealth Interventions [Review]. Current Diabetes Reports, 20(7), Article 28. https://doi.org/10.1007/s11892-020-01310-2	1		0					1
April, M., & Schrodt, P. (2019). Person-centered messages, attributions of responsibility, and the willingness to forgive parental infidelity. Communication Studies, 70(1), 79-98. https://doi.org/10.1080/10510974.2018.1469525	1		0					1
Apter, A. J., Perez, L., Han, X., Ndicu, G., Localio, A., Park, H., Mullen, A. N., Klusaritz, H., Rogers, M., Cidav, Z., Bryant-Stephens, T., Bender, B. G., Reisine, S. T., & Morales, K. H. (2020). Patient Advocates for Low-Income Adults with Moderate to Severe Asthma: A Randomized Clinical Trial [Article]. Journal of Allergy and Clinical Immunology: In Practice, 8(10), 3466-3473.e3411. https://d…	1		0		1
Aqil, A., Allport, B. S., Johnson, S. B., Nelson, T., Labrique, A. B., & Marcell, A. V. (2019). Content to share with expectant fathers: Views of professionals focused on father involvement [Article]. Midwifery, 70, 119-126. https://doi.org/10.1016/j.midw.2018.12.018	1		0					1
Aqleh, M. M., Al-Hashimi, M. S., Hamdan, A., & Razzaque, A. (2019). Acceptance and usability of medical informatics among physicians in Bahrain. Multi Conference on Computer Science and Information Systems, MCCSIS 2019 - Proceedings of the International Conference on e-Health 2019,	1		0					1
Arcia, A., George, M., Lor, M., Mangal, S., & Bruzzese, J. M. (2019). Design and Comprehension Testing of Tailored Asthma Control Infographics for Adults with Persistent Asthma [Article]. Applied Clinical Informatics, 10(4), 643-654. https://doi.org/10.1055/s-0039-1693713	1		0					1
Arcury, T. A., Sandberg, J. C., Melius, K. P., Quandt, S. A., Leng, X., Latulipe, C., Miller, D. P., Jr., Smith, D. A., & Bertoni, A. G. (2020). Older Adult Internet Use and eHealth Literacy [Article]. Journal of Applied Gerontology, 39(2), 141-150. https://doi.org/10.1177/0733464818807468	1		0					1
Ardito, C., Di Noia, T., Fasciano, C., Lofù, D., Macchiarulo, N., Mallardi, G., Pazienza, A., & Vitulano, F. (2020). Towards a situation awareness for eHealth in ageing society. CEUR Workshop Proceedings,	1		0					1
Arenson, C., Umland, E., Collins, L., Kern, S. B., Hewston, L. A., Jerpbak, C., Antony, R., Rose, M., & Lyons, K. (2015). The health mentors program: Three years experience with longitudinal, patient-centered interprofessional education. Journal of Interprofessional Care, 29(2), 138-143. https://doi.org/10.3109/13561820.2014.944257	1		0					1
Argent, R., Daly, A., & Caulfield, B. (2018). Patient involvement with home-based exercise programs: Can connected health interventions influence adherence? [Article]. JMIR mHealth and uHealth, 6(3), Article e47. https://doi.org/10.2196/mhealth.8518	1		0					1
Argent, R., Slevin, P., Bevilacqua, A., Neligan, M., Daly, A., & Caulfield, B. (2018). Clinician perceptions of a prototype wearable exercise biofeedback system for orthopaedic rehabilitation: A qualitative exploration [Article]. BMJ Open, 8(10), Article e026326. https://doi.org/10.1136/bmjopen-2018-026326	1		0					1
Arigo, D., Jake-Schoffman, D. E., Wolin, K., Beckjord, E., Hekler, E. B., & Pagoto, S. L. (2019). The history and future of digital health in the field of behavioral medicine. Journal of Behavioral Medicine, 42(1), 67-83. https://doi.org/10.1007/s10865-018-9966-z	1		0					1
Armoiry, X., Sturt, J., Phelps, E. E., Walker, C. L., Court, R., Taggart, F., Sutcliffe, P., Griffiths, F., & Atherton, H. (2018). Digital clinical communication for families and caregivers of children or young people with short-or long-Term conditions: Rapid review [Article]. Journal of Medical Internet Research, 20(1), Article e5. https://doi.org/10.2196/jmir.7999	1		0				1
Armstrong, J., Toscano, M., Kotchko, N., Friedman, S., Schwartz, M. D., Virgo, K. S., Lynch, K., Andrews, J. E., Loi, C. X. A., Bauer, J. E., Casares, C., Teten, R. T., Kondoff, M. R., Molina, A. D., Abdollahian, M., Brand, L., Walker, G. S., & Sutphen, R. (2015). American BRCA outcomes and utilization of testing (ABOUT) study: A pragmatic research model that incorporates personalized medicine/pa…	1		0					1
Armstrong, K. A., Coyte, P. C., Brown, M., Beber, B., & Semple, J. L. (2017). Effect of home monitoring via mobile app on the number of in-person visits following ambulatory surgery a randomized clinical trial [Article]. JAMA Surgery, 152(7), 622-627. https://doi.org/10.1001/jamasurg.2017.0111	1		0		1
Armstrong, L. L., & Young, K. (2015). Mind the gap: Person-centred delivery of mental health information to post-secondary students. Psychosocial Intervention, 24(2), 83-87. https://doi.org/10.1016/j.psi.2015.05.002	1		0					1
Arnaboldi, P., Oliveri, S., Vergani, L., Marton, G., Guiddi, P., Busacchio, D., Didier, F., & Pravettoni, G. (2020). The clinical-care focused psychological interview (CLiC): A structured tool for the assessment of cancer patients’ needs [Article]. ecancermedicalscience, 14, Article 1000. https://doi.org/10.3332/ecancer.2020.1000	1		0					1
Aronson, I. D., Bennett, A. S., & Freeman, R. (2020). Toward a human-centered use of technology: a stakeholder analysis of harm reduction and CBO staff [Article]. Harm Reduction Journal, 17(1), Article 77. https://doi.org/10.1186/s12954-020-00422-y	1		0					1
Artieta-Pinedo, I., Paz-Pascual, C., Grandes, G., Villanueva, G., & Ema, Q. G. (2018). An evaluation of Spanish and English on-line information sources regarding pregnancy, birth and the postnatal period [Article]. Midwifery, 58, 19-26. https://doi.org/10.1016/j.midw.2017.12.002	1		0					1
Artusi, C. A., Imbalzano, G., Sturchio, A., Pilotto, A., Montanaro, E., Padovani, A., Lopiano, L., Maetzler, W., & Espay, A. J. (2020). Implementation of Mobile Health Technologies in Clinical Trials of Movement Disorders: Underutilized Potential [Review]. Neurotherapeutics, 17(4), 1736-1746. https://doi.org/10.1007/s13311-020-00901-x	1		0					1
Arvidsson, E., Švab, I., & Klemenc-Ketiš, Z. (2021). Core Values of Family Medicine in Europe: Current State and Challenges [Article]. Frontiers in Medicine, 8, Article 646353. https://doi.org/10.3389/fmed.2021.646353	1		0					1
Aryana, B., & Brewster, L. (2020). Design for mobile mental health: Exploring the informed participation approach [Article]. Health Informatics Journal, 26(2), 1208-1224. https://doi.org/10.1177/1460458219873540	1		0					1
Asan, O. (2017). Providers’ perceived facilitators and barriers to EHR screen sharing in outpatient settings [Article]. Applied Ergonomics, 58, 301-307. https://doi.org/10.1016/j.apergo.2016.07.005	1		0					1
Asarani, N. A. M., Reynolds, A. N., Elbalshy, M., Burnside, M., de Bock, M., Lewis, D. M., & Wheeler, B. J. (2021). Efficacy, safety, and user experience of DIY or open-source artificial pancreas systems: a systematic review [Review]. Acta Diabetologica, 58(5), 539-547. https://doi.org/10.1007/s00592-020-01623-4	1		0				1
Asarnow, J. R., Kolko, D. J., Miranda, J., & Kazak, A. E. (2017). The Pediatric Patient-Centered Medical Home: Innovative models for improving behavioral health. American Psychologist, 72(1), 13-27. https://doi.org/10.1037/a0040411 (Patient-Centered Medical Homes: The Role and Value of Psychology)	1		0					1
Asbjørnsen, R. A., Wentzel, J., Smedsrød, M. L., Hjelmesæth, J., Clark, M. M., Nes, L. S., & van Gemert-Pijnen, J. E. W. C. (2020). Identifying persuasive design principles and behavior change techniques supporting end user values and needs in eHealth interventions for long-term weight loss maintenance: Qualitative study [Article]. Journal of Medical Internet Research, 22(11), Article e22598. htt…	1		0					1
Aschbrenner, K. A., Naslund, J. A., Gill, L. E., Bartels, S. J., & Ben-Zeev, D. (2016). A Qualitative Study of Client-Clinician Text Exchanges in a Mobile Health Intervention for Individuals with Psychotic Disorders and Substance Use [Article]. Journal of Dual Diagnosis, 12(1), 63-71. https://doi.org/10.1080/15504263.2016.1145312	1		0					1
Aschieri, F., Barello, S., & Durosini, I. (2021). “Invisible Voices”: A Critical Incident Study of Family Caregivers’ Experience of Nursing Homes After Their Elder Relative’s Death [Article]. Journal of Nursing Scholarship, 53(1), 65-74. https://doi.org/10.1111/jnu.12610	1		0					1
Asensio-Cuesta, S., Blanes-Selva, V., Alberto Conejero, J., Frigola, A., Portolés, M. G., Merino-Torres, J. F., Almanza, M. R., Syed-Abdul, S., Li, Y. C., Vilar-Mateo, R., Fernandez-Luque, L., & García-Gómez, J. M. (2021). A user-centered Chatbot (Wakamola) to collect linked data in population networks to support studies of overweight and obesity causes: Design and pilot study [Article]. JMIR Med…	1		0					1
Ash, G. I., Stults-Kolehmainen, M., Busa, M. A., Gregory, R., Garber, C. E., Liu, J., Gerstein, M., Casajus, J. A., Gonzalez-Aguero, A., Constantinou, D., Geistlinger, M., Guppy, F. M., Pigozzi, F., & Pitsiladis, Y. P. (2020). Establishing a Global Standard for Wearable Devices in Sport and Fitness: Perspectives from the New England Chapter of the American College of Sports Medicine Members [Arti…	1		0					1
Ashby, B. D., Ehmer, A. C., & Scott, S. M. (2019). Trauma-informed care in a patient-centered medical home for adolescent mothers and their children. Psychological Services, 16(1), 67-74. https://doi.org/10.1037/ser0000315 (Trauma-Informed Care for Children and Families)	1		0					1
Ashraf, S., Moore, C., Gupta, V., Chowdhury, A., Azad, A. K., Singh, N., Hagan, D., & Labrique, A. B. (2015). Overview of a multi-stakeholder dialogue around Shared Services for Health: the Digital Health Opportunity in Bangladesh. Health Research Policy & Systems, 13, 1-8. https://doi.org/10.1186/s12961-015-0063-2	1		0					1
Ashurst, E. J., & Jones, R. B. (2017). Is the Health App Challenge approach of patient-led application conception, development, and review worthwhile? [Article]. Health Policy and Technology, 6(1), 83-92. https://doi.org/10.1016/j.hlpt.2016.12.001	1		0					1
Askari, M., Klaver, N. S., van Gestel, T. J., & van de Klundert, J. (2020). Intention to use medical apps among older adults in the netherlands: Cross-sectional study [Article]. Journal of Medical Internet Research, 22(9), Article e18080. https://doi.org/10.2196/18080	1		0					1
Askenas, L., Campos, J., & Aidemark, J. (2019). Challenges for a flexible ehealth future: Framework and platform for continuous development. Proceedings - 6th Annual Conference on Computational Science and Computational Intelligence, CSCI 2019,	1		0					1
Asklund, I., Samuelsson, E., Hamberg, K., Umefjord, G., & Sjöström, M. (2019). User experience of an app-based treatment for stress urinary incontinence: Qualitative interview study [Review]. Journal of Medical Internet Research, 21(3), Article e11296. https://doi.org/10.2196/11296	1		0					1
Ataiants, J., Reed, M. K., Schwartz, D. G., Roth, A., Marcu, G., & Lankenau, S. E. (2021). Decision-making by laypersons equipped with an emergency response smartphone app for opioid overdose [Article]. International Journal of Drug Policy, 95, Article 103250. https://doi.org/10.1016/j.drugpo.2021.103250	1		0					1
Atanasovski, B., Bogdanovic, M., Velinov, G., Stoimenov, L., Dimovski, A. S., Koteska, B., Jankovic, D., Skrceska, I., Kon-Popovska, M., & Jakimovski, B. (2018). On defining a model driven architecture for an enterprise e-health system [Article]. Enterprise Information Systems, 12(8-9), 915-941. https://doi.org/10.1080/17517575.2018.1521996	1		0					1
Athanasopoulou, C., Välimäki, M., Koutra, K., Löttyniemi, E., Bertsias, A., Basta, M., Vgontzas, A. N., & Lionis, C. (2017). Internet use, eHealth literacy and attitudes toward computer/internet among people with schizophrenia spectrum disorders: a cross-sectional study in two distant European regions. BMC Medical Informatics & Decision Making, 17, 1-14. https://doi.org/10.1186/s12911-017-0531-4	1		0					1
Athilingam, P., Clochesy, J. M., & Labrador, M. A. (2018). Intervention Mapping Approach in the Design of an Interactive Mobile Health Application to Improve Self-care in Heart Failure [Article]. CIN - Computers Informatics Nursing, 36(2), 90-97. https://doi.org/10.1097/CIN.0000000000000383	1		0					1
Atienza, A. A., Zarcadoolas, C., Vaughon, W., Hughes, P., Patel, V., Chou, W.-Y. S., & Pritts, J. (2015). Consumer attitudes and perceptions on mHealth privacy and security: Findings from a mixed-methods study. Journal of Health Communication, 20(6), 673-679. https://doi.org/10.1080/10810730.2015.1018560	1		0					1
Atnafu, A., & Bisrat, A. (2015). Asessment of health extension workers (HEWs) knowledge, attitude and performance in mHealth intervention in Guraghe Zone of Ethiopia: Cross-sectional study [Article]. Ethiopian Journal of Health Development, 29(3), 160-169. https://www.scopus.com/inward/record.uri?eid=2-s2.0-85033401131&partnerID=40&md5=568ebb324a3122bf115a81c27ccd5901	1		0					1
Auer, T., & Felderer, M. (2020). Gamified Internet of Things Testing within a Virtual Learning Environment-Towards the Interactive Simulation Game 'IoTCityLab'. 2020 IEEE 32nd Conference on Software Engineering Education and Training, CSEE and T 2020,	1		0					1
Aufegger, L., Serou, N., Chen, S., & Franklin, B. D. (2020). Evaluating users' experiences of electronic prescribing systems in relation to patient safety: a mixed methods study. BMC Medical Informatics & Decision Making, 20(1), 1-8. https://doi.org/10.1186/s12911-020-1080-9	1		0					1
Augustson, E., Engelgau, M. M., Shu, Z., Ying, C., Cher, W., Richun, L., Yuan, J., Lynch, K., Bromberg, J. E., Zhang, S., Cai, Y., Li, R., & Jiang, Y. (2017). Text to Quit China: An mHealth Smoking Cessation Trial. American Journal of Health Promotion, 31(3), 217-225. https://doi.org/10.4278/ajhp.140812-QUAN-399	1		0					1
Aujla, G. S., & Kumar, N. (2018). MEnSuS: An efficient scheme for energy management with sustainability of cloud data centers in edge–cloud environment [Article]. Future Generation Computer Systems, 86, 1279-1300. https://doi.org/10.1016/j.future.2017.09.066	1		0					1
Aung, B., Mitchell, J. W., & Braun, K. L. (2020). Effectiveness of mHealth interventions for improving contraceptive use in low- And middle-income countries: A systematic review [Review]. Global Health Science and Practice, 8(4), 813-826. https://doi.org/10.9745/GHSP-D-20-00069	1		0				1
Aung, M. N., Murray, V., & Kayano, R. (2019). Research methods and ethics in health emergency and disaster risk management: The result of the kobe expert meeting [Article]. International Journal of Environmental Research and Public Health, 16(5), Article 770. https://doi.org/10.3390/ijerph16050770	1		0					1
Austad, K., Juarez, M., Shryer, H., Moratoya, C., & Rohloff, P. (2020). Obstetric care navigation: Results of a quality improvement project to provide accompaniment to women for facility-based maternity care in rural Guatemala [Article]. BMJ Quality and Safety, 29(2), 169-178. https://doi.org/10.1136/bmjqs-2019-009524	1		0					1
Austin, A., Damani, S., & Bevers, T. (2016). Clinical approach for patient-centered physical activity assessment and interventions. Clinical Journal of Oncology Nursing, 20(6, Suppl), 3-7. https://doi.org/10.1188/16.CJON.S2.3-7	1		0					1
Austin, J., Barras, M., & Sullivan, C. (2020). Interventions designed to improve the safety and quality of therapeutic anticoagulation in an inpatient electronic medical record [Review]. International Journal of Medical Informatics, 135, Article 104066. https://doi.org/10.1016/j.ijmedinf.2019.104066	1		0					1
Austin, L., Sharp, C. A., van der Veer, S. N., Machin, M., Humphreys, J., Mellor, P., McCarthy, J., Ainsworth, J., Sanders, C., & Dixon, W. G. (2020). Providing 'the bigger picture': Benefits and feasibility of integrating remote monitoring from smartphones into the electronic health record [Article]. Rheumatology (United Kingdom), 59(2), 367-378. https://doi.org/10.1093/rheumatology/kez207	1		0					1
Austrom, M. G., Carvell, C. A., Alder, C. A., Gao, S., Boustani, M., & LaMantia, M. (2016). Workforce development to provide person-centered care. Aging & Mental Health, 20(8), 781-792. https://doi.org/10.1080/13607863.2015.1119802	1		0					1
Avdagovska, M., Ballermann, M., Olson, K., Graham, T., Menon, D., & Stafinski, T. (2020). Patient portal implementation and uptake: Qualitative comparative case study [Article]. Journal of Medical Internet Research, 22(7), Article e18973. https://doi.org/10.2196/18973	1		0					1
Avery, M., Mills, S. J., & Stephan, E. (2017). Real-time monitoring through the use of technology to enhance performances throughout HIV cascades [Review]. Current Opinion in HIV and AIDS, 12(5), 488-493. https://doi.org/10.1097/COH.0000000000000397	1		0					1
Avila, A., Claes, J., Goetschalckx, K., Buys, R., Azzawi, M., Vanhees, L., & Cornelissen, V. (2018). Home-based rehabilitation with telemonitoring guidance for patients with coronary artery disease (short-term results of the TRiCH study): Randomized controlled trial [Article]. Journal of Medical Internet Research, 20(6), Article e225. https://doi.org/10.2196/JMIR.9943	1		0		1
Aysola, J., Werner, R., Keddem, S., SoRelle, R., Shea, J., Werner, R. M., & Shea, J. A. (2015). Asking the Patient About Patient-Centered Medical Homes: A Qualitative Analysis. JGIM: Journal of General Internal Medicine, 30(10), 1461-1467. https://doi.org/10.1007/s11606-015-3312-8	1		0					1
Aysola, J., Werner, R. M., Keddem, S., SoRelle, R., & Shea, J. A. (2015). Asking the patient about patient-centered medical homes: A qualitative analysis. Journal of General Internal Medicine, 30(10), 1461-1467. https://doi.org/10.1007/s11606-015-3312-8	1		0							1
Ayyala, M. S., Coughlin, J. W., Martin, L., Henderson, J., Ezekwe, N., Clark, J. M., Appel, L. J., & Bennett, W. L. (2020). Perspectives of pregnant and postpartum women and obstetric providers to promote healthy lifestyle in pregnancy and after delivery: A qualitative in-depth interview study [Article]. BMC Women's Health, 20(1), Article 44. https://doi.org/10.1186/s12905-020-0896-x	1		0					1
Ayyoubzadeh, S. M., R. Niakan Kalhori, S., Shirkhoda, M., Mohammadzadeh, N., & Esmaeili, M. (2020). Supporting colorectal cancer survivors using eHealth: a systematic review and framework suggestion. Supportive Care in Cancer, 28(8), 3543-3555. https://doi.org/10.1007/s00520-020-05372-6	1		0				1
Azeez, N. D., & Lakulu, M. M. (2018). Evaluation framework of M-government services success in Malaysia [Article]. Journal of Theoretical and Applied Information Technology, 96(24), 8194-8226. https://www.scopus.com/inward/record.uri?eid=2-s2.0-85059538589&partnerID=40&md5=55d6a08d22826702c8bf45adc5f3deb0	1		0					1
Azfar, A., Choo, K. K. R., & Liu, L. (2015). Forensic taxonomy of popular Android mHealth apps. 2015 Americas Conference on Information Systems, AMCIS 2015,	1		0					1
Azimi, I., Rahmani, A. M., Liljeberg, P., & Tenhunen, H. (2017). Internet of things for remote elderly monitoring: a study from user-centered perspective [Article]. Journal of Ambient Intelligence and Humanized Computing, 8(2), 273-289. https://doi.org/10.1007/s12652-016-0387-y	1		0					1
Aziz, F., Jorgenson, M. R., Garg, N., Mohamed, M., Djamali, A., Mandelbrot, D., & Parajuli, S. (2020). The care of kidney transplant recipients during a global pandemic: Challenges and strategies for success [Review]. Transplantation Reviews, 34(4), Article 100567. https://doi.org/10.1016/j.trre.2020.100567	1		0					1			not digital health
B.D, D., & Al-Turjman, F. (2020). A hybrid secure routing and monitoring mechanism in IoT-based wireless sensor networks [Article]. Ad Hoc Networks, 97, Article 102022. https://doi.org/10.1016/j.adhoc.2019.102022	1		0					1			not digital health
Baba, A., McCradden, M. D., Rabski, J., & Cusimano, M. D. (2020). Determining the unmet needs of patients with intracranial meningioma - A qualitative assessment [Article]. Neuro-Oncology Practice, 7(2), 228-238. https://doi.org/10.1093/nop/npz054	1		0					1
Bacchus, L. J., Bullock, L., Sharps, P., Burnett, C., Schminkey, D. L., Buller, A. M., & Campbell, J. (2016). Infusing technology into perinatal home visitation in the United States for women experiencing intimate partner violence: Exploring the interpretive flexibility of an mHealth intervention. Journal of Medical Internet Research, 18(11), 37-53. https://doi.org/10.2196/jmir.6251	1		0					1
Bachani, A. M., Taber, N., Mehmood, A., Hung, Y. W., Botchey, I., Al-Kashmiri, A., & Hyder, A. A. (2017). Adolescent and Young Adult Injuries in Developing Economies: A Comparative Analysis from Oman and Kenya [Article]. Annals of Global Health, 83(5-6), 791-802. https://doi.org/10.1016/j.aogh.2017.10.030	1		0					1
Backholer, K., Baum, F., Finlay, S. M., Friel, S., Giles-Corti, B., Jones, A., Patrick, R., Shill, J., Townsend, B., Armstrong, F., Baker, P., Bowen, K., Browne, J., Büsst, C., Butt, A., Canuto, K., Canuto, K., Capon, A., Corben, K., Daube, M., Goldfeld, S., Grenfell, R., Gunn, L., Harris, P., Horton, K., Keane, L., Lacy-Nichols, J., Lo, S. N., Lovett, R. W., Lowe, M., Martin, J. E., Neal, N., Pe…	1		0					1
Backman, C., Harley, A., Peyton, L., Kuziemsky, C., Mercer, J., Monahan, M. A., Schmidt, S., Singh, H., & Gravelle, D. (2018). Development of a path to home mobile app for the geriatric rehabilitation program at bruyère continuing care: Protocol for user-centered design and feasibility testing studies [Article]. JMIR Research Protocols, 7(9), Article e11031. https://doi.org/10.2196/11031	1		0					1
Backonja, U., Haynes, S. C., & Kim, K. K. (2018). Data visualizations to support health practitioners’ provision of personalized care for patients with cancer and multiple chronic conditions: User-centered design study [Article]. JMIR Human Factors, 5(4), Article e11826. https://doi.org/10.2196/11826	1		0					1
Backonja, U., Taylor-Swanson, L., Miller, A. D., Jung, S. H., Haldar, S., & Woods, N. F. (2021). There's a problem, now what's the solution?": Suggestions for technologies to support the menopausal transition from individuals experiencing menopause and healthcare practitioners [Article]. Journal of the American Medical Informatics Association, 28(2), 209-221. https://doi.org/10.1093/jamia/ocaa178	1		0					1
Badawy, S. M., Abebe, K. Z., Reichman, C. A., Checo, G., Hamm, M. E., Stinson, J., Lalloo, C., Carroll, P., Saraf, S. L., Gordeuk, V. R., Desai, P., Shah, N., Liles, D., Trimnell, C., & Jonassaint, C. R. (2021). Comparing the effectiveness of education versus digital cognitive behavioral therapy for adults with sickle cell disease: Protocol for the cognitive behavioral therapy and real-time pain …	1		0					1
Badawy, S. M., Cronin, R. M., Hankins, J., Crosby, L., DeBaun, M., Thompson, A. A., Nirmish, S., & Shah, N. (2018). Patient-Centered eHealth Interventions for Children, Adolescents, and Adults With Sickle Cell Disease: Systematic Review. Journal of Medical Internet Research, 20(7), 5-17. https://doi.org/10.2196/10940	1		0					1
Badawy, S. M., Cronin, R. M., Hankins, J., Crosby, L., DeBaun, M., Thompson, A. A., & Shah, N. (2018). Patient-centered eHealth interventions for children, adolescents, and adults with sickle cell disease: Systematic review [Review]. Journal of Medical Internet Research, 20(7), Article e10940. https://doi.org/10.2196/10940	1		0				1
Badawy, S. M., & Radovic, A. (2020). Digital approaches to remote pediatric health care delivery during the COVID-19 pandemic: Existing evidence and a call for further research [Review]. JMIR Pediatrics and Parenting, 3(1), Article e20049. https://doi.org/10.2196/20049	1		0					1
Badowski, M. E., Michienzi, S., & Robles, M. (2017). Examining the implications of analytical and remote monitoring in pharmacy practice [Article]. Clinical Pharmacist, 9(6). https://doi.org/10.1211/CP.2017.20202516	1		0					1
Badriyah, T., Fadila, E. N., Syarif, I., & Jauari Akhmad, N. H. (2018). Rapid Development of m-Health application with the Sprint Design approach and Scrum process : Application Development for e-Prescribing. Proceedings - 2018 International Conference on Applied Science and Technology, iCAST 2018,	1		0					1
Baer, H. J., De La Cruz, B. A., Rozenblum, R., Nolido, N. V., Orav, E. J., Metzler, K., Block, J. P., Halperin, F., McManus, K. D., Aronne, L. J., Minero, G., & Bates, D. W. (2020). Integrating an online weight management program with population health management in primary care: Design, methods, and baseline data from the PROPS randomized controlled trial (Partnerships for Reducing Overweight an…	1		0				1
Baert, A., Clays, E., Bolliger, L., De Smedt, D., Lustrek, M., Vodopija, A., Bohanec, M., Puddu, P. E., Ciancarelli, M. C., Schiariti, M., Derboven, J., Tartarisco, G., & Pardaens, S. (2018). A Personal Decision Support System for Heart Failure Management (HeartMan): Study protocol of the HeartMan randomized controlled trial 11 Medical and Health Sciences 1117 Public Health and Health Services [A…	1		0				1
Bagayoko, C. O., Tchuente, J., Traoré, D., Moukoumbi Lipenguet, G., Ondzigue Mbenga, R., Koumamba, A. P., Ondjani, M. C., Ndjeli, O. L., & Gagnon, M. P. (2020). Implementation of a national electronic health information system in Gabon: A survey of healthcare providers' perceptions [Article]. BMC Medical Informatics and Decision Making, 20(1), Article 202. https://doi.org/10.1186/s12911-020-01213…	1		0					1
Baggett, T. P., Liauw, S. S., & Hwang, S. W. (2018). Cardiovascular Disease and Homelessness [Review]. Journal of the American College of Cardiology, 71(22), 2585-2597. https://doi.org/10.1016/j.jacc.2018.02.077	1		0					1
Bahari, M., Jafni, T. I., Miskon, S., & Ismail, W. (2019). A review of success/failure factors influencing healthcare personnel for telerehabilitation. International Conference on Research and Innovation in Information Systems, ICRIIS,	1		0				1
Bahja, M., Hammad, R., & Bahja, M. (2018). User-driven development for UK m-health patient management system. Proceedings of the 32nd International BCS Human Computer Interaction Conference, HCI 2018,	1		0					1
Bai, X. X. (2015). Research on human computer interaction (HCI) and UI pattern design for mobile devices: A review. Computing, Control, Information and Education Engineering - Proceedings of the 2015 2nd International Conference on Computer, Intelligent and Education Technology, CICET 2015,	1		0				1
Baig, M. M., Gholamhosseini, H., & Ahmad, F. (2020). A Usability and User-Experience Analysis of VitalsAssist: A mHealth Application to Monitor Vital Signs in Acute Care Settings. Proceedings of the Annual International Conference of the IEEE Engineering in Medicine and Biology Society, EMBS,	1		0					1
Bail, K., Davey, R., Currie, M., Gibson, J., Merrick, E., & Redley, B. (2020). Implementation pilot of a novel electronic bedside nursing chart: A mixed-methods case study [Article]. Australian Health Review, 44(5), 672-676. https://doi.org/10.1071/AH18231	1		0					1
Bailey, J., Davies, C., McCrossin, T., Kiernan, M., Skinner, R., Steinbeck, K., & Mendis, K. (2018). Fit4YAMs: Structuring a Lifestyle Intervention for Rural Overweight and Obese Young Adult Males Using Participatory Design [Article]. Journal of Adolescent Health, 62(3), S65-S71. https://doi.org/10.1016/j.jadohealth.2017.06.019	1		0					1
Bair-Merritt, M. H., Mandal, M., Garg, A., & Cheng, T. L. (2015). Addressing psychosocial adversity within the Patient-Centered Medical Home: Expert-created measurable standards. The Journal of Primary Prevention, 36(4), 213-225. https://doi.org/10.1007/s10935-015-0390-7	1		0					1
Baird, L. G., & Fraser, K. (2018). Home Care Case Managers' Integrated Care of Older Adults with Multiple Chronic Conditions: A Scoping Review [Review]. Professional Case Management, 23(4), 165-189. https://doi.org/10.1097/NCM.0000000000000286	1		0				1
Bajenaru, L., Ianculescu, M., & Dobre, C. (2018). A Holistic Approach for Creating a Digital Ecosystem Enabling Personalized Assistive Care for Elderly. Proceedings - 16th International Conference on Embedded and Ubiquitous Computing, EUC 2018,	1		0					1
Bajpai, S., Semwal, M., Bajpai, R., Car, J., & Ho, A. H. Y. (2019). Health Professions' Digital Education: Review of Learning Theories in Randomized Controlled Trials by the Digital Health Education Collaboration. Journal of Medical Internet Research, 21(3), N.PAG-N.PAG. https://doi.org/10.2196/12912	1		0				1
Bakker, M., Beijer, L., & Rietveld, T. (2019). Considerations on Effective Feedback in Computerized Speech Training for Dysarthric Speakers [Review]. Telemedicine and e-Health, 25(5), 351-358. https://doi.org/10.1089/tmj.2018.0050	1		0					1
Bakogiannis, C., Anastasios Tsarouchas, M. D., Mouselimis, D., Lazaridis, C., Theofillogianakos, E. K., Billis, A., Tzikas, S., Fragakis, N., Bamidis, P. D., Papadopoulos, C. E., & Vassilikos, V. P. (2021). A patient-oriented app (ThessHF) to improve self-care quality in heart failure: From evidence-based design to pilot study [Article]. JMIR mHealth and uHealth, 9(4), Article e24271. https://doi…	1		0					1
Baktir, A. C., Tunca, C., Ozgovde, A., Salur, G., & Ersoy, C. (2018). SDN-Based Multi-Tier Computing and Communication Architecture for Pervasive Healthcare [Article]. IEEE Access, 6, 56765-56781, Article 8482108. https://doi.org/10.1109/ACCESS.2018.2873907	1		0					1
Baktır, A. C., Ahat, B., Aras, N., Özgövde, A., & Ersoy, C. (2019). SLA-aware optimal resource allocation for service-oriented networks [Article]. Future Generation Computer Systems, 101, 959-974. https://doi.org/10.1016/j.future.2019.07.050	1		0					1
Balaam, M., Comber, R., Jenkins, E., Sutton, S., & Garbett, A. (2015). Feedfinder: A location-mapping mobile application for breastfeeding women. Conference on Human Factors in Computing Systems - Proceedings,	1		0					1
Baldwin, J. L., Singh, H., Sittig, D. F., & Giardina, T. D. (2017). Patient portals and health apps: Pitfalls, promises, and what one might learn from the other [Article]. Healthcare, 5(3), 81-85. https://doi.org/10.1016/j.hjdsi.2016.08.004	1		0					1
Balhara, Y. P. S., & Anwar, N. (2019). BehavioR: a digital platform for prevention and management of behavioural addictions [Article]. WHO South-East Asia journal of public health, 8(2), 101-103. https://doi.org/10.4103/2224-3151.264854	1		0					1
Ballout, G., Al-Shorbaji, N., Abu-Kishk, N., Turki, Y., Zeidan, W., & Seita, A. (2018). UNRWA's innovative e-Health for 5 million Palestine refugees in the Near East [Article]. BMJ Innovations, 4(3), 128-134. https://doi.org/10.1136/bmjinnov-2017-000262	1		0					1
Bally, E. L. S., & Cesuroglu, T. (2020). Toward Integration of mHealth in Primary Care in the Netherlands: A Qualitative Analysis of Stakeholder Perspectives [Article]. Frontiers in Public Health, 7, Article 407. https://doi.org/10.3389/fpubh.2019.00407	1		0					1
Balsari, S., Fortenko, A., Blaya, J. A., Gropper, A., Jayaram, M., Matthan, R., Sahasranam, R., Shankar, M., Sarbadhikari, S. N., Bierer, B. E., Mandl, K. D., Mehendale, S., & Khanna, T. (2018). Reimagining health data exchange: An application programming interface-enabled roadmap for India [Article]. Journal of Medical Internet Research, 20(7), Article e10725. https://doi.org/10.2196/10725	1		0					1
Baltaxe, E., Czypionka, T., Kraus, M., Reiss, M., Askildsen, J. E., Grenkovic, R., Lindén, T. S., Pitter, J. G., Molken, M. R.-v., Solans, O., Stokes, J., Struckmann, V., Roca, J., Cano, I., & Rutten-van Molken, M. (2019). Digital Health Transformation of Integrated Care in Europe: Overarching Analysis of 17 Integrated Care Programs. Journal of Medical Internet Research, 21(9), N.PAG-N.PAG. https…	1		0					1
Baltaxe, E., Embid, C., Aumatell, E., Martínez, M., Barberan-Garcia, A., Kelly, J., Eaglesham, J., Herranz, C., Vargiu, E., Montserrat, J. M., Roca, J., & Cano, I. (2020). Integrated care intervention supported by a mobile health tool for patients using noninvasive ventilation at home: Randomized controlled trial [Article]. JMIR mHealth and uHealth, 8(4), Article e16395. https://doi.org/10.2196/1…	1		0				1
Balzarini, F., Frascella, B., Oradini-Alacreu, A., Gaetti, G., Lopalco, P. L., Edelstein, M., Azzopardi-Muscat, N., Signorelli, C., & Odone, A. (2020). Does the use of personal electronic health records increase vaccine uptake? A systematic review [Review]. Vaccine, 38(38), 5966-5978. https://doi.org/10.1016/j.vaccine.2020.05.083	1		0				1
Band, R., Bradbury, K., Morton, K., May, C., Michie, S., Mair, F. S., Murray, E., McManus, R. J., Little, P., & Yardley, L. (2017). Intervention planning for a digital intervention for self-management of hypertension: A theory-, evidence- and person-based approach [Article]. Implementation Science, 12(1), Article 25. https://doi.org/10.1186/s13012-017-0553-4	1		0					1
Bangash, H., Pencille, L., Gundelach, J. H., Makkawy, A., Sutton, J., Makkawy, L., Dikilitas, O., Kopecky, S., Freimuth, R., Caraballo, P. J., & Kullo, I. J. (2020). An implementation science framework to develop a clinical decision support tool for familial hypercholesterolemia [Article]. Journal of Personalized Medicine, 10(3), 1-13, Article 67. https://doi.org/10.3390/jpm10030067	1		0					1
Banos, O., Amin, M. B., Ali Khan, W., Ali, T., Afzal, M., Kang, B. H., & Lee, S. (2015). Mining Minds: An innovative framework for personalized health and wellness support. Proceedings of the 2015 9th International Conference on Pervasive Computing Technologies for Healthcare, PervasiveHealth 2015,	1		0					1
Banos, O., Amin, M. B., Khan, W. A., Afzal, M., Hussain, M., Byeong Ho, K., Sungyong, L., Bilal Amin, M., Ali Khan, W., Kang, B. H., & Lee, S. (2016). The Mining Minds digital health and wellness framework. BioMedical Engineering Online, 15, 165-186. https://doi.org/10.1186/s12938-016-0179-9	1		0					1
Banos, O., Bilal Amin, M., Ali Khan, W., Afzal, M., Hussain, M., Kang, B. H., & Lee, S. (2016). The Mining Minds digital health and wellness framework [Article]. BioMedical Engineering Online, 15, Article 76. https://doi.org/10.1186/s12938-016-0179-9	1		0					1
Banos, O., Villalonga, C., Garcia, R., Saez, A., Damas, M., Holgado-Terriza, J. A., Lee, S., Pomares, H., & Rojas, I. (2015). Design, implementation and validation of a novel open framework for agile development of mobile health applications [Article]. BioMedical Engineering Online, 14(2), Article S6. https://doi.org/10.1186/1475-925X-14-S2-S6	1		0					1
Barabasch, A., Riemann-Lorenz, K., Kofahl, C., Scheiderbauer, J., Eklund, D., Kleiter, I., Kasper, J., Köpke, S., Lezius, S., Zapf, A., Rahn, A. C., & Heesen, C. (2021). Impact of a multimedia website with patient experiences of multiple sclerosis (PExMS) on immunotherapy decision-making: study protocol for a pilot randomised controlled trial in a mixed-methods design [Article]. Pilot and Feasibi…	1		0					1
Baraitser, P., McCulloch, H., Morelli, A., & Free, C. (2020). How do users of a digital-only contraceptive service provide biometric measurements and what does this teach us about safe and effective online care? A qualitative interview study [Article]. BMJ Open, 10(9), Article e037851. https://doi.org/10.1136/bmjopen-2020-037851	1		0					1
Baraitser, P., Syred, J., Spencer-Hughes, V., Howroyd, C., Free, C., & Holdsworth, G. (2015). How online sexual health services could work; generating theory to support development [Article]. BMC Health Services Research, 15(1), Article 540. https://doi.org/10.1186/s12913-015-1200-x	1		0					1
Baranyi, R., Czech, P., Hofstatter, S., Aigner, C., & Grechenig, T. (2020). Analysis, Design, and Prototypical Implementation of a Serious Game Reha@Stroke to Support Rehabilitation of Stroke Patients with the Help of a Mobile Phone [Article]. IEEE Transactions on Games, 12(4), 341-350, Article 9171457. https://doi.org/10.1109/TG.2020.3017817	1		0					1
Baranyi, R., Czech, P., Walcher, F., Aigner, C., & Grechenig, T. (2019). Reha@Stroke - A Mobile Application to Support People Suffering from a Stroke Through Their Rehabilitation. 2019 IEEE 7th International Conference on Serious Games and Applications for Health, SeGAH 2019,	1		0					1
Barassi, V. (2017). Babyveillance? Expecting parents, online surveillance and the cultural specificity of pregnancy apps [Article]. Social Media and Society, 3(2). https://doi.org/10.1177/2056305117707188	1		0					1
Barbosa, P., Santos, D., Lucena, C., Bastida, L., Ferreira, J. F., & Cea, G. (2020). The OCARIoT data acquisition app. Proceedings - IEEE Symposium on Computer-Based Medical Systems,	1		0					1
Barda, A. J., Horvat, C. M., & Hochheiser, H. (2020). A qualitative research framework for the design of user-centered displays of explanations for machine learning model predictions in healthcare. BMC Medical Informatics & Decision Making, 20(1), N.PAG-N.PAG. https://doi.org/10.1186/s12911-020-01276-x	1		0					1
Bardosh, K. L., Murray, M., Khaemba, A. M., Smillie, K., & Lester, R. (2017). Operationalizing mHealth to improve patient care: a qualitative implementation science evaluation of the WelTel texting intervention in Canada and Kenya. Globalization & Health, 13, 1-15. https://doi.org/10.1186/s12992-017-0311-z	1		0					1
Bardus, M., Ali, A., Demachkieh, F., & Hamadeh, G. (2019). Assessing the quality of mobile phone apps for weight management: User-centered study with employees from a Lebanese university [Article]. JMIR mHealth and uHealth, 7(1), Article | e9836. https://doi.org/10.2196/mhealth.9836	1		0					1
Barello, S., Palamenghi, L., & Graffigna, G. (2020). The mediating role of the patient health engagement model on the relationship between patient perceived autonomy supportive healthcare climate and health literacy skills [Article]. International Journal of Environmental Research and Public Health, 17(5), Article 1741. https://doi.org/10.3390/ijerph17051741	1		0					1
Baretta, D., Perski, O., & Steca, P. (2019). Exploring users’ experiences of the uptake and adoption of physical activity apps: longitudinal qualitative study [Article]. JMIR mHealth and uHealth, 7(2), Article e11636. https://doi.org/10.2196/11636	1		0				1
Barfield, G. L. (2019). The evolution of person-centered encounter: Creating egalitarian environments for mattering, meaning & healing. Person-Centered and Experiential Psychotherapies, 18(3), 228-242. https://doi.org/10.1080/14779757.2019.1650809	1		0					1
Barkham, M. (2016). Patient‐centered assessment in psychotherapy: Toward a greater bandwidth of evidence. Clinical Psychology: Science and Practice, 23(3), 284-287. https://doi.org/10.1111/cpsp.12163	1		0					1
Barnard-Kelly, K. (2019). Utilizing eHealth and Telemedicine Technologies to Enhance Access and Quality of Consultations: It's Not What You Say, It's the Way You Say It [Article]. Diabetes Technology and Therapeutics, 21(S2), S2-41-S42-47. https://doi.org/10.1089/dia.2019.0015	1		0					1
Barnard‐Dadds, T., & Conn, C. (2018). Challenges of listening to an autistic pupil in a person‐centred planning meeting. Journal of Research in Special Educational Needs, 18(Suppl 1), 15-24. https://doi.org/10.1111/1471-3802.12414	1		0					1
Barr, C., Marois, M., Sim, I., Schmid, C. H., Wilsey, B., Ward, D., Duan, N., Hays, R. D., Selsky, J., Servadio, J., Schwartz, M., Dsouza, C., Dhammi, N., Holt, Z., Baquero, V., MacDonald, S., Jerant, A., Sprinkle, R., & Kravitz, R. L. (2015). The PREEMPT study - evaluating smartphone-assisted n-of-1 trials in patients with chronic pain: Study protocol for a randomized controlled trial [Article].…	1		0				1
Barra, D. C. C., Paim, S. M. S., dal Sasso, G. T. M., & Colla, G. W. (2017). Methods for developing mobile apps in health: An integrative review of the literature [Review]. Texto e Contexto Enfermagem, 26(4), Article e2260017. https://doi.org/10.1590/0104-07072017002260017	1		0				1
Barrett, M., Boyne, J., Brandts, J., Brunner-La Rocca, H. P., De Maesschalck, L., De Wit, K., Dixon, L., Eurlings, C., Fitzsimons, D., Golubnitschaja, O., Hageman, A., Heemskerk, F., Hintzen, A., Helms, T. M., Hill, L., Hoedemakers, T., Marx, N., McDonald, K., Mertens, M., Müller-Wieland, D., Palant, A., Piesk, J., Pomazanskyi, A., Ramaekers, J., Ruff, P., Schütt, K., Shekhawat, Y., Ski, C. F., T…	1		0					1
Barrué, C., Cortés, A., Cortés, U., Tétard, F., & Gironès, X. (2017). CAREGIVERSPRO-MMD: Community services, helping patients with dementia and caregivers connect with others for evaluation, support and to improve the care experience [Article]. Computacion y Sistemas, 21(1), 23-33. https://doi.org/10.13053/CyS-21-1-2580	1		0					1
Barrué, C., Vila, R., Martinez, A. B., Martín, M., Vázquez-Salceda, J., Simó, R., Barroso, M., & Cortés, U. (2019). DIALCAT: Diabetes as an accelerator of cognitive impairment and Alzheimer's disease, comprehensive approach and adherence to treatment [Article]. Computacion y Sistemas, 23(2), 351-363. https://doi.org/10.13053/CyS-23-2-3198	1		0					1
Barry, C. T., Anderson, A. C., & Charles, N. E. (2019). Dimensions of adolescent narcissism: A variable-centered versus person-centered approach. Journal of Individual Differences, 40(3), 149-155. https://doi.org/10.1027/1614-0001/a000287	1		0					1
Barry, M., Doherty, K., Bellisario, J. M., Car, J., Morrison, C., & Doherty, G. (2017). mHealth for maternal mental health: Everyday wisdom in ethical design. Conference on Human Factors in Computing Systems - Proceedings,	1		0					1
Barsom, E. Z., Meijer, H. A. W., Blom, J., Schuuring, M. J., Bemelman, W. A., & Schijven, M. P. (2021). Emergency upscaling of video consultation during the COVID-19 pandemic: Contrasting user experience with data insights from the electronic health record in a large academic hospital [Article]. International Journal of Medical Informatics, 150, Article 104463. https://doi.org/10.1016/j.ijmedinf.…	1		0					1
Barteit, S., Neuhann, F., Bärnighausen, T., Bowa, A., Wolter, S., Siabwanta, H., & Jahn, A. (2019). Technology acceptance and information system success of a mobile electronic platform for nonphysician clinical students in Zambia: Prospective, nonrandomized intervention study [Article]. Journal of Medical Internet Research, 21(10), Article e14748. https://doi.org/10.2196/14748	1		0					1
Bartels, R. L., DiTomasso, D., & Macht, G. A. (2020). A mother-centered evaluation of breast pumps [Article]. Applied Ergonomics, 88, Article 103123. https://doi.org/10.1016/j.apergo.2020.103123	1		0					1
Bartels, S. J., Gill, L., & Naslund, J. A. (2015). The affordable care act, accountable care organizations, and mental health care for older adults: Implications and opportunities [Review]. Harvard Review of Psychiatry, 23(5), 304-319. https://doi.org/10.1097/HRP.0000000000000086	1		0					1
Bartle, J., Crossland, T., & Hewitt, O. (2016). ‘Planning Live’: Using a person‐centred intervention to reduce admissions to and length of stay in learning disability inpatient facilities. British Journal of Learning Disabilities, 44(4), 277-283. https://doi.org/10.1111/bld.12161	1		0					1
Bartlett, R., Boyle, J. A., Simons Smith, J., Khan, N., Robinson, T., & Ramaswamy, R. (2021). Evaluating human-centred design for public health: a case study on developing a healthcare app with refugee communities [Article]. Research Involvement and Engagement, 7(1), Article 32. https://doi.org/10.1186/s40900-021-00273-2	1		0					1
Basaran, A.-M. B., Christensen, J. L., Miller, L. C., Appleby, P. R., & Read, S. J. (2019). The relationship between social norms and sexual risk-reduction intentions and behavior among men who have sex with men: Findings from an eHealth intervention. Psychology of Addictive Behaviors, 33(4), 382-391. https://doi.org/10.1037/adb0000467	1		0					1
Basen-Engquist, K., Alfano, C. M., Maitin-Shepard, M., Thomson, C. A., Schmitz, K. H., Pinto, B. M., Stein, K., Zucker, D. S., Syrjala, K. L., Fallon, E., Doyle, C., & Demark-Wahnefried, W. (2017). Agenda for Translating Physical Activity, Nutrition, and Weight Management Interventions for Cancer Survivors into Clinical and Community Practice [Article]. Obesity, 25, S9-S22. https://doi.org/10.100…	1		0					1
Bashi, N., Fatehi, F., Mosadeghi-Nik, M., Askari, M. S., & Karunanithi, M. (2020). Digital health interventions for chronic diseases: A scoping review of evaluation frameworks [Review]. BMJ Health and Care Informatics, 27(1), Article e100066. https://doi.org/10.1136/bmjhci-2019-100066	1		0				1
Bashshur, R. L., Howell, J. D., Krupinski, E. A., Harms, K. M., Bashshur, N., & Doarn, C. R. (2016). The Empirical Foundations of Telemedicine Interventions in Primary Care [Article]. Telemedicine and e-Health, 22(5), 342-375. https://doi.org/10.1089/tmj.2016.0045	1		0					1
Basit, M. A., Baldwin, K. L., Kannan, V., Flahaven, E. L., Parks, C. J., Ott, J. M., & Willett, D. L. (2018). Agile acceptance test-driven development of clinical decision support advisories: Feasibility of using open source software [Article]. Journal of Medical Internet Research, 20(4), Article e23. https://doi.org/10.2196/medinform.9679	1		0					1
Baskin, K. M., Mermel, L. A., Saad, T. F., Journeycake, J. M., Schaefer, C. M., Modi, B. P., Vrazas, J. I., Gore, B., Drews, B. B., Doellman, D., Kocoshis, S. A., Abu-Elmagd, K. M., Towbin, R. B., Venous Access: National, G., & Registry Development Initiative Affected Persons Advisory, P. (2019). Evidence-Based Strategies and Recommendations for Preservation of Central Venous Access in Children […	1		0					1
Bastl, K., Berger, U., & Kmenta, M. (2017). Evaluation of Pollen Apps Forecasts: The Need for Quality Control in an eHealth Service. Journal of Medical Internet Research, 19(5), 1-1. https://doi.org/10.2196/jmir.7426	1		0					1
Bateman, D. R., Srinivas, B., Emmett, T. W., Schleyer, T. K., Holden, R. J., Hendrie, H. C., & Callahan, C. M. (2017). Categorizing Health Outcomes and Efficacy of mHealth Apps for Persons With Cognitive Impairment: A Systematic Review. Journal of Medical Internet Research, 19(8), 1-1. https://doi.org/10.2196/jmir.7814	1		0				1
Bates, L. A., Hicks, J. P., Walley, J., & Robinson, E. (2018). Evaluating the impact of Marie Stopes International's digital family planning counselling application on the uptake of long-acting and permanent methods of contraception in Vietnam and Ethiopia: A study protocol for a multi-country cluster randomised controlled trial [Article]. Trials, 19(1), Article 420. https://doi.org/10.1186/s1306…	1		0				1
Bath, B., Grona, S. L., Milosavljevic, S., Sari, N., Imeah, B., & O'Connell, M. E. (2016). Advancing interprofessional primary health care services in rural settings for people with chronic low back disorders: Protocol of a community-based randomized controlled trial [Article]. JMIR Research Protocols, 5(4), Article e212. https://doi.org/10.2196/resprot.5914	1		0					1
Bath, E. P., Godoy, S. M., Perris, G. E., Morris, T. C., Hayes, M. D., Bagot, K., Barnert, E., & Tolou-Shams, M. (2021). Perspectives of girls and young women affected by commercial sexual exploitation: Mhealth as a tool to increase engagement in care [Article]. Journal of Health Care for the Poor and Underserved, 32(2), 128-147. https://doi.org/10.1353/hpu.2021.0054	1		0					1
Batool, S., Hassan, A., Saqib, N. A., & Khattak, M. A. K. (2020). Authentication of Remote IoT Users Based on Deeper Gait Analysis of Sensor Data [Article]. IEEE Access, 8, 101784-101796, Article 9103069. https://doi.org/10.1109/ACCESS.2020.2998412	1		0					1
Batsis, J. A., Zagaria, A., Kotz, D. F., Bartels, S. J., Boateng, G. G., Proctor, P. O., Halter, R. J., & Carpenter-Song, E. A. (2018). Usability evaluation for the Amulet Wearable Device in rural older adults with obesity [Article]. Gerontechnology, 17(3), 151-159. https://doi.org/10.4017/gt.2018.17.3.003.00	1		0					1
Baudin, K., Gustafsson, C., & Frennert, S. (2020). Views of swedish elder care personnel on ongoing digital transformation: Cross-sectional study [Review]. Journal of Medical Internet Research, 22(6), Article e15450. https://doi.org/10.2196/15450	1		0					1
Baudin, K., Sundström, A., Borg, J., & Gustafsson, C. (2021). Decision-making is in the making! aspects of decision-making in the area of assistive and welfare technology—a qualitative study [Article]. International Journal of Environmental Research and Public Health, 18(8), Article 4028. https://doi.org/10.3390/ijerph18084028	1		0					1
Bauer, A. M., Hodsdon, S., Hunter, S., Choi, Y., Bechtel, J., & Fortney, J. C. (2017). Lessons from the deployment of the spirit app to support Collaborative care for rural patients with complex psychiatric conditions. UbiComp/ISWC 2017 - Adjunct Proceedings of the 2017 ACM International Joint Conference on Pervasive and Ubiquitous Computing and Proceedings of the 2017 ACM International Symposium…	1		0					1
Baumel, A., Birnbaum, M. L., & Sucala, M. (2017). A Systematic Review and Taxonomy of Published Quality Criteria Related to the Evaluation of User-Facing eHealth Programs [Article]. Journal of Medical Systems, 41(8), Article 128. https://doi.org/10.1007/s10916-017-0776-6	1		0				1
Baumel, A., Faber, K., Mathur, N., Kane, J. M., & Muench, F. (2017). Enlight: A Comprehensive Quality and Therapeutic Potential Evaluation Tool for Mobile and Web-Based eHealth Interventions. Journal of Medical Internet Research, 19(3), 1-1. https://doi.org/10.2196/jmir.7270	1		0					1
Baumel, A., & Kane, J. M. (2018). Examining predictors of real-world user engagement with self-guided eHealth interventions: Analysis of mobile apps and websites using a novel dataset [Article]. Journal of Medical Internet Research, 20(12), Article e11491. https://doi.org/10.2196/11491	1		0					1
Baumel, A., Muench, F., Edan, S., & Kane, J. M. (2019). Objective user engagement with mental health apps: Systematic search and panel-based usage analysis [Article]. Journal of Medical Internet Research, 21(9), Article e14567. https://doi.org/10.2196/14567	1		0					1
Baumel, A., & Muench, F. J. (2021). Effort-optimized intervention model: Framework for building and analyzing digital interventions that require minimal effort for health-related gains [Review]. Journal of Medical Internet Research, 23(3), Article e24905. https://doi.org/10.2196/24905	1		0					1
Baumel, A., Torous, J., Edan, S., & Kane, J. M. (2020). There is a non-evidence-based app for that: A systematic review and mixed methods analysis of depression- and anxiety-related apps that incorporate unrecognized techniques [Review]. Journal of Affective Disorders, 273, 410-421. https://doi.org/10.1016/j.jad.2020.05.011	1		0				1
Baysari, M. T., Duong, M. H., Hooper, P., Stockey-Bridge, M., Awad, S., Zheng, W. Y., & Hilmer, S. N. (2021). Supporting deprescribing in hospitalised patients: formative usability testing of a computerised decision support tool [Article]. BMC Medical Informatics and Decision Making, 21(1), Article 116. https://doi.org/10.1186/s12911-021-01484-z	1		0					1
Baysari, M. T., & Westbrook, J. I. (2015). Mobile Applications for Patient-centered Care Coordination: A Review of Human Factors Methods Applied to their Design, Development, and Evaluation [Review]. Yearbook of medical informatics, 10(1), 47-54. https://doi.org/10.15265/IY-2015-011	1		0				1
Bazzano, A. N., Monnette, A. M., Wharton, M. K., Price-Haywood, E. G., Nauman, E., Dominick, P., Glover, C., Hu, G., & Shi, L. (2019). Older patients’ preferences and views related to nonface- to-face diabetes chronic care management: A qualitative study from southeast Louisiana [Article]. Patient Preference and Adherence, 13, 901-911. https://doi.org/10.2147/PPA.S201072	1		0					1
Bazzano, M. (2016). The conservative turn in person-centered therapy. Person-Centered and Experiential Psychotherapies, 15(4), 339-355. https://doi.org/10.1080/14779757.2016.1228540	1		0					1
Beacham, A. O., Van Sickle, K. S., Khatri, P., Ali, M. K., Reimer, D., Farber, E. W., & Kaslow, N. J. (2017). Meeting evolving workforce needs: Preparing psychologists for leadership in the patient-centered medical home. American Psychologist, 72(1), 42-54. https://doi.org/10.1037/a0040458 (Patient-Centered Medical Homes: The Role and Value of Psychology)	1		0					1
Beard, J. A., Franco, D. L., & Click, B. H. (2020). The Burden of Cost in Inflammatory Bowel Disease: A Medical Economic Perspective and the Future of Value-Based Care [Review]. Current Gastroenterology Reports, 22(2), Article 6. https://doi.org/10.1007/s11894-020-0744-z	1		0					1
Beaton, M. D., Hadly, G., & Babul, S. (2021). Stakeholder Recommendations to Increase the Accessibility of Online Health Information for Adults Experiencing Concussion Symptoms [Article]. Frontiers in Public Health, 8, Article 557814. https://doi.org/10.3389/fpubh.2020.557814	1		0					1
Becker, R. E. (2016). Perhaps I touched the minaret, or how patient-centered care remains a dream. Psychiatric Services, 67(4), 375-377. https://doi.org/10.1176/appi.ps.670303	1		0					1
Becker, S. J., Hernandez, L., Spirito, A., & Conrad, S. (2017). Technology-assisted intervention for parents of adolescents in residential substance use treatment: Protocol of an open trial and pilot randomized trial [Article]. Addiction Science and Clinical Practice, 12(1), Article 1. https://doi.org/10.1186/s13722-016-0067-4	1		0				1
Becker, W. C., DeBar, L. L., Heapy, A. A., Higgins, D., Krein, S. L., Lisi, A., Makris, U. E., & Allen, K. D. (2018). A Research Agenda for Advancing Non-pharmacological Management of Chronic Musculoskeletal Pain: Findings from a VHA State-of-the-art Conference [Article]. Journal of General Internal Medicine, 33, 11-15. https://doi.org/10.1007/s11606-018-4345-6	1		0					1
Beckers, E., Webers, C., Boonen, A., ten Klooster, P. M., Vonkeman, H. E., & van Tubergen, A. (2020). Validation and implementation of a patient-reported experience measure for patients with rheumatoid arthritis and spondyloarthritis in the Netherlands [Article]. Clinical Rheumatology, 39(10), 2889-2897. https://doi.org/10.1007/s10067-020-05076-6	1		0					1
Beckhauser, E., Petrolini, V. A., Von Wangenheim, A., Savaris, A., & Krechel, D. (2018). Software Quality Evaluation of a Low-Cost Multimodal Telemedicine and Telehealth Station. Proceedings - IEEE Symposium on Computer-Based Medical Systems,	1		0					1
Beckie, T. M. (2019). Utility of Home-Based Cardiac Rehabilitation for Older Adults [Review]. Clinics in Geriatric Medicine, 35(4), 499-516. https://doi.org/10.1016/j.cger.2019.07.003	1		0					1
Bede, P., Chipika, R. H., Finegan, E., Li Hi Shing, S., Doherty, M. A., Hengeveld, J. C., Vajda, A., Hutchinson, S., Donaghy, C., McLaughlin, R. L., & Hardiman, O. (2019). Brainstem pathology in amyotrophic lateral sclerosis and primary lateral sclerosis: A longitudinal neuroimaging study [Article]. NeuroImage: Clinical, 24, Article 102054. https://doi.org/10.1016/j.nicl.2019.102054	1		0					1
Beerlage-de Jong, N., Wentzel, J., Hendrix, R., & van Gemert-Pijnen, L. (2017). The value of participatory development to support antimicrobial stewardship with a clinical decision support system [Article]. American Journal of Infection Control, 45(4), 365-371. https://doi.org/10.1016/j.ajic.2016.12.001	1		0					1
Beier, K., Schweda, M., & Schicktanz, S. (2019). Taking patient involvement seriously: A critical ethical analysis of participatory approaches in data-intensive medical research [Review]. BMC Medical Informatics and Decision Making, 19(1), Article 90. https://doi.org/10.1186/s12911-019-0799-7	1		0					1
Beleigoli, A. M., Andrade, A. Q., Cançado, A. G., Paulo, M. N. L., Diniz, M. D. F. H., Ribeiro, A. L., & Paulo, M. N. (2019). Web-Based Digital Health Interventions for Weight Loss and Lifestyle Habit Changes in Overweight and Obese Adults: Systematic Review and Meta-Analysis. Journal of Medical Internet Research, 21(1), 43-43. https://doi.org/10.2196/jmir.9609	1		0				1
Belizan, M., Maradiaga, E., Roberti, J., Casco-Aguilar, M., Ortez, A. F., Avila-Flores, J. C., González, G., Bustillo, C., Calderón, A., Bock, H., Cafferata, M. L., Tavares, A. B., Alger, J., & Ali, M. (2020). Contraception and post abortion services: qualitative analysis of users' perspectives and experiences following Zika epidemic in Honduras. BMC Women's Health, 20(1), N.PAG-N.PAG. https://do…	1		0					1
Bell, J. S., Murray, F. E., & Davies, E. L. (2019). An investigation of the features facilitating effective collaboration between public health experts and data scientists at a hackathon [Article]. Public Health, 173, 120-125. https://doi.org/10.1016/j.puhe.2019.05.007	1		0					1
Bellamy, C. D., Flanagan, E. H., Costa, M., O'Connell-Bonarrigo, M., Le, T. T., Guy, K., Antunes, K., & Steiner, J. L. (2016). Barriers and facilitators of healthcare for people with mental illness: Why integrated patient centered healthcare is necessary. Issues in Mental Health Nursing, 37(6), 421-428. https://doi.org/10.3109/01612840.2016.1162882	1		0					1
Bellekens, X., Hamilton, A., Seeam, P., Nieradzinska, K., Franssen, Q., & Seeam, A. (2016). Pervasive eHealth services a security and privacy risk awareness survey. 2016 International Conference on Cyber Situational Awareness, Data Analytics and Assessment, CyberSA 2016,	1		0					1
Bellido, J. C., De Pietro, G., & Sannino, G. (2015). A prototype of a real-time solution on mobile devices for heart tele-auscultation. 8th ACM International Conference on PErvasive Technologies Related to Assistive Environments, PETRA 2015 - Proceedings,	1		0					1
Bellini, M., Tonarelli, S., Nagy, A. G., Pancetti, A., Costa, F., Ricchiuti, A., de Bortoli, N., Mosca, M., Marchi, S., & Rossi, A. (2020). Low FODMAP diet: Evidence, doubts, and hopes [Review]. Nutrients, 12(1), Article 148. https://doi.org/10.3390/nu12010148	1		0					1
Beltran-Aroca, C. M., González-Tirado, M., & Girela-López, E. (2021). Ethical issues in primary care during the coronavirus (SARS-CoV-2) pandemic [Review]. Semergen, 47(2), 122-130. https://doi.org/10.1016/j.semerg.2020.11.002	1		0					1
Ben Mortenson, W., Mills, P. B., Adams, J., Singh, G., MacGillivray, M., & Sawatzky, B. (2018). Improving self-management skills among people with spinal cord injury: Protocol for a mixed-methods study [Article]. JMIR Research Protocols, 7(11), Article e11069. https://doi.org/10.2196/11069	1		0				1
Ben-Zeev, D., Brian, R. M., Jonathan, G., Razzano, L., Pashka, N., Carpenter-Song, E., Drake, R. E., & Scherer, E. A. (2018). Mobile Health (mHealth) Versus Clinic-Based Group Intervention for People With Serious Mental Illness: A Randomized Controlled Trial. Psychiatric Services, 69(9), 978-985. https://doi.org/10.1176/appi.ps.201800063	1		0		1
Bendelin, N., Björkdahl, P., Risell, M., Nelson, K. Z., Gerdle, B., Andersson, G., & Buhrman, M. (2020). Patients' experiences of internet-based Acceptance and commitment therapy for chronic pain: A qualitative study [Article]. BMC Musculoskeletal Disorders, 21(1), Article 212. https://doi.org/10.1186/s12891-020-03198-1	1		0					1
Bendig, E., Erb, B., Meißner, D., Bauereiß, N., & Baumeister, H. (2021). Feasibility of a Software agent providing a brief Intervention for Self-help to Uplift psychological wellbeing (“SISU”). A single-group pretest-posttest trial investigating the potential of SISU to act as therapeutic agent [Article]. Internet Interventions, 24, Article 100377. https://doi.org/10.1016/j.invent.2021.100377	1		0					1
Bendtsen, M., Bendtsen, P., Henriksson, H., Henriksson, P., Müssener, U., Thomas, K., & Löf, M. (2020). The mobile health multiple lifestyle behavior interventions across the Lifespan (MOBILE) research program: Protocol for development, evaluation, and implementation [Article]. JMIR Research Protocols, 9(4), Article e14894. https://doi.org/10.2196/14894	1		0					1
Benjamins, J., Haveman-Nies, A., Gunnink, M., Goudkuil, A., & De Vet, E. (2021). How the use of a patient-accessible health record contributes to patient-centered care: Scoping review [Review]. Journal of Medical Internet Research, 23(1), Article e17655. https://doi.org/10.2196/17655	1		0				1
Bennett, A., Reeve, B., Basch, E., Mitchell, S., Meeneghan, M., Battaglini, C., Smith-Ryan, A., Phillips, B., Shea, T., Wood, W., Bennett, A. V., Reeve, B. B., Basch, E. M., Mitchell, S. A., Battaglini, C. L., Smith-Ryan, A. E., Shea, T. C., & Wood, W. A. (2016). Evaluation of pedometry as a patient-centered outcome in patients undergoing hematopoietic cell transplant (HCT): a comparison of pedom…	1		0					1
Bennett, A. H., Hassinger, J. A., Martin, L. A., Harris, L. H., & Gold, M. (2015). Developing patient-centered teams: The role of sharing stories about patients and patient care. Families, Systems, & Health, 33(3), 203-212. https://doi.org/10.1037/fsh0000106 (Teamwork in Health Care)	1		0					1
Bennion, M. R., Hardy, G. E., Moore, R. K., Kellett, S., & Millings, A. (2019). E-Therapies in England for stress, anxiety or depression: How are apps developed? A survey of NHS e-therapy developers [Article]. BMJ Health and Care Informatics, 26(1), Article e100027. https://doi.org/10.1136/bmjhci-2019-100027	1		0					1
Benson, T. (2019). Digital innovation evaluation: User perceptions of innovation readiness, digital confidence, innovation adoption, user experience and behaviour change [Article]. BMJ Health and Care Informatics, 26(1), Article 000018. https://doi.org/10.1136/bmjhci-2019-000018	1		0					1
Bentley, C. L., Otesile, O., Bacigalupo, R., Elliott, J., Noble, H., Hawley, M. S., Williams, E. A., & Cudd, P. (2016). Feasibility study of portable technology for weight loss and HbA1c control in type 2 diabetes [Article]. BMC Medical Informatics and Decision Making, 16(1), Article 92. https://doi.org/10.1186/s12911-016-0331-2	1		0					1
Bentvelsen, R. G., Veldkamp, K. E., & Chavannes, N. H. (2021). A smartphone app for engaging patients with catheter-associated urinary tract infections: Protocol for an interrupted time-series analysis [Article]. JMIR Research Protocols, 10(3), Article e28314. https://doi.org/10.2196/28314	1		0					1
Benzer, J. K., Singer, S. J., Mohr, D. C., McIntosh, N., Meterko, M., Vimalananda, V. G., Harvey, K. L. L., Seibert, M. N., & Charns, M. P. (2019). Survey of Patient-Centered Coordination of Care for Diabetes with Cardiovascular and Mental Health Comorbidities in the Department of Veterans Affairs. JGIM: Journal of General Internal Medicine, 34(1), 43-49. https://doi.org/10.1007/s11606-019-04979-8	1		0					1
Berenguera, A., Molló-Inesta, À., Mata-Cases, M., Franch-Nadal, J., Bolíbar, B., Rubinat, E., & Mauricio, D. (2016). Understanding the physical, social, and emotional experiences of people with uncontrolled type 2 diabetes: A qualitative study [Article]. Patient Preference and Adherence, 10, 2323-2332. https://doi.org/10.2147/PPA.S116173	1		0					1
Beres, L. K., Simbeza, S., Holmes, C. B., Mwamba, C., Mukamba, N., Sharma, A., Munamunungu, V., Mwachande, M., Sikombe, K., Bolton Moore, C., Mody, A., Koyuncu, A., Christopoulous, K., Jere, L., Pry, J., Ehrenkranz, P. D., Budden, A., Geng, E., & Sikazwe, I. (2019). Human-Centered Design Lessons for Implementation Science: Improving the Implementation of a Patient-Centered Care Intervention [Revi…	1		0					1
Bergevi, C., Lendahls, L., Crang-Svalenius, E., & Oscarsson, M. G. (2018). From passive passenger to participating co-pilot – Pregnant women's expectations of being able to access their online journal from antenatal care [Article]. Sexual and Reproductive Healthcare, 15, 35-39. https://doi.org/10.1016/j.srhc.2017.11.009	1		0					1
Berghout, M., van Exel, J., Leensvaart, L., & Cramm, J. M. (2015). Healthcare professionals' views on patient-centered care in hospitals. BMC Health Services Research, 15(1), 1-13. https://doi.org/10.1186/s12913-015-1049-z	1		0					1
Bergin, A. D., Vallejos, E. P., Davies, E. B., Daley, D., Ford, T., Harold, G., Hetrick, S., Kidner, M., Long, Y., Merry, S., Morriss, R., Sayal, K., Sonuga-Barke, E., Robinson, J., Torous, J., & Hollis, C. (2020). Preventive digital mental health interventions for children and young people: a review of the design and reporting of research [Review]. npj Digital Medicine, 3(1), Article 133. https:…	1		0				1
Bergin, R., Emery, J., Bollard, R., & White, V. (2017). How rural and urban patients in Australia with colorectal or breast cancer experience choice of treatment provider: A qualitative study [Article]. European Journal of Cancer Care, 26(6), Article e12646. https://doi.org/10.1111/ecc.12646	1		0					1
Bergmo, T. S. (2015). How to measure costs and benefits of eHealth interventions: An overview of methods and frameworks. Journal of Medical Internet Research, 17(11), 1-11. https://doi.org/10.2196/jmir.4521	1		0					1
Bergmo, T. S., Berntsen, G. K., Dalbakk, M., & Rumpsfeld, M. (2015). The effectiveness and cost effectiveness of the PAtient-Centred Team (PACT) model: study protocol of a prospective matched control before-and-after study. BMC Geriatrics, 15, 1-9. https://doi.org/10.1186/s12877-015-0133-x	1		0					1
Bergquist, R., Vereijken, B., Mellone, S., Corzani, M., Helbostad, J. L., & Taraldsen, K. (2020). App-based Self-administrable Clinical Tests of Physical Function: Development and usability study [Article]. JMIR mHealth and uHealth, 8(4), Article e16507. https://doi.org/10.2196/16507	1		0					1
Berk-Clark, C., Doucette, E., Rottnek, F., Manard, W., Prada, M. A., Hughes, R., Lawrence, T., & Schneider, F. D. (2018). Do Patient-Centered Medical Homes Improve Health Behaviors, Outcomes, and Experiences of Low-Income Patients? A Systematic Review and Meta-Analysis. Health Services Research, 53(3), 1777-1798. https://doi.org/10.1111/1475-6773.12737	1		0				1
Berkemeier, L., Kammler, F., & Thomas, O. (2018). Bypassing the evolution of technology: Using design science artifacts to give a leg-up for digitalization in developing economies. International Conference on Information Systems 2018, ICIS 2018,	1		0					1
Berkovic, D., Ackerman, I. N., Briggs, A. M., & Ayton, D. (2020). Tweets by people with arthritis during the COVID-19 pandemic: Content and sentiment analysis [Article]. Journal of Medical Internet Research, 22(12), Article e24550. https://doi.org/10.2196/24550	1		0					1
Berkowitz, C. M., Zullig, L. L., Koontz, B. F., & Smith, S. K. (2017). Prescribing an App? Oncology providers' views on mobile health apps for cancer care [Article]. JCO Clinical Cancer Informatics, 2017(1), 1-7. https://doi.org/10.1200/CCI.17.00107	1		0					1
Berlin, A., Lovas, M., Truong, T., Melwani, S., Liu, J., Liu, Z. A., Badzynski, A., Carpenter, M. B., Virtanen, C., Morley, L., Bhattacharyya, O., Escaf, M., Moody, L., Goldfarb, A., Brzozowski, L., Cafazzo, J., Chua, M. L. K., Stewart, A. K., & Krzyzanowska, M. K. (2021). Implementation and Outcomes of Virtual Care Across a Tertiary Cancer Center during COVID-19 [Article]. JAMA Oncology, 7(4), 5…	1		0					1
Bernard, R., Sabariego, C., & Cieza, A. (2019). Difficulties encountered by people with depression and anxiety on the web: Qualitative study and web-based expert survey [Article]. Journal of Medical Internet Research, 21(10), Article e12514. https://doi.org/10.2196/12514	1		0					1
Bernstein, M. H., Stein, L. A. R., Neighbors, C., Suffoletto, B., Carey, K. B., Ferszt, G., Caron, N., & Wood, M. D. (2018). A text message intervention to reduce 21st birthday alcohol consumption: Evaluation of a two-group randomized controlled trial [Article]. Psychology of Addictive Behaviors, 32(2), 149-161. https://doi.org/10.1037/adb0000342	1		0	1
Berntsen, G., Strisland, F., Malm-Nicolaisen, K., Smaradottir, B., Fensli, R., & Røhne, M. (2019). The evidence base for an ideal care pathway for frail multimorbid elderly: Combined scoping and systematic intervention review [Article]. Journal of Medical Internet Research, 21(4), Article e12517. https://doi.org/10.2196/12517	1		0				1
Berridge, C., Demiris, G., & Kaye, J. (2021). Domain Experts on Dementia-Care Technologies: Mitigating Risk in Design and Implementation [Article]. Science and Engineering Ethics, 27(1), Article 14. https://doi.org/10.1007/s11948-021-00286-w	1		0					1
Berrocal, A., Concepcion, W., de Dominicis, S., & Wac, K. (2020). Complementing human behavior assessment by leveraging personal ubiquitous devices and social links: An evaluation of the peer-ceived momentary assessment method [Article]. JMIR mHealth and uHealth, 8(8), Article e15947. https://doi.org/10.2196/15947	1		0					1
Berrouiguet, S., Baca-García, E., Brandt, S., Walter, M., & Courtet, P. (2016). Fundamentals for Future Mobile-Health (mHealth): A systematic review of mobile phone and web-based text messaging in mental health. Journal of Medical Internet Research, 18(6), 1-15. https://doi.org/10.2196/jmir.5066	1		0				1
Berrouiguet, S., Perez-Rodriguez, M. M., Larsen, M., Baca-García, E., Courtet, P., & Oquendo, M. (2018). From eHealth to iHealth: Transition to participatory and personalized medicine in mental health. Journal of Medical Internet Research, 20(1). https://doi.org/10.2196/jmir.7412	1		0					1
Berry, A. B. L., Lim, C., Hartzler, A. L., Hirsch, T., Ludman, E., Wagner, E. H., & Ralston, J. D. (2017). Creating conditions for patients' values to emerge in clinical conversations: Perspectives of health care team members. DIS 2017 - Proceedings of the 2017 ACM Conference on Designing Interactive Systems,	1		0					1
Berry, D. L., Blonquist, T. M., Nayak, M. M., Grenon, N., Momani, T. G., & McCleary, N. J. (2018). Self-care support for patients with gastrointestinal cancer: ICancerHealth [Article]. Applied Clinical Informatics, 9(4), 833-840. https://doi.org/10.1055/s-0038-1675810	1		0					1
Berry, D. L., Blonquist, T. M., Patel, R. A., Halpenny, B., & McReynolds, J. (2015). Exposure to a patient-centered, web-based intervention for managing cancer symptom and quality of life issues: Impact on symptom distress [Article]. Journal of Medical Internet Research, 17(6), e136. https://doi.org/10.2196/jmir.4190	1		0					1
Berry, D. L., Nayak, M. M., Abrahm, J. L., Braun, I., Rabin, M. S., & Cooley, M. E. (2017). Clinician perspectives on symptom and quality of life experiences of patients during cancer therapies: Implications for ehealth. Psycho-Oncology, 26(8), 1113-1119. https://doi.org/10.1002/pon.4455	1		0					1
Berry, K., Salter, A., Morris, R., James, S., & Bucci, S. (2018). Assessing therapeutic alliance in the context of mHealth interventions for mental health problems: Development of the Mobile Agnew Relationship Measure (mARM) questionnaire. Journal of Medical Internet Research, 20(4). https://doi.org/10.2196/jmir.8252	1		0					1
Berry, N., Lobban, F., & Bucci, S. (2019). A qualitative exploration of service user views about using digital health interventions for self-management in severe mental health problems [Article]. BMC Psychiatry, 19(1), Article 35. https://doi.org/10.1186/s12888-018-1979-1	1		0					1
Berry, N., Machin, M., Ainsworth, J., Berry, K., Edge, D., Haddock, G., Lewis, S., Morris, R., & Bucci, S. (2020). Developing a Theory-Informed Smartphone App for Early Psychosis: Learning Points From a Multidisciplinary Collaboration [Article]. Frontiers in Psychiatry, 11, Article 602861. https://doi.org/10.3389/fpsyt.2020.602861	1		0					1
Beukenhorst, A. L., Parkes, M. J., Cook, L., Barnard, R., van der Veer, S. N., Little, M. A., Howells, K., Sanders, C., Sergeant, J. C., O'Neill, T. W., McBeth, J., & Dixon, W. G. (2019). Collecting symptoms and sensor data with consumer smartwatches (the knee osteoarthritis, linking activity and pain study): Protocol for a longitudinal, observational feasibility study [Article]. JMIR Research Pr…	1		0					1
Bevilacqua, F., Backlund, P., & Engstrom, H. (2015). Proposal for Non-Contact Analysis of Multimodal Inputs to Measure Stress Level in Serious Games. VS-Games 2015 - 7th International Conference on Games and Virtual Worlds for Serious Applications,	1		0					1
Bhagwan, V., & Grobbelaar, S. (2017). Development of a telemedicine system for monitoring intensive care patients. ACM International Conference Proceeding Series,	1		0					1
Bhardwaj, T., & Sharma, S. C. (2018). Cloud-WBAN: An experimental framework for Cloud-enabled Wireless Body Area Network with efficient virtual resource utilization [Article]. Sustainable Computing: Informatics and Systems, 20, 14-33. https://doi.org/10.1016/j.suscom.2018.08.008	1		0					1
Bhatia, A., Matthan, R., Khanna, T., & Balsari, S. (2020). Regulatory sandboxes: A cure for mHealth pilotitis? [Review]. Journal of Medical Internet Research, 22(9), Article e21276. https://doi.org/10.2196/21276	1		0					1
Bhatnagar, N., Madden, H., & Levy, Y. (2017). Initial empirical testing of potential factors contributing to patient use of secure medical teleconferencing [Article]. Journal of Computer Information Systems, 57(1), 89-95. https://doi.org/10.1080/08874417.2016.1181504	1		0					1
Bhattarai, H. K., Khanal, P., Khanal, V., Regmi, K., Paudel, N. R., Dhakal, L., & Singh, S. (2020). Factors associated with child health service delivery by female community health volunteers in Nepal: Findings from a national survey [Article]. BMC Health Services Research, 20(1), Article 561. https://doi.org/10.1186/s12913-020-05424-x	1		0					1
Bhattarai, P., Newton-John, T., & Phillips, J. L. (2020). Apps for older people's pain self-management: Perspectives of primary care and allied health clinicians [Article]. Pain Medicine (United States), 21(4), 686-694. https://doi.org/10.1093/PM/PNZ218	1		0					1
Bhattarai, P., Newton-John, T. R. O., & Phillips, J. L. (2020). Apps for pain self-management of older people's arthritic pain, one size doesn't fit all: A qualitative study [Article]. Archives of Gerontology and Geriatrics, 89, Article 104062. https://doi.org/10.1016/j.archger.2020.104062	1		0					1
Bhatti, Z. A., Baile, S., & Yasin, H. M. (2018). Assessing enterprise wiki success from the perspective of end-users: An empirical approach. Behaviour & Information Technology, 37(12), 1177-1193. https://doi.org/10.1080/0144929X.2018.1488992	1		0					1
Bhaumik, S., Moola, S., Tyagi, J., Nambiar, D., & Kakoti, M. (2020). Community health workers for pandemic response: A rapid evidence synthesis [Article]. BMJ Global Health, 5(6), Article e002769. https://doi.org/10.1136/bmjgh-2020-002769	1		0					1
Bhavaraju, S. (2018). From subconscious to conscious to artificial intelligence: A focus on electronic health records [Review]. Neurology India, 66(5), 1270-1275. https://doi.org/10.4103/0028-3886.241377	1		0					1
Bhavnani, S. P. (2020). Digital Health: Opportunities and Challenges to Develop the Next-Generation Technology-Enabled Models of Cardiovascular Care [Review]. Methodist DeBakey cardiovascular journal, 16(4), 296-303. https://doi.org/10.14797/mdcj-16-4-296	1		0					1
Bhayana, R., Agrawal, K., Aggarwal, M., Devgon, R., & Kar, R. (2020). Sahayak: An application for social and physical well-being for the elderly. ACM International Conference Proceeding Series,	1		0					1
Bhone Myint, K., Saxena, N., Posadzki, P., Vseteckova, J., Nikolaou, C. K., George, P. P., Divakar, U., Masiello, I., Kononowicz, A. A., Zary, N., Car, L. T., Kyaw, B. M., & Tudor Car, L. (2019). Virtual Reality for Health Professions Education: Systematic Review and Meta-Analysis by the Digital Health Education Collaboration. Journal of Medical Internet Research, 21(1), 42-42. https://doi.org/10…	1		0				1
Bialous, S. A., Sarna, L., Wells, M. J., Brook, J. K., Kralikova, E., Pankova, A., Zatoński, W., & Przewozniak, K. (2017). Impact of Online Education on Nurses’ Delivery of Smoking Cessation Interventions With Implications for Evidence-Based Practice [Article]. Worldviews on Evidence-Based Nursing, 14(5), 367-376. https://doi.org/10.1111/wvn.12197	1		0					1
Bian, C., Ye, B., Hoonakker, A., & Mihailidis, A. (2021). Attitudes and perspectives of older adults on technologies for assessing frailty in home settings: a focus group study [Article]. BMC Geriatrics, 21(1), Article 298. https://doi.org/10.1186/s12877-021-02252-4	1		0					1
Bickmore, T. W., Pusateri, A., Kimani, E., Paasche-Orlow, M. K., Trinh, H., & Magnani, J. W. (2018). Managing Chronic Conditions with a Smartphone-based Conversational Virtual Agent. Proceedings of the 18th International Conference on Intelligent Virtual Agents, IVA 2018,	1		0					1
Bidargaddi, N., Musiat, P., Winsall, M., Vogl, G., Blake, V., Quinn, S., Orlowski, S., Antezana, G., & Schrader, G. (2017). Efficacy of a Web-Based Guided Recommendation Service for a Curated List of Readily Available Mental Health and Well-Being Mobile Apps for Young People: Randomized Controlled Trial [Article]. Journal of Medical Internet Research, 19(5), Article e141. https://doi.org/10.2196/…	1		0		1
Bidmon, S., & Terlutter, R. (2015). Gender differences in searching for health information on the internet and the virtual patient-physician relationship in Germany: Exploratory results on how men and women differ and why [Article]. Journal of Medical Internet Research, 17(6), e156. https://doi.org/10.2196/jmir.4127	1		0					1
Biduski, D., Bellei, E. A., Rodriguez, J. P. M., Zaina, L. A. M., & De Marchi, A. C. B. (2020). Assessing long-term user experience on a mobile health application through an in-app embedded conversation-based questionnaire [Article]. Computers in Human Behavior, 104, Article 106169. https://doi.org/10.1016/j.chb.2019.106169	1		0					1
Biediger-Friedman, L., Crixell, S. H., Silva, M., Markides, B. R., & Smith, K. S. (2016). User-centered design of a Texas WIC app: A focus group investigation [Article]. American Journal of Health Behavior, 40(4), 461-471. https://doi.org/10.5993/AJHB.40.4.8	1		0					1
Bierbooms, J. J. P. A., Sluis-Thiescheffer, W. R. J. W., Feijt, M. A., Ijsselsteijn, W. A., & Bongers, I. M. B. (2021). Design of a game-based training environment to enhance health care professionals’ E–mental health skills: Protocol for a user requirements analysis [Article]. JMIR Research Protocols, 10(2), Article e18815. https://doi.org/10.2196/18815	1		0					1
Biermann, H., Offermann-Van Heek, J., Himmel, S., & Ziefle, M. (2018). Ambient assisted living as support for aging in place: Quantitative users' acceptance study on ultrasonic whistles [Article]. JMIR Aging, 1(2), Article 11825. https://doi.org/10.2196/11825	1		0					1
Bilal, H. S. M., Amin, M. B., Hussain, J., Ali, S. I., Hussain, S., Sadiq, M., Razzaq, M. A., Abbas, A., Choi, C., & Lee, S. (2020). On computing critical factors based healthy behavior index for behavior assessment [Article]. International Journal of Medical Informatics, 141, Article 104181. https://doi.org/10.1016/j.ijmedinf.2020.104181	1		0					1
Bilal, S., Nelson, E., Meisner, L., Alam, M., Amin, S. A., Ashenafi, Y., Teegala, S., Khan, A. F., Alam, N., & Levine, A. (2018). Evaluation of standard and mobile health-supported clinical diagnostic tools for assessing dehydration in patients with diarrhea in rural Bangladesh [Article]. American Journal of Tropical Medicine and Hygiene, 99(1), 171-179. https://doi.org/10.4269/ajtmh.17-0648	1		0					1
Billewicz, A. (2018). Silly lamp study of a relationship with engaging machine learning artefacts. Conference on Human Factors in Computing Systems - Proceedings,	1		0					1
Billmann, M., Boehm, M., Grossklags, J., & Krcmar, H. (2019). The differences in data sensitivity perceptions among private and workplace health apps: A Delphi study. ACM International Conference Proceeding Series,	1		0					1
Bilodeau, K., Dubois, S., & Pepin, J. (2015). Interprofessional patient-centred practice in oncology teams: utopia or reality? Journal of Interprofessional Care, 29(2), 106-112. https://doi.org/10.3109/13561820.2014.942838	1		0				1
Bimerew, M. (2015). Challenges in the use of information technology in processing health information in resource limited settings: A comprehensive systematic review [Review]. Africa Journal of Nursing and Midwifery, 17, S71-S89. https://www.scopus.com/inward/record.uri?eid=2-s2.0-84979561761&partnerID=40&md5=91905cc0b9517b7f16b916e625c95537	1		0				1
Binyamin, S. S., & Zafar, B. A. (2021). Proposing a mobile apps acceptance model for users in the health area: A systematic literature review and meta-analysis [Article]. Health Informatics Journal, 27(1). https://doi.org/10.1177/1460458220976737	1		0				1
Bird, M., Li, L., Ouellette, C., Hopkins, K., McGillion, M. H., & Carter, N. (2019). Use of synchronous digital health technologies for the care of children with special health care needs and their families: Scoping review [Review]. JMIR Pediatrics and Parenting, 2(2), Article e15106. https://doi.org/10.2196/15106	1		0				1
Bird, M., Ouellette, C., Whitmore, C., Li, L., Nair, K., McGillion, M. H., Yost, J., Banfield, L., Campbell, E., & Carroll, S. L. (2020). Preparing for patient partnership: A scoping review of patient partner engagement and evaluation in research [Review]. Health Expectations, 23(3), 523-539. https://doi.org/10.1111/hex.13040	1		0				1
Birk, M. V., & Mandryk, R. L. (2019). Improving the Efficacy of Cognitive Training for Digital Mental Health Interventions Through Avatar Customization: Crowdsourced Quasi-Experimental Study. Journal of Medical Internet Research, 21(1), 24-24. https://doi.org/10.2196/10133	1		0					1
Birkhoff, S. D., Cantrell, M. A., Moriarty, H., & Lustig, R. (2018). The Usability and Acceptability of a Patient-Centered Mobile Health Tracking App among a Sample of Adult Radiation Oncology Patients [Review]. Advances in Nursing Science, 41(3), 243-259. https://doi.org/10.1097/ANS.0000000000000202	1		0					1
Birkhoff, S. D., & Smeltzer, S. C. (2017). Perceptions of Smartphone User-Centered Mobile Health Tracking Apps Across Various Chronic Illness Populations: An Integrative Review [Article]. Journal of Nursing Scholarship, 49(4), 371-378. https://doi.org/10.1111/jnu.12298	1		0				1
Bitkina, O. V., Kim, H. K., & Park, J. (2020). Usability and user experience of medical devices: An overview of the current state, analysis methodologies, and future challenges [Review]. International Journal of Industrial Ergonomics, 76, Article 102932. https://doi.org/10.1016/j.ergon.2020.102932	1		0					1
Bittner, B., Chiesi, C. S., Kharawala, S., Kaur, G., & Schmidt, J. (2019). Connected drug delivery devices to complement drug treatments: Potential to facilitate disease management in home setting [Review]. Medical Devices: Evidence and Research, 12, 101-127. https://doi.org/10.2147/MDER.S198943	1		0					1
Biviji, R., Vest, J. R., Dixon, B. E., Cullen, T., & Harle, C. A. (2020). Factors related to user ratings and user downloads of mobile apps for maternal and infant health: Cross-sectional study [Article]. JMIR mHealth and uHealth, 8(1), Article e15663. https://doi.org/10.2196/15663	1		0					1
Bjerkan, J., Kane, B., Uhrenfeldt, L., Veie, M., & Fossum, M. (2020). Citizen-patient involvement in the development of mhealth technology: Protocol for a systematic scoping review [Article]. JMIR Research Protocols, 9(8), Article e16781. https://doi.org/10.2196/16781	1		0				1
Björling, E. A., Thomas, K., Rose, E. J., & Cakmak, M. (2020). Exploring Teens as Robot Operators, Users and Witnesses in the Wild [Article]. Frontiers in Robotics and AI, 7, Article 5. https://doi.org/10.3389/frobt.2020.00005	1		0					1
Björndell, C., & Premberg, Å. (2021). Physicians’ experiences of video consultation with patients at a public virtual primary care clinic: a qualitative interview study [Article]. Scandinavian Journal of Primary Health Care, 39(1), 67-76. https://doi.org/10.1080/02813432.2021.1882082	1		0					1
Black, R., Sinclair, M., Miller, P. W., Reid, B., McCullough, J., Slater, P., Stein, M. T., & Farrell, D. (2021). The effectiveness of online psychotherapy interventions for the treatment of perinatal mental health disorders: A systematic review [Article]. Evidence Based Midwifery, 19(1), 6-18. https://www.scopus.com/inward/record.uri?eid=2-s2.0-85106630907&partnerID=40&md5=4b147a1b5b9a545849e06b…	1		0				1
Blake, H., Bermingham, F., Johnson, G., & Tabner, A. (2020). Mitigating the psychological impact of covid-19 on healthcare workers: A digital learning package [Article]. International Journal of Environmental Research and Public Health, 17(9), Article 2997. https://doi.org/10.3390/ijerph17092997	1		0					1
Blanch-Hartigan, D., Chawla, N., Moser, R. P., Finney Rutten, L. J., Hesse, B. W., & Arora, N. K. (2016). Trends in cancer survivors’ experience of patient-centered communication: Results from the Health Information National Trends Survey (HINTS). Journal of Cancer Survivorship, 10(6), 1067-1077. https://doi.org/10.1007/s11764-016-0550-7	1		0					1
Blankenhagel, K. J. (2019). Identifying usability challenges of eHealth applications for people with mental disorders: Errors and design recommendations. ACM International Conference Proceeding Series,	1		0					1
Bloem, B. R., Henderson, E. J., Dorsey, E. R., Okun, M. S., Okubadejo, N., Chan, P., Andrejack, J., Darweesh, S. K. L., & Munneke, M. (2020). Integrated and patient-centred management of Parkinson's disease: a network model for reshaping chronic neurological care [Review]. The Lancet Neurology, 19(7), 623-634. https://doi.org/10.1016/S1474-4422(20)30064-8	1		0					1
Bloem, S., Stalpers, J., Groenland, E. A. G., Van Montfort, K., Van Raaij, W. F., & De Rooij, K. (2020). Segmentation of health-care consumers: Psychological determinants of subjective health and other person-related variables [Article]. BMC Health Services Research, 20(1), Article 726. https://doi.org/10.1186/s12913-020-05560-4	1		0					1
Blok, A. C., May, C. N., Sadasivam, R. S., & Houston, T. K. (2017). Virtual patient technology: Engaging primary care in quality improvement innovations [Article]. JMIR Medical Education, 3(1), Article e3. https://doi.org/10.2196/mededu.7042	1		0					1
Bloomrosen, M., & Sennett, C. (2015). Patient engagement: Challenges and opportunities for physicians [Article]. Annals of Allergy, Asthma and Immunology, 115(6), 459-462. https://doi.org/10.1016/j.anai.2015.09.005	1		0					1
Bobbins, A. C., Burton, S., & Fogarty, T. L. (2020). Different models of pharmaceutical services and care in primary healthcare clinics in the Eastern Cape, South Africa: Challenges and opportunities for pharmacy practice [Article]. African Journal of Primary Health Care and Family Medicine, 12(1), Article 2323. https://doi.org/10.4102/PHCFM.V12I1.2323	1		0					1
Bodduluri, L., Boon, M. Y., Ryan, M., & Dain, S. J. (2017). Impact of Gamification of Vision Tests on the User Experience [Article]. Games for Health Journal, 6(4), 229-236. https://doi.org/10.1089/g4h.2016.0100	1		0					1
Bodolica, V., & Spraggon, M. (2019). Toward patient-centered care and inclusive health-care governance: a review of patient empowerment in the UAE [Review]. Public Health, 169, 114-124. https://doi.org/10.1016/j.puhe.2019.01.017	1		0				1
Boduszek, D., Debowska, A., Willmott, D., Jones, A. D., DeLisi, M., & Kirkman, G. (2019). Is female psychopathy linked with child abuse? An empirical investigation using a person-centered approach. Journal of Child Sexual Abuse: Research, Treatment, & Program Innovations for Victims, Survivors, & Offenders. https://doi.org/10.1080/10538712.2019.1592272	1		0					1
Bogza, L. M., Patry-Lebeau, C., Farmanova, E., Witteman, H. O., Elliott, J., Stolee, P., Hudon, C., & Giguere, A. M. C. (2020). User-centered design and evaluation of a web-based decision aid for older adults living with mild cognitive impairment and their health care providers: Mixed methods study [Article]. Journal of Medical Internet Research, 22(8), Article e17406. https://doi.org/10.2196/174…	1		0					1
Bokhour, B. G., Fix, G. M., Mueller, N. M., Barker, A. M., Lavela, S. L., Hill, J. N., Solomon, J. L., & Lukas, C. V. (2018). How can healthcare organizations implement patient-centered care? Examining a large-scale cultural transformation. BMC Health Services Research, 18, 1-1. https://doi.org/10.1186/s12913-018-2949-5	1		0				1
Bol, N., Smets, E. M. A., Burgers, J. A., Samii, S. M., De Haes, H. C. J. M., & Van Weert, J. C. M. (2018). Older Patients’ Recall of Online Cancer Information: Do Ability and Motivation Matter More than Chronological Age? [Article]. Journal of Health Communication, 23(1), 9-19. https://doi.org/10.1080/10810730.2017.1394400	1		0					1
Boll, F., & Brune, P. (2015). User interfaces with a touch of grey? - Towards a specific UI design for people in the transition age. Procedia Computer Science,	1		0					1
Bologna, S., Bellavista, A., Corso, P. P., & Zangara, G. (2016). Electronic Health Record in Italy and Personal Data Protection [Article]. European Journal of Health Law, 23(3), 265-277. https://doi.org/10.1163/15718093-12341403	1		0					1
Bolton, R. E., Bokhour, B. G., Hogan, T. P., Luger, T. M., Ruben, M., & Fix, G. M. (2020). Integrating Personalized Care Planning into Primary Care: a Multiple-Case Study of Early Adopting Patient-Centered Medical Homes. JGIM: Journal of General Internal Medicine, 35(2), 428-436. https://doi.org/10.1007/s11606-019-05418-4	1		0					1
Bombard, Y., Clausen, M., Mighton, C., Carlsson, L., Casalino, S., Glogowski, E., Schrader, K., Evans, M., Scheer, A., Baxter, N., Hamilton, J. G., Lerner-Ellis, J., Offit, K., Robson, M., & Laupacis, A. (2018). The Genomics ADvISER: Development and usability testing of a decision aid for the selection of incidental sequencing results [Article]. European Journal of Human Genetics, 26(7), 984-995.…	1		0					1
Bonacina, S., Koch, S., Meneses, I., & Chronaki, C. (2021). Can the European EHR Exchange Format Support Shared Decision Making and Citizen-Driven Health Science? [Article]. Studies in health technology and informatics, 281, 1056-1060. https://doi.org/10.3233/SHTI210346	1		0					1
Bonadio, F. T., Dynes, M., Lackey, J., Tompsett, C., & Amrhein, K. (2016). Grouping youth with similar symptoms: A person‐centered approach to transdiagnostic subgroups. Journal of Clinical Psychology, 72(7), 676-688. https://doi.org/10.1002/jclp.22274	1		0					1
Bondaronek, P., Alkhaldi, G., Slee, A., Hamilton, F. L., & Murray, E. (2018). Quality of publicly available physical activity apps: Review and content analysis [Review]. JMIR mHealth and uHealth, 6(3), Article e53. https://doi.org/10.2196/mhealth.9069	1		0				1
Bondaronek, P., Murray, E., & Hamilton, F. (2017). The public health potential of the current health apps for increasing physical activity. ACM International Conference Proceeding Series,	1		0					1
Bonetti, L., Tolotti, A., Valcarenghi, D., Graffigna, G., Nania, T., Sari, D., Ferri, P., & Barello, S. (2020). Nurses’ interventions to promote cancer patient engagement and related outcomes: A systematic review and meta-analysis protocol [Review]. Acta Biomedica, 91, 65-70. https://doi.org/10.23750/abm.v91i6-S.9658	1		0				1
Bonifácio, L. P., Franzon, A. C. A., Zaratini, F. S., Vicentine, F. B., Barbosa-Júnior, F., Braga, G. C., Sanchez, J. A. C., Oliveira-Ciabati, L., Andrade, M. S., Fernandes, M., Fabio, S. V., Duarte, G., Pileggi, V. N., Souza, J. P., & Vieira, E. M. (2020). PRENACEL partner - Use of short message service (SMS) to encourage male involvement in prenatal care: A cluster randomized trial [Article]. R…	1		0		1
Bonnín, C. D. M., Solé, B., Reinares, M., García-Estela, A., Samalin, L., Martínez-Arán, A., Sánchez-Moreno, J., Colom, F., Vieta, E., & Hidalgo-Mazzei, D. (2021). Does cognitive impairment in bipolar disorder impact on a SIMPLe app use? [Article]. Journal of Affective Disorders, 282, 488-494. https://doi.org/10.1016/j.jad.2020.12.168	1		0					1
Boone, D. A., & Chang, S. R. (2021). Enabling Technology for Remote Prosthetic Alignment Tuning [Article]. Military Medicine, 186, 659-664. https://doi.org/10.1093/milmed/usaa453	1		0					1
Borelli, E., Paolini, G., Antoniazzi, F., Barbiroli, M., Benassi, F., Chesani, F., Chiari, L., Fantini, M., Fuschini, F., Galassi, A., Giacobone, G. A., Imbesi, S., Licciardello, M., Loreti, D., Marchi, M., Masotti, D., Mello, P., Mellone, S., Mincolelli, G., Raffaelli, C., Roffia, L., Cinotti, T. S., Tacconi, C., Tamburini, P., Zoli, M., & Costanzo, A. (2019). HABITAT: An IoT solution for indepe…	1		0					1
Borges, D. M., & Cunha, J. P. (2015). Telemedicine multimedia system to support neurodegenerative diseases participatory management. Proceedings of the Annual International Conference of the IEEE Engineering in Medicine and Biology Society, EMBS,	1		0					1
Borghouts, J., Eikey, E., Mark, G., De Leon, C., Schueller, S. M., Schneider, M., Stadnick, N., Zheng, K., Mukamel, D., & Sorkin, D. H. (2021). Barriers to and facilitators of user engagement with digital mental health interventions: Systematic review [Review]. Journal of Medical Internet Research, 23(3), Article e24387. https://doi.org/10.2196/24387	1		0				1
Borrelli, B., Bartlett, Y. K., Tooley, E., Armitage, C. J., & Wearden, A. (2015). Prevalence and frequency of mHealth and eHealth use among US and UK smokers and differences by motivation to quit. Journal of Medical Internet Research, 17(7). https://doi.org/10.2196/jmir.4420	1		0					1
Borrelli, B., & Ritterband, L. M. (2015). Special issue on eHealth and mHealth: Challenges and future directions for assessment, treatment, and dissemination. Health Psychology, 34(Suppl), 1205-1208. https://doi.org/10.1037/hea0000323 (eHealth/mHealth)	1		0				1
Borsci, S., Buckle, P., & Walne, S. (2020). Is the LITE version of the usability metric for user experience (UMUX-LITE) a reliable tool to support rapid assessment of new healthcare technology? [Article]. Applied Ergonomics, 84, Article 103007. https://doi.org/10.1016/j.apergo.2019.103007	1		0					1
Borsci, S., Federici, S., Bacci, S., Gnaldi, M., & Bartolucci, F. (2015). Assessing user satisfaction in the era of user experience: Comparison of the SUS, UMUX, and UMUX-LITE as a function of product experience. International Journal of Human-Computer Interaction, 31(8), 484-495. https://doi.org/10.1080/10447318.2015.1064648	1		0					1			not digital health
Borycki, E. (2019). Quality and Safety in eHealth: The Need to Build the Evidence Base. Journal of Medical Internet Research, 21(12), N.PAG-N.PAG. https://doi.org/10.2196/16689	1		0				1	1
Bosak, D. L., Jarvis, J. M., & Khetani, M. A. (2019). Caregiver creation of participation-focused care plans using Participation and Environment Measure Plus (PEM+), an electronic health tool for family-centred care [Article]. Child: Care, Health and Development, 45(6), 791-798. https://doi.org/10.1111/cch.12709	1		0					1
Boström, E., Ali, L., Fors, A., Ekman, I., & Andersson, A. E. (2020). Registered nurses' experiences of communication with patients when practising person-centred care over the phone: A qualitative interview study [Article]. BMC Nursing, 19(1), Article 54. https://doi.org/10.1186/s12912-020-00448-4	1		0				1
Botha, A., & Booi, V. (2016). MHealth implementation in South Africa. 2016 IST-Africa Conference, IST-Africa 2016,	1		0					1
Bouayad, L., Ialynytchev, A., & Padmanabhan, B. (2017). Patient health record systems scope and functionalities: Literature review and future directions [Review]. Journal of Medical Internet Research, 19(11), Article e388. https://doi.org/10.2196/jmir.8073	1		0				1
Boubiche, D. E., Imran, M., Maqsood, A., & Shoaib, M. (2019). Mobile crowd sensing – Taxonomy, applications, challenges, and solutions [Article]. Computers in Human Behavior, 101, 352-370. https://doi.org/10.1016/j.chb.2018.10.028	1		0					1
Boucher, S., Edwards, O., Gray, A., Nada-Raja, S., Lillis, J., Tylka, T. L., & Horwath, C. C. (2016). Teaching intuitive eating and acceptance and commitment therapy skills via a web-based intervention: A pilot single-arm intervention study [Article]. JMIR Research Protocols, 5(4), Article e180. https://doi.org/10.2196/resprot.5861	1		0					1
Boulton, E., Hawley-Hague, H., French, D. P., Mellone, S., Zacchi, A., Clemson, L., Vereijken, B., & Todd, C. (2019). Implementing behaviour change theory and techniques to increase physical activity and prevent functional decline among adults aged 61–70: The PreventIT project [Review]. Progress in Cardiovascular Diseases, 62(2), 147-156. https://doi.org/10.1016/j.pcad.2019.01.003	1		0					1
Bourdon, J. L., Dorsey, A., Zalik, M., Pietka, A., Salyer, P., Bray, M. J., Bierut, L. J., & Ramsey, A. T. (2021). In-vivo design feedback and perceived utility of a genetically-informed smoking risk tool among current smokers in the community [Article]. BMC Medical Genomics, 14(1), Article 139. https://doi.org/10.1186/s12920-021-00976-1	1		0					1
Bousquet, J., Anto, J. M., Bachert, C., Baiardini, I., Bosnic-Anticevich, S., Walter Canonica, G., Melén, E., Palomares, O., Scadding, G. K., Togias, A., & Toppila-Salmi, S. (2020). Allergic rhinitis [Article]. Nature Reviews Disease Primers, 6(1), Article 95. https://doi.org/10.1038/s41572-020-00227-0	1		0					1
Bousquet, J., Anto, J. M., Haahtela, T., Jousilahti, P., Erhola, M., Basagaña, X., Czarlewski, W., Odemyr, M., Palkonen, S., Sofiev, M., Velasco, C., Bedbrook, A., Delgado, R., Kouznetsov, R., Mäkelä, M., Palamarchuk, Y., Saarinen, K., Tommila, E., Valovirta, E., Vasankari, T., Zuberbier, T., Annesi-Maesano, I., Benveniste, S., Mathieu-Dupas, E., Pépin, J. L., Picard, R., Zeng, S., Ayache, J., Ca…	1		0					1
Bousquet, J., Arnavielhe, S., Bedbrook, A., Bewick, M., Laune, D., Mathieu-dupas, E., Murray, R., Onorato, G. L., Pépin, J. L., Picard, R., Portejoie, F., Costa, E., Fonseca, J., Lourenço, O., Morais-Almeida, M., Todo-bom, A., Cruz, A. A., Silva, J. D., Serpa, F. S., Illario, M., Menditto, E., Cecchi, L., Monti, R., Napoli, L., Ventura, M. T., De Feo, G., Larenas-linnemann, D., Fuentes Perez, M.,…	1		0					1
Bousquet, J., Bedbrook, A., Czarlewski, W., Onorato, G. L., Arnavielhe, S., Laune, D., Mathieu-Dupas, E., Fonseca, J., Costa, E., Lourenço, O., Morais-Almeida, M., Todo-Bom, A., Illario, M., Menditto, E., Canonica, G. W., Cecchi, L., Monti, R., Napoli, L., Ventura, M. T., De Feo, G., Fokkens, W. J., Chavannes, N. H., Reitsma, S., Cruz, A. A., Da Silva, J., Serpa, F. S., Larenas-Linnemann, D., Fue…	1		0					1
Bousquet, J. J., Schünemann, H. J., Togias, A., Erhola, M., Hellings, P. W., Zuberbier, T., Agache, I., Ansotegui, I. J., Anto, J. M., Bachert, C., Becker, S., Bedolla-Barajas, M., Bewick, M., Bosnic-Anticevich, S., Bosse, I., Boulet, L. P., Bourrez, J. M., Brusselle, G., Chavannes, N., Costa, E., Cruz, A. A., Czarlewski, W., Fokkens, W. J., Fonseca, J. A., Gaga, M., Haahtela, T., Illario, M., Kl…	1		0					1
Bouvet, R., Desmarais, P., & Minvielle, E. (2015). Legal and organizational barriers to the development of eHealth in France [Article]. Medicine and Law, 34(3), 361-380. https://www.scopus.com/inward/record.uri?eid=2-s2.0-85000842932&partnerID=40&md5=5b2442db54e7a9e3a5823125f5770ba6	1		0					1
Bouwman, E., Hermens, R. P. M. G., Blijlevens, N. M. A., Prins, J. B., & Loonen, J. J. (2019). Nurse-led video-coaching interventions in childhood, adolescent and young adult cancer survivors (REVIVER): A protocol for mixed methods feasibility research [Article]. Pilot and Feasibility Studies, 5(1), Article 150. https://doi.org/10.1186/s40814-019-0535-1	1		0					1
Bowdoin, J. J., Rodriguez-Monguio, R., Puleo, E., Keller, D., & Roche, J. (2016). Associations between the patient-centered medical home and preventive care and healthcare quality for non-elderly adults with mental illness: A surveillance study analysis. BMC Health Services Research, 16, 1-15. https://doi.org/10.1186/s12913-016-1676-z	1		0					1
Bowers, H., & Lemberger, M. E. (2016). A person-centered humanistic approach to performing evidence-based school counseling research. Person-Centered and Experiential Psychotherapies, 15(1), 55-66. https://doi.org/10.1080/14779757.2016.1139502 (Person-centered approaches in schools)	1		0					1
Bowers, H. M., Kendrick, T., Glowacka, M., Williams, S., Leydon, G., May, C., Dowrick, C., Moncrieff, J., Laine, R., Nestoriuc, Y., Andersson, G., & Geraghty, A. W. A. (2020). Supporting antidepressant discontinuation: The development and optimisation of a digital intervention for patients in UK primary care using a theory, evidence and person-based approach [Article]. BMJ Open, 10(3), Article e0…	1		0					1
Bowman, C., Lunyera, J., Alkon, A., Ebony Boulware, L., Russell, J. S. C., Riley, J., Fink, J. C., & Diamantidis, C. (2020). A patient safety educational tool for patients with chronic kidney disease: development and usability study [Article]. JMIR Formative Research, 4(5), Article e16137. https://doi.org/10.2196/16137	1		0					1
Boyer, W. (2016). Person-centered therapy: A philosophy to support early childhood education. Early Childhood Education Journal, 44(4), 343-348. https://doi.org/10.1007/s10643-015-0720-7	1		0					1
Braciszewski, J. M., Tzilos Wernette, G. K., Moore, R. S., Tran, T. B., Bock, B. C., Stout, R. L., Chamberlain, P., & Vose-O'Neal, A. (2018). Developing a tailored substance use intervention for youth exiting foster care [Article]. Child Abuse and Neglect, 77, 211-221. https://doi.org/10.1016/j.chiabu.2018.01.013	1		0					1
Bradburne, C., & Lewis, J. A. (2017). Personalizing Environmental Health [Article]. Journal of Occupational and Environmental Medicine, 59(11), e209-e214. https://doi.org/10.1097/JOM.0000000000001116	1		0					1
Bradbury, K., Morton, K., Band, R., May, C., McManus, R., Little, P., & Yardley, L. (2017). Understanding how primary care practitioners perceive an online intervention for the management of hypertension [Article]. BMC Medical Informatics and Decision Making, 17(1), Article 5. https://doi.org/10.1186/s12911-016-0397-x	1		0					1
Bradshaw, E. L., Sahdra, B. K., Calvo, R. A., Mrvaljevich, A., & Ryan, R. M. (2018). Users' intrinsic goals linked to alcohol dependence risk level and engagement with a health promotion website (Hello Sunday Morning): Observational study [Article]. JMIR Mental Health, 5(4), Article e10022. https://doi.org/10.2196/10022	1		0					1
Bradway, M., Gabarron, E., Johansen, M., Zanaboni, P., Jardim, P., Joakimsen, R., Pape-Haugaard, L., & Årsand, E. (2020). Methods and measures used to evaluate patient-operated mobile health interventions: Scoping literature review [Review]. JMIR mHealth and uHealth, 8(4), Article e16814. https://doi.org/10.2196/16814	1		0				1
Braga, R. D., de Lucena, F. N., Ribeiro-Rotta, R. F., Prudente, C. O. M., Porto, C. C., Zanini, C. R. O., Naves, E. T., de Carvalho, I. G. M., Pfeifer, L. I., Bachion, M. M., Guimarães, M. M., Provin, M. P., Pereira, R. B., Neves, R. L. R., Guimarães, V. C., Panel of Specialists in, H., Panel of Specialists in, H., Panel of Specialists in, H., & Panel of Specialists in, H. (2016). A multiprofessi…	1		0					1
Brager, J., Breitenstein, S. M., Miller, H., & Gross, D. (2021). Low-Income Parents’ Perceptions of and Engagement With a Digital Behavioral Parent Training Program: A Mixed-Methods Study [Article]. Journal of the American Psychiatric Nurses Association, 27(1), 33-43. https://doi.org/10.1177/1078390319872534	1		0					1
Bragg, D., Caselli, N., & Gallagher, J. W. (2021). Asl sea batle: Gamifying sign language data collection. Conference on Human Factors in Computing Systems - Proceedings,	1		0					1
Brall, C., Schröder-Bäck, P., & Maeckelberghe, E. (2019). Ethical aspects of digital health from a justice point of view [Article]. European Journal of Public Health, 29, 18-22. https://doi.org/10.1093/eurpub/ckz167	1		0					1
Brands, M., Verbeek, A., Geurts, S., & Merkx, T. (2021). Follow-up after oral cancer treatment—Transition to a personalized approach [Review]. Journal of Oral Pathology and Medicine, 50(5), 429-434. https://doi.org/10.1111/jop.13147	1		0					1
Brandt, C. J., Søgaard, G. I., Clemensen, J., Søndergaard, J., & Nielsen, J. B. (2018). Determinants of successful eHealth coaching for consumer lifestyle changes: Qualitative interview study among health care professionals. Journal of Medical Internet Research, 20(7). https://doi.org/10.2196/jmir.9791	1		0					1
Brazendale, K., Beets, M. W., Weaver, R. G., Turner-McGrievy, B., Brazendale, A. B., Chandler, J. L., Moore, J. B., Huberty, J. L., Lemley, J., & Brownson, R. C. (2020). The application of mHealth to monitor implementation of best practices to support healthy eating and physical activity in afterschool programs [Article]. Global Health Promotion, 27(1), 33-40. https://doi.org/10.1177/175797591876…	1		0					1
Breitenstein, S. M., Schoeny, M., Risser, H., & Johnson, T. (2016). A study protocol testing the implementation, efficacy, and cost effectiveness of the ezParent program in pediatric primary care [Article]. Contemporary Clinical Trials, 50, 229-237. https://doi.org/10.1016/j.cct.2016.08.017	1		0		1
Brennan, L., Kessie, T., & Caulfield, B. (2020). Patient experiences of rehabilitation and the potential for an mhealth system with biofeedback after breast cancer surgery: Qualitative study [Article]. JMIR mHealth and uHealth, 8(7), Article 19721. https://doi.org/10.2196/19721	1		0					1
Bresó, A., Martínez-Miranda, J., Fuster-García, E., & García-Gómez, J. M. (2016). A novel approach to improve the planning of adaptive and interactive sessions for the treatment of Major Depression [Article]. International Journal of Human Computer Studies, 87, 80-91. https://doi.org/10.1016/j.ijhcs.2015.11.003	1		0					1
Brice, S., & Almond, H. (2020). Health professional digital capabilities frameworks: A scoping review [Review]. Journal of Multidisciplinary Healthcare, 13, 1375-1390. https://doi.org/10.2147/JMDH.S269412	1		0				1
Brickwood, K. J., Williams, A. D., Watson, G., & O’Brien, J. (2020). Older adults’ experiences of using a wearable activity tracker with health professional feedback over a 12-month randomised controlled trial [Article]. Digital Health, 6. https://doi.org/10.1177/2055207620921678	1		0					1
Bridgwood, B. M., Nickinson, A. T. O., Houghton, J. S. M., Pepper, C. J., & Sayers, R. D. (2020). Knowledge of peripheral artery disease: What do the public, healthcare practitioners, and trainees know? [Review]. Vascular Medicine (United Kingdom), 25(3), 263-273. https://doi.org/10.1177/1358863X19893003	1		0				1
Brigden, A., Anderson, E., Linney, C., Morris, R., Parslow, R., Serafimova, T., Smith, L., Briggs, E., Loades, M., & Crawley, E. (2020). Digital behavior change interventions for younger children with chronic health conditions: Systematic review [Review]. Journal of Medical Internet Research, 22(7), Article e16924. https://doi.org/10.2196/16924	1		0				1
Brinkel, J., May, J., Krumkamp, R., Lamshöft, M., Kreuels, B., Owusu-Dabo, E., Mohammed, A., Bonacic Marinovic, A., Dako-Gyeke, P., Krämer, A., & Fobil, J. N. (2017). Mobile phone-based interactive voice response as a tool for improving access to healthcare in remote areas in Ghana – an evaluation of user experiences [Article]. Tropical Medicine and International Health, 22(5), 622-630. https://d…	1		0					1
Britt, R. K., Collins, W. B., Wilson, K., Linnemeier, G., & Englebert, A. M. (2017). eHealth literacy and health behaviors affecting modern college students:A pilot study of issues identified by the American College Health Association. Journal of Medical Internet Research, 19(12). https://doi.org/10.2196/jmir.3100	1		0					1
Britt, R. K., & Hatten, K. N. (2016). The development and validation of the eHealth Competency Scale: A measurement of self-efficacy, knowledge, usage, and motivation. Technical Communication Quarterly, 25(2), 137-150. https://doi.org/10.1080/10572252.2016.1149621	1		0					1
Britten, N., Moore, L., Lydahl, D., Naldemirci, O., Elam, M., & Wolf, A. (2017). Elaboration of the Gothenburg model of person‐centred care. Health Expectations: An International Journal of Public Participation in Health Care & Health Policy, 20(3), 407-418. https://doi.org/10.1111/hex.12468	1		0					1
Brody, A. A., Sadarangani, T., Jones, T. M., Convery, K., Groom, L., Bristol, A. A., & David, D. (2020). Family- And person-centered interdisciplinary telehealth: Policy and practice implications following onset of the COVID-19 pandemic [Article]. Journal of Gerontological Nursing, 46(9), 9-13. https://doi.org/10.3928/00989134-20200811-03	1		0					1
Broers, E. R., Kop, W. J., Denollet, J., Widdershoven, J., Wetzels, M., Ayoola, I., Piera-Jimenez, J., & Habibovic, M. (2020). A Personalized eHealth Intervention for Lifestyle Changes in Patients With Cardiovascular Disease: Randomized Controlled Trial. Journal of Medical Internet Research, 22(5), N.PAG-N.PAG. https://doi.org/10.2196/14570	1		0		1
Brooks, E. (2018). Innovation in digital health and care in Scotland. CEUR Workshop Proceedings,	1		0					1
Brørs, G., Wentzel-Larsen, T., Dalen, H., Hansen, T. B., Norman, C. D., Wahl, A., Norekvål, T. M., & Investigators, C. (2020). Psychometric properties of the norwegian version of the electronic health literacy scale (eheals) among patients after percutaneous coronary intervention: Cross-sectional validation study [Article]. Journal of Medical Internet Research, 22(7), Article e17312. https://doi.…	1		0					1
Brouard, B., Bardo, P., Bonnet, C., Mounier, N., Vignot, M., & Vignot, S. (2016). Mobile applications in oncology: is it possible for patients and healthcare professionals to easily identify relevant tools? [Review]. Annals of Medicine, 48(7), 509-515. https://doi.org/10.1080/07853890.2016.1195010	1		0				1
Brouwers, R. W. M., Kraal, J. J., Traa, S. C. J., Spee, R. F., Oostveen, L. M. L. C., & Kemps, H. M. C. (2017). Effects of cardiac telerehabilitation in patients with coronary artery disease using a personalised patient-centred web application: protocol for the SmartCare-CAD randomised controlled trial. BMC Cardiovascular Disorders, 17, 1-11. https://doi.org/10.1186/s12872-017-0477-6	1		0		1
Brouzos, A., Vassilopoulos, S. P., & Baourda, V. C. (2015). Members’ perceptions of person-centered facilitative conditions and their role in outcome in a psychoeducational group for childhood social anxiety. Person-Centered and Experiential Psychotherapies, 14(1), 32-46. https://doi.org/10.1080/14779757.2014.965843	1		0					1
Brown Amoakoh, H., Klipstein-Grobusch, K., Amoakoh-Coleman, M., Akua Agyepong, I., Kayode, G. A., Sarpong, C., Grobbee, D. E., Ansah, E. K., Amoakoh, H. B., & Agyepong, I. A. (2017). The effect of a clinical decision-making mHealth support system on maternal and neonatal mortality and morbidity in Ghana: study protocol for a cluster randomized controlled trial. Trials, 18, 1-11. https://doi.org/1…	1		0		1
Brown, E. G., Chahine, L. M., Goldman, S. M., Korell, M., Mann, E., Kinel, D. R., Arnedo, V., Marek, K. L., & Tanner, C. M. (2020). The Effect of the COVID-19 Pandemic on People with Parkinson's Disease [Article]. Journal of Parkinson's Disease, 10(4), 1365-1377. https://doi.org/10.3233/JPD-202249	1		0					1
Brown, J., Pope, N., Bosco, A. M., Mason, J., & Morgan, A. (2020). Issues affecting nurses' capability to use digital technology at work: An integrative review [Review]. Journal of Clinical Nursing, 29(15-16), 2801-2819. https://doi.org/10.1111/jocn.15321	1		0				1
Brown, M., Wexler, C., Gautney, B., Goggin, K., Hurley, E. A., Odeny, B., Maloba, M., Lwembe, R., Sandbulte, M., & Finocchario-Kessler, S. (2019). eHealth Interventions for Early Infant Diagnosis: Mothers’ Satisfaction with the HIV Infant Tracking System in Kenya [Article]. AIDS and Behavior, 23(11), 3093-3102. https://doi.org/10.1007/s10461-019-02579-5	1		0					1
Brown, M. C., Araújo-Soares, V., Skinner, R., Glaser, A. W., Sarwar, N., Saxton, J. M., Montague, K., Hall, J., Burns, O., & Sharp, L. (2020). Using qualitative and co-design methods to inform the development of an intervention to support and improve physical activity in childhood cancer survivors: A study protocol for BEing Active after ChildhOod caNcer (BEACON) [Article]. BMJ Open, 10(12), Arti…	1		0					1
Brown, S. M., Aboumatar, H. J., Francis, L., Halamka, J., Rozenblum, R., Rubin, E., Sarnoff Lee, B., Sugarman, J., Turner, K., Vorwaller, M., Frosch, D. L., Privacy, A., Engagement Task Force of the Libretto Consortium of the, G., & Betty Moore, F. (2016). Balancing digital information-sharing and patient privacy when engaging families in the intensive care unit [Article]. Journal of the American…	1		0					1
Browne, F. A., Wechsberg, W. M., Kizakevich, P. N., Zule, W. A., Bonner, C. P., Madison, A. N., Howard, B. N., & Turner, L. B. (2018). mHealth versus face-to-face: study protocol for a randomized trial to test a gender-focused intervention for young African American women at risk for HIV in North Carolina. BMC Public Health, 18(1), N.PAG-N.PAG. https://doi.org/10.1186/s12889-018-5796-8	1		0		1
Brownell, T., Schrank, B., Jakaite, Z., Larkin, C., & Slade, M. (2015). Mental health service user experience of positive psychotherapy. Journal of Clinical Psychology, 71(1), 85-92. https://doi.org/10.1002/jclp.22118	1		0					1
Bruce, C., Harrison, P., Giammattei, C., Desai, S. N., Sol, J. R., Jones, S., & Schwartz, R. (2020). Evaluating patient-centered mobile health technologies: Definitions, methodologies, and outcomes [Review]. JMIR mHealth and uHealth, 8(11), Article e17577. https://doi.org/10.2196/17577	1		0					1
Bruce, C. R., Harrison, P., Nisar, T., Giammattei, C., Tan, N. M., Bliven, C., Shallcross, J., Khleif, A., Tran, N., Kelkar, S., Tobias, N., Chavez, A. E., Rivera, D., Leong, A., Romano, A., Desai, S. N., Sol, J. R., Gutierrez, K., Rappel, C., Haas, E., Zheng, F., Park, K. J., Jones, S., Barach, P., & Schwartz, R. (2020). Assessing the impact of patient-facing mobile health technology on patient …	1		0				1
Brunelli, A., Gooseman, M. R., & Pompili, C. (2020). Evaluation of Risk for Thoracic Surgery [Review]. Surgical Oncology Clinics of North America, 29(4), 497-508. https://doi.org/10.1016/j.soc.2020.06.001	1		0					1
Brunner, M., McGregor, D., Keep, M., Janssen, A., Spallek, H., Quinn, D., Jones, A., Tseris, E., Yeung, W., Togher, L., Solman, A., & Shaw, T. (2018). An eHealth capabilities framework for graduates and health professionals: Mixed-methods study [Article]. Journal of Medical Internet Research, 20(5), Article e10229. https://doi.org/10.2196/10229	1		0				1
Bruno, E., Biondi, A., Böttcher, S., Lees, S., Schulze-Bonhage, A., Richardson, M. P., & on behalf of the, R.-C. N. S. C. (2020). Day and night comfort and stability on the body of four wearable devices for seizure detection: A direct user-experience [Article]. Epilepsy and Behavior, 112, Article 107478. https://doi.org/10.1016/j.yebeh.2020.107478	1		0					1
Bruno, E., Biondi, A., Thorpe, S., & Richardson, M. P. (2020). Patients self-mastery of wearable devices for seizure detection: A direct user-experience [Article]. Seizure, 81, 236-240. https://doi.org/10.1016/j.seizure.2020.08.023	1		0					1
Bruns, E. R. J., Van Rooijen, S. J., Argillander, T. E., Van Der Zaag, E. S., Van Grevenstein, W. M. U., Van Duijvendijk, P., Buskens, C. J., Bemelman, W. A., Van Munster, B. C., Slooter, G. D., & Van Den Heuvel, B. (2019). Improving Outcomes in Oncological Colorectal Surgery by Prehabilitation [Review]. American Journal of Physical Medicine and Rehabilitation, 98(3), 231-238. https://doi.org/10.…	1		0					1
Budaher, J., Almasri, M., & Goeuriot, L. (2016). Comparison of several word embedding sources for medical information retrieval. CEUR Workshop Proceedings,	1		0					1
Bugnon, B., Geissbuhler, A., Bischoff, T., Bonnabry, P., & von Plessen, C. (2021). Improving primary care medication processes by using shared electronic medication plans in Switzerland: Lessons learned from a participatory action research study [Article]. JMIR Formative Research, 5(1), Article e22319. https://doi.org/10.2196/22319	1		0					1
Buis, L. R., & Huh-Yoo, J. (2020). Common Shortcomings in Applying User-Centered Design for Digital Health [Article]. IEEE Pervasive Computing, 19(3), 45-49, Article 9153868. https://doi.org/10.1109/MPRV.2020.2997615	1		0				1
Buizza, C., Ghilardi, A., Mazzardi, P., Barbera, D., Fremondi, V., Bottacini, A., Mazzi, M. A., & Goss, C. (2020). Effects of a Question Prompt Sheet on the Oncologist-Patient Relationship: a Multi-centred Randomised Controlled Trial in Breast Cancer. Journal of Cancer Education, 35(3), 621-628. https://doi.org/10.1007/s13187-019-01505-6	1		0		1
Bul, K., Holliday, N., Magee, P., & Wark, P. (2020). From development to exploitation of digital health solutions: lessons learnt through multidisciplinary research and consultancy [Article]. Journal of Enabling Technologies, 14(4), 273-279. https://doi.org/10.1108/JET-09-2020-0035	1		0					1
Bulaj, G., Ahern, M. M., Kuhn, A., Judkins, Z. S., Bowen, R. C., & Chen, Y. (2016). Incorporating natural products, pharmaceutical drugs, self-care and digital/mobile health technologies into molecular-behavioral combination therapies for chronic diseases [Article]. Current Clinical Pharmacology, 11(2), 128-145. https://doi.org/10.2174/1574884711666160603012237	1		0					1
Bulaj, G., Clark, J., Ebrahimi, M., & Bald, E. (2021). From Precision Metapharmacology to Patient Empowerment: Delivery of Self-Care Practices for Epilepsy, Pain, Depression and Cancer Using Digital Health Technologies [Article]. Frontiers in Pharmacology, 12, Article 612602. https://doi.org/10.3389/fphar.2021.612602	1		0					1
Bunn, F., Goodman, C., Jones, P. R., Russell, B., Trivedi, D., Sinclair, A., Bayer, A., Rait, G., Rycroft-Malone, J., & Burton, C. (2017). Managing diabetes in people with dementia: A realist review [Article]. Health Technology Assessment, 21(75), 1-139. https://doi.org/10.3310/hta21750	1		0				1
Bunn, F., Goodman, C., Reece Jones, P., Russell, B., Trivedi, D., Sinclair, A., Bayer, A., Rait, G., Rycroft-Malone, J., & Burton, C. (2017). What works for whom in the management of diabetes in people living with dementia: A realist review [Article]. BMC Medicine, 15(1), Article 141. https://doi.org/10.1186/s12916-017-0909-2	1		0				1
Bunn, F., Goodman, C., Russell, B., Wilson, P., Manthorpe, J., Rait, G., Hodkinson, I., & Durand, M. A. (2018). Supporting shared decision making for older people with multiple health and social care needs: A realist synthesis [Article]. BMC Geriatrics, 18(1), Article 165. https://doi.org/10.1186/s12877-018-0853-9	1		0				1
Buono, P., Cassano, F., Piccinno, A., Rossano, V., Roselli, T., & Berni, F. (2019). Multimedia Technologies to Support Delivery of Health Services to Migrants by Enhancing their Inclusion. Proceedings of the International Conference on Information Visualisation,	1		0					1
Burau, V., Carstensen, K., Lou, S., & Kuhlmann, E. (2017). Professional groups driving change toward patient-centred care: interprofessional working in stroke rehabilitation in Denmark. BMC Health Services Research, 17, 1-8. https://doi.org/10.1186/s12913-017-2603-7	1		0					1
Burduli, E., Jones, H. E., Brooks, O., Barbosa-Leiker, C., Johnson, R. K., Roll, J., & McPherson, S. M. (2021). Development and implementation of a mobile tool for high-risk pregnant women to deliver effective caregiving for neonatal abstinence syndrome: Protocol for a mixed methods study [Article]. JMIR Research Protocols, 10(4), Article e27382. https://doi.org/10.2196/27382	1		0					1
Burford, S., Park, S., Dawda, P., & Burns, J. (2015). Participatory research design in mobile health: Tablet devices for diabetes selfmanagement [Review]. Communication and Medicine, 12(2-3), 145-156. https://doi.org/10.1558/cam.27120	1		0					1
Burger, F., Neerincx, M. A., & Brinkman, W. P. (2020). Technological state of the art of electronic mental health interventions for major depressive disorder: Systematic literature review [Review]. Journal of Medical Internet Research, 22(1), Article e12599. https://doi.org/10.2196/12599	1		0				1
Burke, C., Stein-Parbury, J., Luscombe, G., & Chenoweth, L. (2016). Development and testing of the Person-Centered Environment and Care Assessment Tool (PCECAT). Clinical Gerontologist: The Journal of Aging and Mental Health, 39(4), 282-306. https://doi.org/10.1080/07317115.2016.1172532	1		0					1
Burley, C., Anderson, D., Brownlee, A., Lafer, G., Luong, T., McGowan, M., Nguyen, J., Trotter, W., Wine, H., Baglione, A., & Barnes, L. E. (2020). Increasing Engagement in eHealth Interventions Using Personalization and Implementation Intentions. 2020 Systems and Information Engineering Design Symposium, SIEDS 2020,	1		0					1
Burmeister, O. K., Bernoth, M., Dietsch, E., & Cleary, M. (2016). Enhancing connectedness through peer training for community-dwelling older people: A person centred approach. Issues in Mental Health Nursing, 37(6), 406-411. https://doi.org/10.3109/01612840.2016.1142623	1		0					1
Burns, K., Nicholas, R., Beatson, A., Chamorro-Koc, M., Blackler, A., & Gottlieb, U. (2020). Identifying mobile health engagement stages: Interviews and observations for developing brief message content [Article]. Journal of Medical Internet Research, 22(9), Article e15307. https://doi.org/10.2196/15307	1		0					1
Burns, S., Urman, R., Pian, R., & Coppes, O. J. M. (2021). Reducing New Persistent Opioid Use After Surgery: A Review of Interventions [Review]. Current Pain and Headache Reports, 25(5), Article 27. https://doi.org/10.1007/s11916-021-00943-6	1		0				1
Burridge, L. H., Foster, M., Jones, R., Geraghty, T., & Atresh, S. (2020). Nurses' Perspectives of Person-Centered Spinal Cord Injury Rehabilitation in a Digital Hospital [Article]. Rehabilitation Nursing, 45(5), 263-270. https://doi.org/10.1097/rnj.0000000000000201	1		0					1
Burrows, A., Meller, B., Craddock, I., Hyland, F., & Gooberman-Hill, R. (2019). User involvement in digital health: Working together to design smart home health technology [Article]. Health Expectations, 22(1), 65-73. https://doi.org/10.1111/hex.12831	1		0					1
Burton, R. A., Lallemand, N. M., Peters, R. A., Zuckerman, S., & The, M. D. E. T. (2018). Characteristics of Patient-Centered Medical Home Initiatives that Generated Savings for Medicare: a Qualitative Multi-Case Analysis. JGIM: Journal of General Internal Medicine, 33(7), 1028-1034. https://doi.org/10.1007/s11606-018-4309-x	1		0					1
Burton, R. A., Zuckerman, S., Haber, S. G., & Keyes, V. (2020). Patient-Centered Medical Home Activities Associated With Low Medicare Spending and Utilization. Annals of Family Medicine, 18(6), 503-510. https://doi.org/10.1370/afm.2589	1		0					1
Businger, A. C., Fuller, T. E., Schnipper, J. L., Rossetti, S. C., Schnock, K. O., Rozenblum, R., Dalal, A. K., Benneyan, J., Bates, D. W., & Dykes, P. C. (2020). Lessons learned implementing a complex and innovative patient safety learning laboratory project in a large academic medical center [Article]. Journal of the American Medical Informatics Association, 27(2), 301-307. https://doi.org/10.1…	1		0					1
Bustamante Duarte, A. M., Ataei, M., Degbelo, A., Brendel, N., & Kray, C. (2021). Safe spaces in participatory design with young forced migrants [Article]. CoDesign, 17(2), 188-210. https://doi.org/10.1080/15710882.2019.1654523	1		0					1
Bustamante Duarte, A. M., Brendel, N., Degbelo, A., & Kray, C. (2018). Participatory design and participatory research: An HCI case study with young forced migrants [Article]. ACM Transactions on Computer-Human Interaction, 25(1), Article 3. https://doi.org/10.1145/3145472	1		0					1
Byambasuren, O., Beller, E., Hoffmann, T., & Glasziou, P. (2020). Barriers to and facilitators of the prescription of mhealth apps in Australian general practice: Qualitative study [Article]. JMIR mHealth and uHealth, 8(7), Article 17447. https://doi.org/10.2196/17447	1		0					1
Byrne, J. L. S., Wild, T. C., Maximova, K., Browne, N. E., Holt, N. L., Cave, A. J., Martz, P., Ellendt, C., & Ball, G. D. C. (2018). A brief eHealth tool delivered in primary care to help parents prevent childhood obesity: A randomized controlled trial. Pediatric Obesity, 13(11), 659-667. https://doi.org/10.1111/ijpo.12200	1		0		1
Byrskog, U., Ahrne, M., Small, R., Andersson, E., Essen, B., Adan, A., Ahmed, F. H., Tesser, K., Lidén, Y., Israelsson, M., Åhman-Berndtsson, A., & Schytt, E. (2019). Rationale, development and feasibility of group antenatal care for immigrant women in Sweden: A study protocol for the Hooyo Project [Article]. BMJ Open, 9(7), Article e030314. https://doi.org/10.1136/bmjopen-2019-030314	1		0					1
Cabezas, H., Casanova, N., Cortes-Rico, L., & Sarmiento, W. J. (2021). Homemade XR: Enriching conversations and shortening social distancing. Proceedings - 2021 IEEE Conference on Virtual Reality and 3D User Interfaces Abstracts and Workshops, VRW 2021,	1		0					1
Cabrera, A., Ranasinghe, M., Frossard, C., Postel-Vinay, N., & Boyer, C. (2019). An exploratory empirical analysis of the quality of mobile health apps. 18th International Conference on WWW/Internet 2019,	1		0
Cadilhac, D. A., Andrew, N. E., Busingye, D., Cameron, J., Thrift, A. G., Purvis, T., Li, J. C., Kneebone, I., Thijs, V., Hackett, M. L., Lannin, N. A., Kilkenny, M. F., & on behalf of the Re, C. i. (2020). Pilot randomised clinical trial of an eHealth, self-management support intervention (iVERVE) for stroke: feasibility assessment in survivors 12–24 months post-event [Article]. Pilot and Feasib…	1		0					1
Caffery, L. J., Taylor, M., North, J. B., & Smith, A. C. (2017). Tele-orthopaedics: A snapshot of services in Australia [Article]. Journal of Telemedicine and Telecare, 23(10), 835-841. https://doi.org/10.1177/1357633X17732800	1		0					1
Caggianese, G., Calabrese, M., Gallo, L., Sannino, G., & Vecchione, C. (2018). Cardiac surgery rehabilitation system (CSRS) for a personalized support to patients. Proceedings - 13th International Conference on Signal-Image Technology and Internet-Based Systems, SITIS 2017,	1		0					1
Čaić, M., Holmlid, S., Mahr, D., & Odekerken-Schröder, G. (2019). Beneficiaries’ view of actor networks: Service resonance for pluralistic actor networks [Article]. International Journal of Design, 13(3), 69-88. https://www.scopus.com/inward/record.uri?eid=2-s2.0-85078600731&partnerID=40&md5=a46839e087ba5f1dee831ba99d3e181a	1		0					1
Cajander, A. (2018). Software engineering with conflicting user needs: Patient accessible electronic patient records. Proceedings - International Conference on Software Engineering,	1		0					1
Cajander, Å., & Grünloh, C. (2019). Electronic health records are more than a work tool conflicting needs of direct and indirect stakeholders. Conference on Human Factors in Computing Systems - Proceedings,	1		0					1
Calcada, A., & Cruz, R. (2020). Patient-centred Healthcare Monitoring in an Outpatient Scenario. Iberian Conference on Information Systems and Technologies, CISTI,	1		0					1
Callegari, L. S., Edmonds, S. W., Borrero, S., Ryan, G. L., Cusack, C. M., & Zephyrin, L. C. (2018). Preconception Care in the Veterans Health Administration [Article]. Seminars in Reproductive Medicine, 36(6), 327-339. https://doi.org/10.1055/s-0039-1678753	1		0					1
Callejas, Z., Griol, D., Benghazi, K., Noguera, M., Chollet, G., Torres, M. I., & Esposito, A. (2020). Measuring and fostering engagement with mental health e-coaches. ICMI 2020 Companion - Companion Publication of the 2020 International Conference on Multimodal Interaction,	1		0					1
Calvano, J. D., Fundingsland, E. L., Jr., Lai, D., Silacci, S., Raja, A. S., & He, S. (2021). Applying website rankings to digital health centers in the United States to assess public engagement: Website usability study [Article]. JMIR Human Factors, 8(1), Article e20721. https://doi.org/10.2196/20721	1		0					1
Camden, C., Couture, M., Pratte, G., Morin, M., Roberge, P., Poder, T., Maltais, D. B., Jasmin, E., Hurtubise, K., Ducreux, E., Léger, F., Zwicker, J., Berbari, J., Fallon, F., & Tousignant, M. (2019). Recruitment, use, and satisfaction with a web platform supporting families of children with suspected or diagnosed developmental coordination disorder: a randomized feasibility trial [Article]. Dev…	1		0					1
Camden, C., Zwicker, J. G., Morin, M., Schuster, T., Couture, M., Poder, T. G., Maltais, D. B., Battista, M. C., Baillargeon, J. P., Goyette, M., Pratte, G., Hurtubise, K., Phoenix, M., Nguyen, T., Berbari, J., & Tousignant, M. (2021). Web-based early intervention for children with motor difficulties aged 3-8 years old using multimodal rehabilitation (WECARE): Protocol of a patient-centred pragma…	1		0		1
Cameron, G., Cameron, D., Megaw, G., Bond, R., Mulvenna, M., O’Neill, S., Armour, C., & McTear, M. (2017). Towards a chatbot for digital counselling. HCI 2017: Digital Make Believe - Proceedings of the 31st International BCS Human Computer Interaction Conference, HCI 2017,	1		0					1
Campagne, D. M. (2018). An earlier diagnosis of depression [Article]. Semergen, 44(4), 270-275. https://doi.org/10.1016/j.semerg.2017.04.013	1		0					1
Campbell, A. R., Kinvig, K., Côté, H. C. F., Lester, R. T., Qiu, A. Q., Maan, E. J., Alimenti, A., Pick, N., & Murray, M. C. M. (2018). Health care provider utilization and cost of an mHealth intervention in vulnerable people living with HIV in Vancouver, Canada: Prospective study [Article]. JMIR mHealth and uHealth, 6(7), Article e152. https://doi.org/10.2196/mhealth.9493	1		0					1
Campbell, B., Caine, K., Connelly, K., Doub, T., & Bragg, A. (2015). Cell phone ownership and use among mental health outpatients in the USA [Article]. Personal and Ubiquitous Computing, 19(2), 367-378. https://doi.org/10.1007/s00779-014-0822-z	1		0					1
Campbell, J. I., Aturinda, I., Mwesigwa, E., Burns, B., Santorino, D., Haberer, J. E., Bangsberg, D. R., Holden, R. J., Ware, N. C., & Siedner, M. J. (2017). The Technology Acceptance Model for Resource-Limited Settings (TAM-RLS): A Novel Framework for Mobile Health Interventions Targeted to Low-Literacy End-Users in Resource-Limited Settings [Article]. AIDS and Behavior, 21(11), 3129-3140. https…	1		0					1
Campeau-Vallerand, C., Michaud, F., Routhier, F., Archambault, P. S., Létourneau, D., Gélinas-Bronsard, D., & Auger, C. (2019). Development of a web-based monitoring system for power tilt-in-space wheelchairs: Formative evaluation [Article]. JMIR Rehabilitation and Assistive Technologies, 6(2), Article e13560. https://doi.org/10.2196/13560	1		0					1
Cañas, C. A., Cañas, F., Bautista-Vargas, M., & Bonilla-Abadía, F. (2021). Role of Tissue Factor in the Pathogenesis of COVID-19 and the Possible Ways to Inhibit It [Review]. Clinical and Applied Thrombosis/Hemostasis, 27. https://doi.org/10.1177/10760296211003983	1		0					1
Cancelliere, C., Dubrowski, A., Kapralos, B., Mior, S., Côté, P., Muirhead, B., & Dubrowski, R. (2020). Tele-Sim MSK for musculoskeletal rehabilitation professionals. IMSCI 2020 - 14th International Multi-Conference on Society, Cybernetics and Informatics, Proceedings,	1		0					1
Canfield, J. P., Nolan, J., Harley, D., Hardy, A., & Elliott, W. (2016). Using a person-centered approach to examine the impact of homelessness on school absences. Child & Adolescent Social Work Journal, 33(3), 199-205. https://doi.org/10.1007/s10560-015-0420-6	1		0					1			not digital health
Cantaert, G. R., Van Hecke, A., & Smolderen, K. (2021). Perceptions of physicians, medical and nursing students concerning shared decision-making: a cross-sectional study [Article]. Acta Clinica Belgica: International Journal of Clinical and Laboratory Medicine, 76(1), 1-9. https://doi.org/10.1080/17843286.2019.1637487	1		0					1
Canter, K. S., Deatrick, J. A., Hilgart, M. M., Myers, J., Vega, G., Ritterband, L. M., & Kazak, A. E. (2019). eSCCIP: A psychosocial eHealth intervention for parents of children with cancer [Article]. Clinical Practice in Pediatric Psychology, 7(1), 44-56. https://doi.org/10.1037/cpp0000264	1		0					1
Cao, Y., Li, J., Qin, X., & Hu, B. (2020). Examining the effect of overload on the mhealth application resistance behavior of elderly users: An sor perspective [Article]. International Journal of Environmental Research and Public Health, 17(18), 1-23, Article 6658. https://doi.org/10.3390/ijerph17186658	1		0				1
Capizzi, R., Fisher, M., Biagianti, B., Ghiasi, N., Currie, A., Fitzpatrick, K., Albertini, N., & Vinogradov, S. (2021). Testing a novel web-based neurocognitive battery in the general community: Validation and usability study [Article]. Journal of Medical Internet Research, 23(5), Article e25082. https://doi.org/10.2196/25082	1		0					1
Caplan, S., Sosa Lovera, A., & Reyna Liberato, P. (2018). A feasibility study of a mental health mobile app in the Dominican Republic: The untold story [Article]. International Journal of Mental Health, 47(4), 311-345. https://doi.org/10.1080/00207411.2018.1553486	1		0					1
Caplan, S., Sosa Lovera, A., Veloz Comas, E., & Attilus, J. (2020). A Mobile App to Prevent Depression Among Low-Income Primary Care Patients in the Dominican Republic: Sociocultural Adaptations [Article]. Journal of Transcultural Nursing, 31(4), 413-424. https://doi.org/10.1177/1043659620912315	1		0					1
Car, J., Carlstedt-Duke, J., Car, L. T., Posadzki, P., Whiting, P., Zary, N., Atun, R., Majeed, A., Campbell, J., Collaboration, D. H. E., & Tudor Car, L. (2019). Digital Education in Health Professions: The Need for Overarching Evidence Synthesis. Journal of Medical Internet Research, 21(2), N.PAG-N.PAG. https://doi.org/10.2196/12913	1		0					1
Car, L. T., Kyaw, B. M., Dunleavy, G., Smart, N. A., Semwal, M., Rotgans, J. I., Low-Beer, N., Campbell, J., & Tudor Car, L. (2019). Digital Problem-Based Learning in Health Professions: Systematic Review and Meta-Analysis by the Digital Health Education Collaboration. Journal of Medical Internet Research, 21(2), N.PAG-N.PAG. https://doi.org/10.2196/12945	1		0				1
Carayon, P., Hoonakker, P., Hundt, A. S., Salwei, M., Wiegmann, D., Brown, R. L., Kleinschmidt, P., Novak, C., Pulia, M., Wang, Y., Wirkus, E., & Patterson, B. (2020). Application of human factors to improve usability of clinical decision support for diagnostic decision-making: A scenario-based simulation study [Article]. BMJ Quality and Safety, 29(4), 329-340. https://doi.org/10.1136/bmjqs-2019-…	1		0					1
Carbonnel, F., & Ninot, G. (2019). Identifying frameworks for validation and monitoring of consensual behavioral intervention technologies: Narrative review [Review]. Journal of Medical Internet Research, 21(10), Article e13606. https://doi.org/10.2196/13606	1		0				1
Card, A. J. (2020). What is ethically informed risk management? [Article]. AMA Journal of Ethics, 22(11), 965-975. https://doi.org/10.1001/amajethics.2020.965	1		0					1
Cardoso Barbosa, H., de Queiroz Oliveira, J. A., Moreira da Costa, J., de Melo Santos, R. P., Gonçalves Miranda, L., de Carvalho Torres, H., Pagano, A. S., & Parreiras Martins, M. A. (2021). Empowerment-oriented strategies to identify behavior change in patients with chronic diseases: An integrative review of the literature [Review]. Patient Education and Counseling, 104(4), 689-702. https://doi.…	1		0				1
Carey, M., Noble, N., Mansfield, E., Waller, A., Henskens, F., & Sanson-Fisher, R. (2015). The role of ehealth in optimizing preventive care in the primary care setting [Review]. Journal of Medical Internet Research, 17(5), Article e126. https://doi.org/10.2196/jmir.3817	1		0					1
Carlberg-Racich, S., & Roden, L. (2017). Barriers to patient-centered human immunodeficiency virus (HIV) care with African American patients who use drugs: Social construction of the typical and ideal care visit. Substance Abuse, 38(2), 205-212. https://doi.org/10.1080/08897077.2017.1296527	1		0					1
Carlsen, L. N., Westergaard, M. L., Bisgaard, M., Schytz, J. B., & Jensen, R. H. (2018). National awareness campaign to prevent medication-overuse headache in Denmark [Article]. Cephalalgia, 38(7), 1316-1325. https://doi.org/10.1177/0333102417736898	1		0					1
Carlsson, T., Marttala, U. M., Wadensten, B., Bergman, G., & Mattsson, E. (2016). Involvement of persons with lived experience of a prenatal diagnosis of congenital heart defect: An explorative study to gain insights into perspectives on future research [Article]. Research Involvement and Engagement, 2(1), Article 35. https://doi.org/10.1186/s40900-016-0048-5	1		0					1
Carmel, A. S., Cornelius-Schecter, A., Frankel, B., Jannat-Khah, D., Sinha, S., Pelzman, F., & Safford, M. M. (2019). Evaluation of the Patient Activated Learning System (PALS) to improve knowledge acquisition, retention, and medication decision making among hypertensive adults: Results of a pilot randomized controlled trial [Article]. Patient Education and Counseling, 102(8), 1467-1474. https://…	1		0		1
Carnevale, L., Calabro, R. S., Celesti, A., Leo, A., Fazio, M., Bramanti, P., & Villari, M. (2019). Toward improving robotic-assisted gait training: Can big data analysis help us? [Article]. IEEE Internet of Things Journal, 6(2), 1419-1426, Article 8410669. https://doi.org/10.1109/JIOT.2018.2855937	1		0					1
Carrasco, J. J., Pérez-Alenda, S., Casaña, J., Soria-Olivas, E., Bonanad, S., & Querol, F. (2019). Physical activity monitoring and acceptance of a commercial activity tracker in adult patients with haemophilia [Article]. International Journal of Environmental Research and Public Health, 16(20), Article 3851. https://doi.org/10.3390/ijerph16203851	1		0					1
Carrillo, I., Mira, J. J., Vicente, M. A., Fernandez, C., Guilabert, M., Ferrús, L., Zavala, E., Silvestre, C., & Pérez-Pérez, P. (2016). Design and testing of BACRA, a web-based tool for middle managers at health care facilities to lead the search for solutions to patient safety incidents [Article]. Journal of Medical Internet Research, 18(9), Article e257. https://doi.org/10.2196/jmir.5942	1		0					1
Carrion, J. (2018). Improving the Patient-Clinician Interface of Clinical Trials through Health Informatics Technologies [Review]. Journal of Medical Systems, 42(7), Article 120. https://doi.org/10.1007/s10916-018-0973-y	1		0					1
Carroll, J. K., Tobin, J. N., Luque, A., Farah, S., Sanders, M., Cassells, A., Fine, S. M., Cross, W., Boyd, M., Holder, T., Thomas, M., Overa, C. C., & Fiscella, K. (2019). “Get Ready and Empowered About Treatment” (GREAT) Study: a Pragmatic Randomized Controlled Trial of Activation in Persons Living with HIV [Article]. Journal of General Internal Medicine, 34(9), 1782-1789. https://doi.org/10.1…	1		0		1
Carron-Arthur, B., Ali, K., Cunningham, J. A., & Griffiths, K. M. (2015). From help-seekers to influential users: A systematic review of participation styles in online health communities [Article]. Journal of Medical Internet Research, 17(12), Article 4705. https://doi.org/10.2196/jmir.4705	1		0				1
Carta, M. G., & Angermeyer, M. C. (2015). The triumph of the DSM and patient-centered psychiatry. Culture, Medicine, and Psychiatry: An International Journal of Cross-Cultural Health Research, 39(1), 200-203. https://doi.org/10.1007/s11013-014-9411-x	1		0					1
Carter, J., Sandall, J., Shennan, A. H., & Tribe, R. M. (2019). Mobile phone apps for clinical decision support in pregnancy: a scoping review [Review]. BMC Medical Informatics and Decision Making, 19(1), Article s12911-019-0954-1. https://doi.org/10.1186/s12911-019-0954-1	1		0				1
Carter, W., Fergus, K., Ahmad, S., McLeod, D., & Stephen, J. (2015). Defining the role of the online therapeutic facilitator: Principles and guidelines developed for couplelinks, an online support program for couples affected by breast cancer [Article]. JMIR Cancer, 1(1), Article e4. https://doi.org/10.2196/cancer.3887	1		0					1
Caruso, F., & Arquilla, V. (2020). Yogo: A Hybrid Toy-System for children with DCD. CEUR Workshop Proceedings,	1		0					1
Cary, J. M. P., Prvu Bettger, J., Jarvis, J. M., Ottenbacher, K. J., Graham, J. E., & Cary, M. P., Jr. (2018). Successful Community Discharge Following Postacute Rehabilitation for Medicare Beneficiaries: Analysis of a Patient-Centered Quality Measure. Health Services Research, 53(4), 2470-2482. https://doi.org/10.1111/1475-6773.12796	1		0					1
Casañas i Comabella, C., & Wanat, M. (2015). Using social media in supportive and palliative care research [Review]. BMJ Supportive and Palliative Care, 5(2), 138-145. https://doi.org/10.1136/bmjspcare-2014-000708	1		0					1
Casillas, A., Perez-Aguilar, G., Abhat, A., Gutierrez, G., Olmos-Ochoa, T. T., Mendez, C., Mahajan, A., Brown, A., & Moreno, G. (2019). Su salud a la mano (your health at hand): patient perceptions about a bilingual patient portal in the Los Angeles safety net [Article]. Journal of the American Medical Informatics Association, 26(12), 1525-1535. https://doi.org/10.1093/jamia/ocz115	1		0					1
Castaneda, P., & Ellimoottil, C. (2020). Current use of telehealth in urology: a review [Article]. World Journal of Urology, 38(10), 2377-2384. https://doi.org/10.1007/s00345-019-02882-9	1		0					1
Castellano-Tejedor, C., Moreno, J., Knittle, K., Nurmi, J., Ginchev, T., Parramón, G., Ciudin, A., Ramos-Quiroga, J. A., & Lusilla-Palacios, P. (2020). Assessing the user experience and usability of the PRECIOUS system: a randomized controlled trial in obese patients [Article]. Informatics for Health and Social Care, 45(4), 410-427. https://doi.org/10.1080/17538157.2020.1776292	1		0		1
Castelnuovo, G., Pietrabissa, G., Manzoni, G. M., Sicurello, F., Zoppis, I., & Molinari, E. (2020). Fighting the COVID-19 pandemic using the technology-based second-line in Italy and Lombardy: The urgent need of home-based remote monitoring systems to avoid the collapse of the hospital-centred first line [Article]. Journal of Global Health, 10(2), 1-2. https://doi.org/10.7189/jogh.10.020371	1		0					1
Castensøe-Seidenfaden, P., Husted, G. R., Teilmann, G., Hommel, E., Olsen, B. S., & Kensing, F. (2017). Designing a self-management app for young people with type 1 diabetes: Methodological challenges, experiences, and recommendations [Article]. JMIR mHealth and uHealth, 5(10), Article e124. https://doi.org/10.2196/mhealth.8137	1		0		1
Catan, G., Espanha, R., Mendes, R. V., Toren, O., & Chinitz, D. (2015). Health information technology implementation - Impacts and policy considerations: A comparison between Israel and Portugal [Article]. Israel Journal of Health Policy Research, 4(1), Article 41. https://doi.org/10.1186/s13584-015-0040-9	1		0					1
Catarinella, F. S., & Bos, W. H. (2016). Digital health assessment in rheumatology: Current and future possibilities [Article]. Clinical and Experimental Rheumatology, 34, 2-4. https://www.scopus.com/inward/record.uri?eid=2-s2.0-85018249014&partnerID=40&md5=ebe9a78fda4fdc548cdd032043f57997	1		0				1
Cederberg, M., Ali, L., Ekman, I., Glise, K., Jonsdottir, I. H., Gyllensten, H., Swedberg, K., & Fors, A. (2020). Person-centred eHealth intervention for patients on sick leave due to common mental disorders: Study protocol of a randomised controlled trial and process evaluation (PROMISE) [Article]. BMJ Open, 10(9), Article 037515. https://doi.org/10.1136/bmjopen-2020-037515	1		0		1
Celentano, U., & Roning, J. (2015). Framework for dependable and pervasive eHealth services. IEEE World Forum on Internet of Things, WF-IoT 2015 - Proceedings,	1		0					1
Cenci, C. (2016). Narrative medicine and the personalisation of treatment for elderly patients [Review]. European Journal of Internal Medicine, 32, 22-25. https://doi.org/10.1016/j.ejim.2016.05.003	1		0					1
Cerezo, E., Bonillo, C., & Baldassarri, S. (2020). Therapeutic activities for elderly people based on tangible interaction. ICT4AWE 2020 - Proceedings of the 6th International Conference on Information and Communication Technologies for Ageing Well and e-Health,	1		0					1
Cesario, A., Simone, I., Paris, I., Boldrini, L., Orlandi, A., Franceschini, G., Lococo, F., Bria, E., Magno, S., Mulè, A., Santoro, A., Damiani, A., Bianchi, D., Picchi, D., Rasi, G., Daniele, G., Fabi, A., Sergi, P., Tortora, G., Masetti, R., Valentini, V., D’oria, M., & Scambia, G. (2021). Development of a digital research assistant for the management of patients’ enrollment in oncology clinic…	1		0					1
Cha, M. J., Chung, M. J., Kim, K., Lee, K. S., Kim, T. J., & Kim, T. S. (2018). Clinical implication of radiographic scores in acute Middle East respiratory syndrome coronavirus pneumonia: Report from a single tertiary-referral center of South Korea [Article]. European Journal of Radiology, 107, 196-202. https://doi.org/10.1016/j.ejrad.2018.09.008	1		0					1
Chabot, C., Gilbert, M., Haag, D., Ogilvie, G., Hawe, P., Bungay, V., & Shoveller, J. A. (2018). Anticipating the potential for positive uptake and adaptation in the implementation of a publicly funded online STBBI testing service: A qualitative analysis [Article]. BMC Health Services Research, 18(1), Article 57. https://doi.org/10.1186/s12913-018-2871-x	1		0					1
Chaet, A. V., Morshedi, B., Wells, K. J., Barnes, L. E., & Valdez, R. (2016). Spanish-language consumer health information technology interventions: A systematic review [Article]. Journal of Medical Internet Research, 18(8), Article e214. https://doi.org/10.2196/jmir.5794	1		0				1
Chai, P. R., Bustamante, M. J., Goodman, G., Mohamed, Y., Najarro, J., Sullivan, M. C., Castillo-Mancilla, J., Coyle, R. P., Mayer, K. H., Rosen, R. K., Baumgartner, S. L., Alpert, P. E., Boyer, E. W., & O'Cleirigh, C. (2021). A brief training program to support the use of a digital pill system for medication adherence: Pilot descriptive study [Review]. JMIR Formative Research, 5(4), Article e262…	1		0					1
Chan, B., Butler, E., Frost, S. A., Chuan, A., & Aneman, A. (2018). Cerebrovascular autoregulation monitoring and patient-centred outcomes after cardiac surgery: a systematic review. Acta Anaesthesiologica Scandinavica, 62(5), 588-599. https://doi.org/10.1111/aas.13115	1		0				1
Chan, C., West, S., & Glozier, N. (2017). Commencing and persisting with a web-based cognitive behavioral intervention for insomnia: A qualitative study of treatment completers [Article]. Journal of Medical Internet Research, 19(2), Article e37. https://doi.org/10.2196/jmir.5639	1		0					1
Chan, C. H., Conley, M., Reeves, M. M., Campbell, K. L., & Kelly, J. T. (2021). Evaluating the Impact of Goal Setting on Improving Diet Quality in Chronic Kidney Disease [Article]. Frontiers in Nutrition, 8, Article 627753. https://doi.org/10.3389/fnut.2021.627753	1		0					1
Chan, R. J., Howell, D., Lustberg, M. B., Mustian, K., Koczwara, B., Ng, C. C., Kim, Y., Nápoles, A. M., Dixit, N., Klemanski, D., Ke, Y., Toh, Y. L., Fitch, M. I., Crichton, M., Agarawal, S., & Chan, A. (2020). Advances and future directions in the use of mobile health in supportive cancer care: proceedings of the 2019 MASCC Annual Meeting symposium [Review]. Supportive Care in Cancer, 28(9), 40…	1		0					1
Chan, T., McMurray, J., Sidahmed, A., & Wallace, J. R. (2018). SmartSurveys: Does Context Influence Whether We'll Share Healthcare Experience Data with our Smartphone? ISS 2018 - Proceedings of the 2018 ACM International Conference on Interactive Surfaces and Spaces,	1		0					1
Chandran, S., Al-Sa'di, A., & Ahmad, E. (2020). Exploring User Centered Design in Healthcare: A Literature Review. 4th International Symposium on Multidisciplinary Studies and Innovative Technologies, ISMSIT 2020 - Proceedings,	1		0				1
Chandrasekaran, R., Sankaranarayanan, B., & Pendergrass, J. (2021). Unfulfilled promises of health information exchange: What inhibits ambulatory clinics from electronically sharing health information? [Article]. International Journal of Medical Informatics, 149, Article 104418. https://doi.org/10.1016/j.ijmedinf.2021.104418	1		0					1
Chandwani, R. K., & Dwivedi, Y. K. (2015). Telemedicine in India: current state, challenges and opportunities [Article]. Transforming Government: People, Process and Policy, 9(4), 393-400. https://doi.org/10.1108/TG-07-2015-0029	1		0					1
Chang, S. M., Hsieh, G. M. Y., & Lin, S. S. J. (2018). The mediation effects of gaming motives between game involvement and problematic Internet use: Escapism, advancement and socializing [Article]. Computers and Education, 122, 43-53. https://doi.org/10.1016/j.compedu.2018.03.007	1		0					1
Chao, D. Y. P., Lin, T. M. Y., & Ma, W. Y. (2019). Enhanced self-efficacy and behavioral changes among patients with diabetes: Cloud-based mobile health platform and mobile app service [Article]. JMIR Diabetes, 4(2), Article e11017. https://doi.org/10.2196/11017	1		0					1
Charanya, R., Saravanaguru, R. K., & Aramudhan, M. (2019). Design of secure ehealth system through temporal shadow using Blockchain [Article]. International Journal of Innovative Technology and Exploring Engineering, 8(6), 1584-1588. https://www.scopus.com/inward/record.uri?eid=2-s2.0-85066830361&partnerID=40&md5=82b458752eb274fc0b69765b77294d1e	1		0					1
Charbonneau, D. H., Hightower, S., Katz, A., Zhang, K., Abrams, J., Senft, N., Beebe-Dimmer, J. L., Heath, E., Eaton, T., & Thompson, H. S. (2020). Smartphone apps for cancer: A content analysis of the digital health marketplace [Article]. Digital Health, 6. https://doi.org/10.1177/2055207620905413	1		0					1
Chee, W., Ji, X., Kim, S., Park, S., Zhang, J., Chee, E., Tsai, H. M., & Im, E. O. (2019). Recruitment and Retention of Asian Americans in Web-Based Physical Activity Promotion Programs: A Discussion Paper [Article]. CIN - Computers Informatics Nursing, 37(9), 455-462. https://doi.org/10.1097/CIN.0000000000000541	1		0				1
Chehade, M. J., Yadav, L., Jayatilaka, A., Gill, T. K., & Palmer, E. (2020). Personal digital health hubs for multiple conditions [Article]. Bulletin of the World Health Organization, 98(8), 569-575. https://doi.org/10.2471/BLT.19.249136	1		0					1
Chehade, M. J., Yadav, L., Kopansky-Giles, D., Merolli, M., Palmer, E., Jayatilaka, A., & Slater, H. (2020). Innovations to improve access to musculoskeletal care [Review]. Best Practice and Research: Clinical Rheumatology, 34(5), Article 101559. https://doi.org/10.1016/j.berh.2020.101559	1		0					1
Chen, A. T., Wu, S., Tomasino, K. N., Lattie, E. G., & Mohr, D. C. (2019). A multi-faceted approach to characterizing user behavior and experience in a digital mental health intervention [Article]. Journal of Biomedical Informatics, 94, Article 103187. https://doi.org/10.1016/j.jbi.2019.103187	1		0					1
Chen, C. H., & Chen, M. X. (2020). Wayfinding in Virtual Environments with Landmarks on Overview Maps [Review]. Interacting with Computers, 32(3), 316-329. https://doi.org/10.1093/iwc/iwaa022	1		0					1
Chen, E., Leos, C., Kowitt, S. D., & Moracco, K. E. (2020). Enhancing Community-Based Participatory Research Through Human-Centered Design Strategies [Article]. Health Promotion Practice, 21(1), 37-48. https://doi.org/10.1177/1524839919850557	1		0					1
Chen, F., Liu, A., & Ning, Y. (2021). Embedded medical platform hardware design and application of antibacterial drugs for respiratory infections [Article]. Microprocessors and Microsystems, 81, Article 103764. https://doi.org/10.1016/j.micpro.2020.103764	1		0					1
Chen, J., Ho, E., Jiang, Y., Whittaker, R., Yang, T., & Bullen, C. (2020). A mobile social network-based smoking cessation intervention for chinese male smokers: Protocol for a pilot randomized controlled trial [Article]. JMIR Research Protocols, 9(9), Article e18071. https://doi.org/10.2196/18071	1		0		1
Chen, J., Hu, F., Yang, B. X., Cai, Y., & Cong, X. (2020). Experience of living with pain among older adults with arthritis: A systematic review and meta-synthesis [Review]. International Journal of Nursing Studies, 111, Article 103756. https://doi.org/10.1016/j.ijnurstu.2020.103756	1		0				1
Chen, J., Lieffers, J., Bauman, A., Hanning, R., & Allman-Farinelli, M. (2017). Designing health apps to support dietetic professional practice and their patients: Qualitative results from an international survey [Article]. JMIR mHealth and uHealth, 5(3), Article e40. https://doi.org/10.2196/mhealth.6945	1		0				1
Chen, L., Chen, Y., Chen, X., Shen, X., Wang, Q., & Sun, C. (2018). Longitudinal study of effectiveness of a patient‐centered self‐management empowerment intervention during predischarge planning on stroke survivors. Worldviews on Evidence-Based Nursing, 15(3), 197-205. https://doi.org/10.1111/wvn.12295	1		0				1
Chen, M. J., & Kao, F. H. (2020). Investigating the Factors Influencing the Attitudes of Workplace Employees Toward Paying to Use Technology-Based Health Care Products [Article]. Journal of Occupational and Environmental Medicine, 62(7), e340-e347. https://doi.org/10.1097/JOM.0000000000001897	1		0					1
Chen, S. W., Chiang, D. L., Liu, C. H., Chen, T. S., Lai, F., Wang, H., & Wei, W. (2016). Confidentiality Protection of Digital Health Records in Cloud Computing [Article]. Journal of Medical Systems, 40(5), Article 124. https://doi.org/10.1007/s10916-016-0484-7	1		0					1
Chen, X., Zhao, D., Wen, T., Xiao, X., Pan, Z., He, J., Zheng, P., Hao, W., Lin, H., & Abdullah, A. S. (2019). To text or not to text? Acceptability of WeChat and text messaging intervention to promote tobacco control assistance among parents who smoke in rural China [Article]. Tobacco Induced Diseases, 17(December), Article 88. https://doi.org/10.18332/tid/114089	1		0					1
Chen, Y. (2019). Exploring design guidelines of using user-centered design in gamification development: A Delphi study. International Journal of Human-Computer Interaction, 35(13), 1170-1181. https://doi.org/10.1080/10447318.2018.1514823	1		0					1
Chenel, V., Mortenson, W. B., Guay, M., Jutai, J. W., & Auger, C. (2018). Cultural adaptation and validation of patient decision aids: A scoping review [Article]. Patient Preference and Adherence, 12, 321-332. https://doi.org/10.2147/PPA.S151833	1		0				1
Cheng, C., Beauchamp, A., Elsworth, G. R., & Osborne, R. H. (2020). Applying the electronic health literacy lens: Systematic review of electronic health interventions targeted at socially disadvantaged groups [Review]. Journal of Medical Internet Research, 22(8), Article e18476. https://doi.org/10.2196/18476	1		0				1
Cheng, Y. (2020). Edge caching and computing in 5G for mobile augmented reality and haptic internet [Article]. Computer Communications, 158, 24-31. https://doi.org/10.1016/j.comcom.2020.04.054	1		0					1
Cherian, J., Ray, S., & Hammond, T. (2021). An Activity Recognition System for Taking Medicine Using In-The-Wild Data to Promote Medication Adherence. International Conference on Intelligent User Interfaces, Proceedings IUI,	1		0					1
Cherniak, W., Tyler, N., Arora, K., Lapidos-Salaiz, I., Sczudlo, E., Lin, A., Barnhart, M., Flanigan, J., & Silkensen, S. (2019). From potential to practice: how accelerating access to HPV tests and screen and treat programmes can help eliminate cervical cancer [Review]. Family Medicine and Community Health, 7(4), Article e000182. https://doi.org/10.1136/fmch-2019-000182	1		0					1
Chernoff, A., Balsom, A. A., & Gordon, J. L. (2021). Psychological coping strategies associated with improved mental health in the context of infertility [Article]. Archives of Women's Mental Health, 24(1), 73-83. https://doi.org/10.1007/s00737-020-01029-9	1		0					1
Cherrington, M., Airehrour, D., Lu, J., Xu, Q., Cameron-Brown, D., & Dunn, I. (2020). Features of human-centred algorithm design. 2020 30th International Telecommunication Networks and Applications Conference, ITNAC 2020,	1		0					1
Chesser, A., Burke, A., Reyes, J., & Rohrberg, T. (2016). Navigating the digital divide: A systematic review of ehealth literacy in underserved populations in the United States. Informatics for Health & Social Care, 41(1), 1-19. https://doi.org/10.3109/17538157.2014.948171	1		0				1
Cheung, K. L., Durusu, D., Sui, X., & de Vries, H. (2019). How recommender systems could support and enhance computer-tailored digital health programs: A scoping review [Review]. Digital Health, 5. https://doi.org/10.1177/2055207618824727	1		0				1
Cheung, N. W., Crampton, M., Nesire, V., Hng, T. M., & Chow, C. K. (2019). Model for integrated care for chronic disease in the Australian context: Western Sydney Integrated Care Program [Article]. Australian Health Review, 43(5), 565-571. https://doi.org/10.1071/AH18152	1		0					1
Cheung, S. (2020). Disambiguating the benefits and risks from public health data in the digital economy [Article]. Big Data and Society, 7(1). https://doi.org/10.1177/2053951720933924	1		0					1
Chew, S., Lai, P. S. M., & Ng, C. J. (2020). Usability and utility of a mobile app to improve medication adherence among ambulatory care patients in Malaysia: Qualitative study [Article]. JMIR mHealth and uHealth, 8(1), Article e15146. https://doi.org/10.2196/15146	1		0					1
Chiauzzi, E., Clayton, A., & Huh-Yoo, J. (2020). Videoconferencing-based telemental health: Important questions for the COVID-19 era from clinical and patient-centered perspectives [Review]. JMIR Mental Health, 7(12), Article e24021. https://doi.org/10.2196/24021	1		0					1
Chiauzzi, E., DasMahapatra, P., Cochin, E., Bunce, M., Khoury, R., & Dave, P. (2016). Factors in Patient Empowerment: A Survey of an Online Patient Research Network [Article]. Patient, 9(6), 511-523. https://doi.org/10.1007/s40271-016-0171-2	1		0					1
Chiauzzi, E., Rodarte, C., & DasMahapatra, P. (2015). Patient-centered activity monitoring in the self-management of chronic health conditions. BMC Medicine, 13(1), 77-77. https://doi.org/10.1186/s12916-015-0319-2	1		0					1
Chib, A., & Lin, S. H. (2018). Theoretical advancements in mHealth: A systematic review of mobile apps. Journal of Health Communication, 23(10-11), 909-955. https://doi.org/10.1080/10810730.2018.1544676	1		0				1
Chib, A., Van Velthoven, M. H., & Car, J. (2015). MHealth adoption in low-resource environments: A review of the use of mobile healthcare in developing countries [Article]. Journal of Health Communication, 20(1), 4-34. https://doi.org/10.1080/10810730.2013.864735	1		0				1
Chikersal, P., Belgrave, D., Doherty, G., Enrique, A., Palacios, J. E., Richards, D., & Thieme, A. (2020). Understanding Client Support Strategies to Improve Clinical Outcomes in an Online Mental Health Intervention. Conference on Human Factors in Computing Systems - Proceedings,	1		0					1
Chinn, J., & Tewari, K. S. (2020). Multimodality screening and prevention of cervical cancer in sub-Saharan Africa: A collaborative model [Review]. Current Opinion in Obstetrics and Gynecology, 32(1), 28-35. https://doi.org/10.1097/GCO.0000000000000597	1		0					1
Chirambo, G. B., Hardy, V. E., Heavin, C., O’Connor, Y., O’ Donoghue, J., Mastellos, N., Tran, T., Hsieh, J., Wu, J. T. S., Carlsson, S., Andersson, B., Muula, A. S., & Thompson, M. (2018). Perceptions of a mobile health intervention for community case management in Malawi: Opportunities and challenges for health surveillance assistants in a community setting [Article]. Malawi Medical Journal, 30…	1		0					1
Chivilgina, O., Elger, B. S., & Jotterand, F. (2021). Digital Technologies for Schizophrenia Management: A Descriptive Review [Article]. Science and Engineering Ethics, 27(2), Article 25. https://doi.org/10.1007/s11948-021-00302-z	1		0				1
Chloros, D., & Ringas, D. (2020). Fluspot: Seasonal flu tracking app exploiting wearable IoT device for symptoms monitoring. SEEDA-CECNSM 2020 - 5th South-East Europe Design Automation, Computer Engineering, Computer Networks and Social Media Conference,	1		0					1
Cho, H., Powell, D., Pichon, A., Kuhns, L. M., Garofalo, R., & Schnall, R. (2019). Eye-tracking retrospective think-aloud as a novel approach for a usability evaluation [Article]. International Journal of Medical Informatics, 129, 366-373. https://doi.org/10.1016/j.ijmedinf.2019.07.010	1		0					1
Choe, E. K., Duarte, M. E., Suh, H., Pratt, W., & Kientz, J. A. (2019). Communicating bad news: Insights for the design of consumer health technologies [Article]. JMIR Human Factors, 6(2), Article e8885. https://doi.org/10.2196/humanfactors.8885	1		0					1
Choi, J., Lee, J. h., Vittinghoff, E., & Fukuoka, Y. (2016). mHealth physical activity intervention: A randomized pilot study in physically inactive pregnant women. Maternal and Child Health Journal, 20(5), 1091-1101. https://doi.org/10.1007/s10995-015-1895-7	1		0				1
Choi, W., Wang, S., Lee, Y., Oh, H., & Zheng, Z. (2020). A systematic review of mobile health technologies to support self-management of concurrent diabetes and hypertension [Review]. Journal of the American Medical Informatics Association, 27(6), 939-945. https://doi.org/10.1093/jamia/ocaa029	1		0				1
Chokshi, S., Belli, H. M., Troxel, A. B., Blecker, S., Blaum, C., Testa, P., & Mann, D. (2019). Designing for implementation: Usercentered development and pilot testing of a behavioral economic-inspired electronic health record clinical decision support module [Article]. Pilot and Feasibility Studies, 5(1), Article 28. https://doi.org/10.1186/s40814-019-0403-z	1		0					1
Chokshi, S. K., & Mann, D. M. (2018). Innovating from within: A process model for user-centered digital development in academic medical centers [Article]. JMIR Human Factors, 5(4), Article e11048. https://doi.org/10.2196/11048	1		0					1
Chong, D. W. Q., Jawahir, S., Tan, E. H., & Sararaks, S. (2021). Redesigning a healthcare demand questionnaire for national population survey: Experience of a developing country [Article]. International Journal of Environmental Research and Public Health, 18(9), Article 4435. https://doi.org/10.3390/ijerph18094435	1		0					1
Chong, E. Y. C., Palanisamy, U. D., & Jacob, S. A. (2019). A qualitative study on the design and development of an mHealth app to facilitate communication with the Deaf community: Perspective of community pharmacists [Article]. Patient Preference and Adherence, 13, 195-207. https://doi.org/10.2147/PPA.S182516	1		0					1
Chourasia, M. K., Raghavendra, K., Bhatt, R. M., Swain, D. K., Dutta, G. D. P., & Kleinschmidt, I. (2017). Involvement of Mitanins (female health volunteers) in active malaria surveillance, determinants and challenges in tribal populated malaria endemic villages of Chhattisgarh, India [Article]. BMC Public Health, 18(1), Article 9. https://doi.org/10.1186/s12889-017-4565-4	1		0					1
Chouvarda, I., & Maglaveras, N. (2015). Medical Informatics Education & Research in Greece [Article]. Yearbook of medical informatics, 10(1), 220-226. https://doi.org/10.15265/IY-2015-022	1		0					1
Chouvarda, I., Mountford, N., Trajkovik, V., Loncar-Turukalo, T., & Cusack, T. (2019). Leveraging interdisciplinary education toward securing the future of connected health research in Europe: Qualitative study [Article]. Journal of Medical Internet Research, 21(11), Article e14020. https://doi.org/10.2196/14020	1		0					1
Chouvarda, I. G., Goulis, D. G., Lambrinoudaki, I., & Maglaveras, N. (2015). Connected health and integrated care: Toward new models for chronic disease management [Review]. Maturitas, 82(1), 22-27, Article 6372. https://doi.org/10.1016/j.maturitas.2015.03.015	1		0					1
Chow, P. I., Showalter, S. L., Gerber, M. S., Kennedy, E., Brenin, D. R., Schroen, A. T., Mohr, D. C., Lattie, E. G., & Cohn, W. F. (2019). Use of mental health apps by breast cancer patients and their caregivers in the United States: Protocol for a pilot pre-post study [Article]. JMIR Research Protocols, 8(1), Article e11452. https://doi.org/10.2196/11452	1		0					1
Chowdhury, M. E., Shiblee, S. I., & Jones, H. E. (2019). Does mHealth voice messaging work for improving knowledge and practice of maternal and newborn healthcare? BMC Medical Informatics & Decision Making, 19(1), N.PAG-N.PAG. https://doi.org/10.1186/s12911-019-0903-z	1		0					1
Chowdhury, S. R., Sunna, T. C., & Ahmed, S. (2021). Telemedicine is an important aspect of healthcare services amid COVID-19 outbreak: Its barriers in Bangladesh and strategies to overcome [Article]. International Journal of Health Planning and Management, 36(1), 4-12. https://doi.org/10.1002/hpm.3064	1		0					1
Choy, M. A., Sturgiss, E., Goodyear-Smith, F., & Smith, G. J. D. (2020). Digital health tools and patients with drug use disorders: Qualitative patient experience study of the electronic case-finding and help assessment tool (eCHAT) [Article]. Journal of Medical Internet Research, 22(9), Article e19256. https://doi.org/10.2196/19256	1		0					1
Christie, G. I. G., Cheetham, A., & Lubman, D. I. (2020). Interventions for Alcohol and Drug Use Disorders in Young People: 10 Key Evidence-Based Approaches to Inform Service Delivery [Review]. Current Addiction Reports, 7(4), 464-474. https://doi.org/10.1007/s40429-020-00336-6	1		0					1
Christie, H. L., Bartels, S. L., Boots, L. M. M., Tange, H. J., Verhey, F. J. J., & de Vugt, M. E. (2018). A systematic review on the implementation of eHealth interventions for informal caregivers of people with dementia [Review]. Internet Interventions, 13, 51-59. https://doi.org/10.1016/j.invent.2018.07.002	1		0				1
Christie, H. L., Martin, J. L., Connor, J., Tange, H. J., Verhey, F. R. J., de Vugt, M. E., & Orrell, M. (2019). eHealth interventions to support caregivers of people with dementia may be proven effective, but are they implementation-ready? [Article]. Internet Interventions, 18, Article 100260. https://doi.org/10.1016/j.invent.2019.100260	1		0					1
Christoff, A. O., Barreto, H. G. A., & Boerngen-Lacerda, R. (2016). Development of a Computer-Based Format for the Alcohol, Smoking, and Substance Involvement Screening Test (ASSIST) With University Students [Article]. Substance Use and Misuse, 51(9), 1207-1217. https://doi.org/10.3109/10826084.2016.1161053	1		0					1
Christoph, B., Nicolas, K., Sebastian, P., Katharina, B., Alessia, V., Madlaina, W., Emanuel, T., Rainer, S., Stefano, B., & Sabina, H. (2020). Code status discussions in medical inpatients: Results of a survey of patients and physicians [Review]. Swiss Medical Weekly, 150(13-14), Article 20194. https://doi.org/10.4414/smw.2020.20194	1		0					1
Christopoulos, K. A., Cunningham, W. E., Beckwith, C. G., Kuo, I., Golin, C. E., Knight, K., Flynn, P. M., Spaulding, A. C., Coffin, L. S., Kruszka, B., Kurth, A., Young, J. D., Mannheimer, S., Crane, H. M., & Kahana, S. Y. (2017). Lessons Learned From the Implementation of Seek, Test, Treat, Retain Interventions Using Mobile Phones and Text Messaging to Improve Engagement in HIV Care for Vulnera…	1		0					1
Chua, A. Y. K., & Banerjee, S. (2018). Intentions to trust and share online health rumors: An experiment with medical professionals [Article]. Computers in Human Behavior, 87, 1-9. https://doi.org/10.1016/j.chb.2018.05.021	1		0					1
Chudner, I., Drach-Zahavy, A., Goldblatt, H., Goldfracht, M., & Karkabi, K. (2020). Power Gaps among Stakeholders in Israel's Primary Care and the Role of Primary Care Physicians' Relative Power in Their Intention to Use Video-Consultations with Patients [Article]. Telemedicine and e-Health, 26(2), 190-204. https://doi.org/10.1089/tmj.2018.0288	1		0					1
Chun, K. S., Nathan, V., Vatanparvar, K., Nemati, E., Rahman, M. M., Blackstock, E., & Kuang, J. (2020). Towards Passive Assessment of Pulmonary Function from Natural Speech Recorded Using a Mobile Phone. 18th Annual IEEE International Conference on Pervasive Computing and Communications, PerCom 2020,	1		0					1
Chung, K., Cho, H. Y., & Park, J. Y. (2021). A chatbot for perinatal women⇔s and partners⇔ obstetric and mental health care: development and usability evaluation study [Article]. JMIR Medical Informatics, 9(3), Article e18607. https://doi.org/10.2196/18607	1		0					1
Chung, K., Kim, J. C., & Park, R. C. (2016). Knowledge-based health service considering user convenience using hybrid Wi-Fi P2P [Article]. Information Technology and Management, 17(1), 67-80. https://doi.org/10.1007/s10799-015-0241-5	1		0					1
Chung, K., & Park, R. C. (2019). Cloud based u-healthcare network with QoS guarantee for mobile health service [Article]. Cluster Computing, 22, 2001-2015. https://doi.org/10.1007/s10586-017-1120-0	1		0					1
Chung, M. H., Leung, S. F., & Välimäki, M. (2020). Use of tracking technology to examine life-space mobility among people with depression: A systematic review protocol [Review]. BMJ Open, 10(1), Article e034208. https://doi.org/10.1136/bmjopen-2019-034208	1		0				1
Chung, S., Park, B. K., & Nahm, E.-S. (2018). The Korean eHealth Literacy Scale (K-eHEALS): Reliability and Validity Testing in Younger Adults Recruited Online. Journal of Medical Internet Research, 20(4), 1-1. https://doi.org/10.2196/jmir.8759	1		0					1
Chute, C., & French, T. (2019). Introducing care 4.0: An integrated care paradigm built on industry 4.0 capabilities [Article]. International Journal of Environmental Research and Public Health, 16(12), Article 2247. https://doi.org/10.3390/ijerph16122247	1		0					1
Ciarrochi, J., Morin, A. J. S., Sahdra, B. K., Litalien, D., & Parker, P. D. (2017). A longitudinal person-centered perspective on youth social support: Relations with psychological wellbeing. Developmental Psychology, 53(6), 1154-1169. https://doi.org/10.1037/dev0000315	1		0					1
Cibrian, F. L., Tentori, M., & Martínez-García, A. I. (2016). Hunting Relics: A Persuasive Exergame to Promote Collective Exercise in Young Children [Article]. International Journal of Human-Computer Interaction, 32(3), 277-294. https://doi.org/10.1080/10447318.2016.1136180	1		0					1
Ciemins, E. L., Arora, A., Coombs, N. C., Holloway, B., Mullette, E. J., Garland, R., Bishop-Green, S. W., Penso, J., & Coon, P. J. (2018). Improving Blood Pressure Control Using Smart Technology [Article]. Telemedicine and e-Health, 24(3), 222-228. https://doi.org/10.1089/tmj.2017.0028	1		0					1
Citro, R., Okura, H., Ghadri, J. R., Izumi, C., Meimoun, P., Izumo, M., Dawson, D., Kaji, S., Eitel, I., Kagiyama, N., Kobayashi, Y., Templin, C., Delgado, V., Nakatani, S., & Popescu, B. A. (2020). Multimodality imaging in takotsubo syndrome: a joint consensus document of the European Association of Cardiovascular Imaging (EACVI) and the Japanese Society of Echocardiography (JSE) [Article]. Jour…	1		0					1
Claassen, A. A. O. M., Schers, H. J., Busch, V. J. J. F., Heesterbeek, P. J. C., van den Hoogen, F. H. J., Vliet Vlieland, T. P. M., & van den Ende, C. H. M. (2020). Preparing for an orthopedic consultation using an eHealth tool: a randomized controlled trial in patients with hip and knee osteoarthritis [Article]. BMC Medical Informatics and Decision Making, 20(1), 92. https://doi.org/10.1186/s12…	1		0		1
Clark, A. M., Wiens, K. S., Banner, D., Kryworuchko, J., Thirsk, L., McLean, L., & Currie, K. (2016). A systematic review of the main mechanisms of heart failure disease management interventions [Article]. Heart, 102(9), 707-711. https://doi.org/10.1136/heartjnl-2015-308551	1		0				1
Clark, J. S., & Turner, K. J. (2016). Evaluating automated goals for home care support [Article]. Journal of Assistive Technologies, 10(2), 79-91. https://doi.org/10.1108/JAT-01-2016-0001	1		0					1
Clarke, A., Adamson, J., Sheard, L., Cairns, P., Watt, I., & Wright, J. (2015). Implementing electronic patient record systems (EPRs) into England's acute, mental health and community care trusts: A mixed methods study Healthcare Information Systems [Article]. BMC Medical Informatics and Decision Making, 15(1), Article 85. https://doi.org/10.1186/s12911-015-0204-0	1		0					1
Clarke, A. L., Roscoe, J., Appleton, R., Parashar, D., Muthuswamy, R., Khan, O., Dale, J., & Nanton, V. (2020). Promoting integrated care in prostate cancer through online prostate cancer-specific holistic needs assessment: a feasibility study in primary care [Article]. Supportive Care in Cancer, 28(4), 1817-1827. https://doi.org/10.1007/s00520-019-04967-y	1		0					1
Claudel, S. E., Ceasar, J. N., Andrews, M. R., El-Toukhy, S., Farmer, N., Middleton, K. R., Sabado-Liwag, M., Mitchell, V. M., Tamura, K., Brooks, A. T., Wallen, G. R., & Powell-Wiley, T. M. (2020). Time to listen: A mixed-method study examining community-based views of mobile technology for interventions to promote physical activity [Article]. BMJ Health and Care Informatics, 27(3), Article e100…	1		0					1
Clemensen, J., Rothmann, M. J., Smith, A. C., Caffery, L. J., & Danbjorg, D. B. (2017). Participatory design methods in telemedicine research [Article]. Journal of Telemedicine and Telecare, 23(9), 780-785. https://doi.org/10.1177/1357633X16686747	1		0					1
Clermont, C. A., Duffett-Leger, L., Hettinga, B. A., & Ferber, R. (2020). Runners’ Perspectives on ‘Smart’ Wearable Technology and Its Use for Preventing Injury [Article]. International Journal of Human-Computer Interaction, 36(1), 31-40. https://doi.org/10.1080/10447318.2019.1597575	1		0					1
Cliffe, B., Tingley, J., Greenhalgh, I., & Stallard, P. (2021). mHealth interventions for self-harm: Scoping review [Review]. Journal of Medical Internet Research, 23(4), Article e25140. https://doi.org/10.2196/25140	1		0				1
Clough, B. A., & Casey, L. M. (2015). The smart therapist: A look to the future of smartphones and mHealth technologies in psychotherapy. Professional Psychology: Research and Practice, 46(3), 147-153. https://doi.org/10.1037/pro0000011	1		0					1
Clouse, K., Phillips, T. K., Camlin, C., Noholoza, S., Mogoba, P., Naidoo, J., Langford, R., Weiss, M., Seebregts, C. J., & Myer, L. (2020). CareConekta: Study protocol for a randomized controlled trial of a mobile health intervention to improve engagement in postpartum HIV care in South Africa [Article]. Trials, 21(1), Article 258. https://doi.org/10.1186/s13063-020-4190-x	1		0		1
Cockburn, A., Quinn, P., & Gutwin, C. (2017). The effects of interaction sequencing on user experience and preference [Article]. International Journal of Human Computer Studies, 108, 89-104. https://doi.org/10.1016/j.ijhcs.2017.07.005	1		0					1
Cockcroft, A., Omer, K., Gidado, Y., Gamawa, A. I., & Andersson, N. (2018). Impact of universal home visits on maternal and infant outcomes in Bauchi state, Nigeria: Protocol of a cluster randomized controlled trial [Article]. BMC Health Services Research, 18(1), Article 510. https://doi.org/10.1186/s12913-018-3319-z	1		0		1
Cocozza, A. M., Linh, N. N., Nathavitharana, R. R., Ahmad, U., Jaramillo, E., Gargioni, G. E. M., & Fox, G. J. (2020). An assessment of current tuberculosis patient care and support policies in high-burden countries [Article]. International Journal of Tuberculosis and Lung Disease, 24(1), 36-42. https://doi.org/10.5588/ijtld.19.0183	1		0					1
Coelhoso, C. C., Tobo, P. R., Lacerda, S. S., Lima, A. H., Barrichello, C. R. C., Amaro, E., Jr., & Kozasa, E. H. (2019). A new mental health mobile app for well-being and stress reduction in working women: Randomized controlled trial [Article]. Journal of Medical Internet Research, 21(11), Article e14269. https://doi.org/10.2196/14269	1		0		1
Coffey, P. S., & Kilbourne-Brook, M. (2021). Using human-centred design to develop an innovative female condom [Article]. BMJ Innovations, 7(2), 399-406. https://doi.org/10.1136/bmjinnov-2020-000534	1		0					1			not digital
Cohen, A. B., Dorsey, E. R., Mathews, S. C., Bates, D. W., & Safavi, K. (2020). A digital health industry cohort across the health continuum [Article]. npj Digital Medicine, 3(1), Article 68. https://doi.org/10.1038/s41746-020-0276-9	1		0					1
Cohen, A. S., Fedechko, T., Schwartz, E. K., Le, T. P., Foltz, P. W., Bernstein, J., Cheng, J., Rosenfeld, E., & Elvevåg, B. (2019). Psychiatric Risk Assessment from the Clinician’s Perspective: Lessons for the Future [Article]. Community Mental Health Journal, 55(7), 1165-1172. https://doi.org/10.1007/s10597-019-00411-x	1		0					1
Cohen, C., Kampel, T., & Verloo, H. (2017). Acceptability among community healthcare nurses of intelligent wireless sensor-system technology for the rapid detection of health issues in home-dwelling older adults [Article]. Open Nursing Journal, 11, 54-63. https://doi.org/10.2174/1874434601711010054	1		0					1
Cohen, J. R., Spiro, C. N., Young, J. F., Gibb, B. E., Hankin, B. L., & Abela, J. R. Z. (2015). Interpersonal risk profiles for youth depression: A person-centered, multi-wave, longitudinal study. Journal of Abnormal Child Psychology, 43(8), 1415-1426. https://doi.org/10.1007/s10802-015-0023-x	1		0					1
Cohen, M. (2018). Connected health and multiple sclerosis [Review]. Revue Neurologique, 174(6), 480-485. https://doi.org/10.1016/j.neurol.2018.03.008	1		0					1
Cole, E. S., Campbell, C., Diana, M. L., Webber, L., & Culbertson, R. (2015). Primary Care. Patient-Centered Medical Homes In Louisiana Had Minimal Impact On Medicaid Population's Use Of Acute Care And Costs. Health Affairs, 34(1), 86-94. https://doi.org/10.1377/hlthaff.2014.0582	1		0					1
Cole-Lewis, H., Ezeanochie, N., & Turgiss, J. (2019). Understanding health behavior technology engagement: pathway to measuring digital behavior change interventions [Review]. JMIR Formative Research, 3(4), Article e14052. https://doi.org/10.2196/14052	1		0					1
Coleman, J., Bohlin, K. C., Thorson, A., Black, V., Mechael, P., Mangxaba, J., & Eriksen, J. (2017). Effectiveness of an SMS-based maternal mHealth intervention to improve clinical outcomes of HIV-positive pregnant women. AIDS Care, 29(7), 890-897. https://doi.org/10.1080/09540121.2017.1280126	1		0					1
Coleman, J., Eriksen, J., Black, V., Thorson, A., & Hatcher, A. (2020). The Mobile Alliance for Maternal Action Text Message–Based mHealth Intervention for Maternal Care in South Africa: Qualitative User Study [Article]. JMIR Human Factors, 7(2), Article e14078. https://doi.org/10.2196/14078	1		0					1
Collado-Mateo, D., Lavín-Pérez, A. M., Peñacoba, C., Del Coso, J., Leyton-Román, M., Luque-Casado, A., Gasque, P., Fernández-Del-olmo, M. Á., & Amado-Alonso, D. (2021). Key factors associated with adherence to physical exercise in patients with chronic diseases and older adults: An umbrella review [Review]. International Journal of Environmental Research and Public Health, 18(4), 1-24, Article 20…	1		0				1
Colley, A., Pfleging, B., Alt, F., & Häkkilä, J. (2020). Exploring public wearable display of wellness tracker data [Article]. International Journal of Human Computer Studies, 138, Article 102408. https://doi.org/10.1016/j.ijhcs.2020.102408	1		0					1
Collin, P., & Swist, T. (2016). From products to publics? The potential of participatory design for research on youth, safety and well-being. Journal of Youth Studies, 19(3), 305-318. https://doi.org/10.1080/13676261.2015.1098774	1		0				1
Collins, S. A., Rozenblum, R., Leung, W. Y., Morrison, C. R. C., Stade, D. L., McNally, K., Bourie, P. Q., Massaro, A., Bokser, S., Dwyer, C., Greysen, R. S., Agarwal, P., Thornton, K., & Dalal, A. K. (2017). Acute care patient portals: A qualitative study of stakeholder perspectives on current practices [Article]. Journal of the American Medical Informatics Association, 24(e1), e9-e17. https://d…	1		0					1
Comello, M. L. G., & Porter, J. H. (2018). Concept test of a smoking cessation smart case [Article]. Telemedicine and e-Health, 24(12), 1036-1040. https://doi.org/10.1089/tmj.2017.0196	1		0					1
Comello, M. L. G., Qian, X., Deal, A. M., Ribisl, K. M., Linnan, L. A., & Tate, D. F. (2016). Impact of game-inspired infographics on user engagement and information processing in an eHealth program. Journal of Medical Internet Research, 18(9), 179-191. https://doi.org/10.2196/jmir.5976	1		0					1
Con, D., & De Cruz, P. (2016). Mobile phone apps for inflammatory bowel disease self-management: A systematic assessment of content and tools [Article]. JMIR mHealth and uHealth, 4(1), Article e13. https://doi.org/10.2196/mhealth.4874	1		0				1
Connolly, S. L., Kuhn, E., Possemato, K., & Torous, J. (2021). Digital Clinics and Mobile Technology Implementation for Mental Health Care [Review]. Current Psychiatry Reports, 23(7), Article 38. https://doi.org/10.1007/s11920-021-01254-8	1		0				1
Connor, K. I., Siebens, H. C., Mittman, B. S., McNeese-Smith, D. K., Ganz, D. A., Barry, F., Edwards, L. K., McGowan, M. G., Cheng, E. M., & Vickrey, B. G. (2020). Stakeholder perceptions of components of a Parkinson disease care management intervention, care coordination for health promotion and activities in Parkinson’s disease (CHAPS) [Article]. BMC Neurology, 20(1), Article 437. https://doi.o…	1		0					1
Conti, A. A., & Humphris, G. M. (2019). Patient centred consultation, satisfaction and young patients: A cross-country analysis [Article]. Patient Education and Counseling, 102(4), 782-789. https://doi.org/10.1016/j.pec.2018.11.015	1		0					1
Conway, N. T., Allardice, B., Wake, D. J., & Cunningham, S. G. (2019). User Experiences of an Electronic Personal Health Record for Diabetes [Article]. Journal of Diabetes Science and Technology, 13(4), 744-750. https://doi.org/10.1177/1932296818818837	1		0					1
Conzen, C., Conzen, M., Rübsamen, N., & Mikolajczyk, R. (2016). Predictors of the patient-centered outcomes of surgical carpal tunnel release - a prospective cohort study. BMC Musculoskeletal Disorders, 17, 1-10. https://doi.org/10.1186/s12891-016-1046-3	1		0					1
Cool, L., Brewaeys, C., Viaene, S., Missiaen, J., Lycke, M., Lefebvre, T., Tack, L., Foulon, V., Pottel, H., Debruyne, P., Vandijck, D., & Van Eygen, K. (2020). Shifting specialized oncological care from hospital- to home-setting: is there support among patients, specialists and general practitioners? [Article]. Acta Clinica Belgica: International Journal of Clinical and Laboratory Medicine, 75(4…	1		0					1
Cooley, M. E., Abrahm, J. L., Berry, D. L., Rabin, M. S., Braun, I. M., Paladino, J., Nayak, M. M., & Lobach, D. F. (2018). Algorithm-based decision support for symptom self-management among adults with Cancer: Results of usability testing [Article]. BMC Medical Informatics and Decision Making, 18(1), Article 31. https://doi.org/10.1186/s12911-018-0608-8	1		0					1
Cooley, M. E., Nayak, M. M., Abrahm, J. L., Braun, I. M., Rabin, M. S., Brzozowski, J., Lathan, C., & Berry, D. L. (2017). Patient and caregiver perspectives on decision support for symptom and quality of life management during cancer treatment: Implications for ehealth. Psycho-Oncology, 26(8), 1105-1112. https://doi.org/10.1002/pon.4442	1		0					1
Coon, J. T., Gwernan‐Jones, R., Moore, D., Richardson, M., Shotton, C., Pritchard, W., Morris, C., Stein, K., & Ford, T. (2016). End‐user involvement in a systematic review of quantitative and qualitative research of non‐pharmacological interventions for attention deficit hyperactivity disorder delivered in school settings: Reflections on the impacts and challenges. Health Expectations: An Intern…	1		0				1
Cooper, C., Aguirre, E., Barber, J. A., Bass, N., Brodaty, H., Burton, A., Higgs, P., Hunter, R., Huntley, J., Lang, I., Kales, H. C., Marchant, N. L., Minihane, A. M., Ritchie, K., Morgan-Trimmer, S., Walker, Z., Walters, K., Wenborn, J., & Rapaport, P. (2020). APPLE-Tree (Active Prevention in People at risk of dementia: Lifestyle, bEhaviour change and Technology to REducE cognitive and function…	1		0					1
Cooper, C., Marston, L., Barber, J., Livingston, D., Rapaport, P., Higgs, P., & Livingston, G. (2018). Do care homes deliver person-centred care? A cross-sectional survey of staff-reported abusive and positive behaviours towards residents from the MARQUE (Managing Agitation and Raising Quality of Life) English national care home survey. PLoS One, 13(3). https://doi.org/10.1371/journal.pone.0193399	1		0					1
Coorey, G., Peiris, D., Neubeck, L., & Redfern, J. (2020). A realist evaluation approach to explaining the role of context in the impact of a complex eHealth intervention for improving prevention of cardiovascular disease. BMC Health Services Research, 20(1), N.PAG-N.PAG. https://doi.org/10.1186/s12913-020-05597-5	1		0					1
Copeland, C., Morreale, P., & Li, J. J. (2018). M-health application interface design for symptom checking. MCCSIS 2018 - Multi Conference on Computer Science and Information Systems; Proceedings of the International Conferences on e-Health 2018, ICT, Society, and Human Beings 2018 and Web Based Communities and Social Media 2018,	1		0					1
Corbett, T., Singh, K., Payne, L., Bradbury, K., Foster, C., Watson, E., Richardson, A., Little, P., & Yardley, L. (2018). Understanding acceptability of and engagement with Web-based interventions aiming to improve quality of life in cancer survivors: A synthesis of current research [Review]. Psycho-Oncology, 27(1), 22-33. https://doi.org/10.1002/pon.4566	1		0					1
Corbett, T., Walsh, J. C., Groarke, A., Moss-Morris, R., Morrissey, E., & McGuire, B. E. (2017). Cancer-related fatigue in post-treatment cancer survivors: Theory-based development of a web-based intervention [Article]. JMIR Cancer, 3(2), Article e8. https://doi.org/10.2196/cancer.6987	1		0					1
Cornet, V. P., & Holden, R. J. (2018). Systematic review of smartphone-based passive sensing for health and wellbeing [Review]. Journal of Biomedical Informatics, 77, 120-132. https://doi.org/10.1016/j.jbi.2017.12.008	1		0				1
Cortez, D., Maynard, D. W., & Campbell, T. C. (2019). Creating space to discuss end-of-life issues in cancer care [Article]. Patient Education and Counseling, 102(2), 216-222. https://doi.org/10.1016/j.pec.2018.07.002	1		0					1
Cosco, T. D., Fortuna, K., Wister, A., Riadi, I., Wagner, K., & Sixsmith, A. (2021). Covid-19, social isolation, and mental health among older adults:a digital catch-22 [Article]. Journal of Medical Internet Research, 23(5), Article e21864. https://doi.org/10.2196/21864	1		0					1
Côté, J., Beaudet, L., Auger, P., Rouleau, G., Chicoine, G., Léger, V., Keezer, M., Reid, M. A., & Nguyen, D. K. (2021). Evaluation of a web-based virtual nursing intervention to support self-management among adults with epilepsy: A mixed-methods study [Article]. Epilepsy and Behavior, 114, Article 107581. https://doi.org/10.1016/j.yebeh.2020.107581	1		0		1
Côté, J., Rouleau, G., Ramirez-Garcia, P., & Bourbonnais, A. (2015). Virtual nursing intervention adjunctive to conventional care:the experience of persons living with hiv [Article]. JMIR Research Protocols, 4(4), Article e124. https://doi.org/10.2196/resprot.4158	1		0					1
Courtet, P., & Olié, E. (2019). Social pain at the core of suicidal behavior [Article]. Encephale, 45, S7-S12. https://doi.org/10.1016/j.encep.2018.09.005	1		0					1
Couturier, B., Carrat, F., & Hejblum, G. (2015). Comparing patients' opinions on the hospital discharge process collected with a self-reported questionnaire completed via the internet or through a telephone survey: An ancillary study of the SENTIPAT randomized controlled trial [Article]. Journal of Medical Internet Research, 17(6), e158. https://doi.org/10.2196/jmir.4379	1		0		1
Cox, A., Arber, A., Gallagher, A., MacKenzie, M., & Ream, E. (2017). Establishing priorities for oncology nursing research: Nurse and patient collaboration [Article]. Oncology Nursing Forum, 44(2), 192-203. https://doi.org/10.1188/17.ONF.192-203	1		0					1
Cradock, K. A., Quinlan, L. R., Finucane, F. M., Gainforth, H. L., Martin Ginis, K. A., de Barros, A. C., Sanders, E. B. N., & Ólaighin, G. (2021). Identifying barriers and facilitators to diet and physical activity behaviour change in type 2 diabetes using a design probe methodology [Article]. Journal of Personalized Medicine, 11(2), 1-26, Article 72. https://doi.org/10.3390/jpm11020072	1		0					1
Crafoord, M. T., Fjell, M., Sundberg, K., Nilsson, M., & Langius-Eklof, A. (2020). Engagement in an interactive app for symptom self-management during treatment in patients with breast or prostate cancer: Mixed methods study [Article]. Journal of Medical Internet Research, 22(8), Article e17058. https://doi.org/10.2196/17058	1		0					1
Cramm, J. M., Leensvaart, L., Berghout, M., & van Exel, J. (2015). Exploring views on what is important for patient-centred care in end-stage renal disease using Q methodology. BMC Nephrology, 16(1), 74-74. https://doi.org/10.1186/s12882-015-0071-z	1		0					1
Cramm, J. M., & Nieboer, A. P. (2017). Validation of an instrument to assess the delivery of patient-centred care to people with intellectual disabilities as perceived by professionals. BMC Health Services Research, 17, 1-11. https://doi.org/10.1186/s12913-017-2424-8	1		0					1
Cramm, J. M., & Nieboer, A. P. (2019). Validation of an instrument to assess informal caregivers' perceptions about the delivery of patient-centred care to people with intellectual disabilities in residential settings. BMC Health Services Research, 19(1), N.PAG-N.PAG. https://doi.org/10.1186/s12913-019-4358-9	1		0					1
Cranen, K., Groothuis-Oudshoorn, C. G. M., Vollenbroek-Hutten, M. M. R., & Ijzerman, M. J. (2017). Toward patient-centered telerehabilitation design: Understanding chronic pain patients’ preferences for web-based exercise telerehabilitation using a discrete choice experiment. Journal of Medical Internet Research, 19(1). https://doi.org/10.2196/jmir.5951	1		0					1
Cranen, K., Groothuis-Oudshoorn, C. G. M., Vollenbroek-Hutten, M. M. R., Ijzerman, M. J., Groothuis-Oudshoorn, C. G., & Vollenbroek-Hutten, M. M. (2017). Toward Patient-Centered Telerehabilitation Design: Understanding Chronic Pain Patients' Preferences for Web-Based Exercise Telerehabilitation Using a Discrete Choice Experiment. Journal of Medical Internet Research, 19(1), 1-13. https://doi.org/…	1		0					1
Crawford, A., & Serhal, E. (2020). Digital health equity and COVID-19: The innovation curve cannot reinforce the social gradient of health [Review]. Journal of Medical Internet Research, 22(6), Article e19361. https://doi.org/10.2196/19361	1		0					1
Crehan, C., Kesler, E., Chikomoni, I. A., Sun, K., Dube, Q., Lakhanpaul, M., & Heys, M. (2020). Admissions to a low-resource neonatal unit in Malawi using a mobile app: Digital perinatal outcome audit [Article]. JMIR mHealth and uHealth, 8(10), Article e16485. https://doi.org/10.2196/16485	1		0					1
Crisp, R. (2015). Being person-centered and Heidegger’s sense of 'being': A discussion. Person-Centered and Experiential Psychotherapies, 14(2), 161-173. https://doi.org/10.1080/14779757.2015.1020564	1		0				1
Crisp, R. (2017). The person-centered approach and social ethics: A cautionary tale concerning persons seeking asylum in Australia. Person-Centered and Experiential Psychotherapies, 16(3), 270-285. https://doi.org/10.1080/14779757.2017.1323667	1		0				1
Crombie, I. K., Cunningham, K. B., Irvine, L., Williams, B., Sniehotta, F. F., Norrie, J., Melson, A., Jones, C., Briggs, A., Rice, P. M., Achison, M., McKenzie, A., Dimova, E., & Slane, P. W. (2017). Modifying alcohol consumption to reduce obesity (MACRO): Development and feasibility trial of a complex community-based intervention for men [Article]. Health Technology Assessment, 21(19), 1-149. h…	1		0					1
Cross, N. M., Wildenberg, J., Liao, G., Novak, S., Bevilacqua, T., Chen, J., Siegelman, E., & Cook, T. S. (2020). The voice of the radiologist: Enabling patients to speak directly to radiologists [Article]. Clinical Imaging, 61, 84-89. https://doi.org/10.1016/j.clinimag.2019.09.014	1		0					1
Crossen, S., Raymond, J., & Neinstein, A. (2020). Top 10 Tips for Successfully Implementing a Diabetes Telehealth Program [Review]. Diabetes Technology and Therapeutics, 22(12), 920-928. https://doi.org/10.1089/dia.2020.0042	1		0					1
Crumley, I., Blom, L., Laflamme, L., & Alvesson, H. M. (2018). What do emergency medicine and burns specialists from resource constrained settings expect from mHealth-based diagnostic support? A qualitative study examining the case of acute burn care [Article]. BMC Medical Informatics and Decision Making, 18(1), Article 71. https://doi.org/10.1186/s12911-018-0647-1	1		0					1
Crump, R., Liu, G., Chase, M., Sutherland, J., Crump, R. T., & Sutherland, J. M. (2016). Patient-reported outcomes and surgical triage: A gap in patient-centered care? Quality of Life Research, 25(11), 2845-2851. https://doi.org/10.1007/s11136-016-1301-y	1		0					1
Crump, R. T., Liu, G., Chase, M., & Sutherland, J. M. (2016). Patient-reported outcomes and surgical triage: A gap in patient-centered care? Quality of Life Research: An International Journal of Quality of Life Aspects of Treatment, Care & Rehabilitation, 25(11), 2845-2851. https://doi.org/10.1007/s11136-016-1301-y	1		0					1
Cruz Zapata, B., Fernández-Alemán, J. L., Toval, A., & Idri, A. (2018). Reusable Software Usability Specifications for mHealth Applications [Article]. Journal of Medical Systems, 42(3), Article 45. https://doi.org/10.1007/s10916-018-0902-0	1		0					1
Cruz-Martínez, R. R., Wentzel, J., Asbjørnsen, R. A., Noort, P. D., van Niekerk, J. M., Sanderman, R., & van Gemert-Pijnen, J. E. W. C. (2020). Supporting self-management of cardiovascular diseases through remote monitoring technologies: Metaethnography review of frameworks, models, and theories used in research and development [Review]. Journal of Medical Internet Research, 22(5), Article e16157…	1		0				1
Cucciniello, M., Lapsley, I., Nasi, G., & Pagliari, C. (2015). Understanding key factors affecting electronic medical record implementation: A sociotechnical approach [Article]. BMC Health Services Research, 15(1), Article 268. https://doi.org/10.1186/s12913-015-0928-7	1		0				1
Cuellar, A., Helmchen, L., Gimm, G., Want, J., Burla, S., Kells, B., Kicinger, I., Nichols, L., Helmchen, L. A., Kells, B. J., & Nichols, L. M. (2016). The CareFirst Patient-Centered Medical Home Program: Cost and Utilization Effects in Its First Three Years. JGIM: Journal of General Internal Medicine, 31(11), 1382-1388. https://doi.org/10.1007/s11606-016-3814-z	1		0					1
Cuevas, A. G., O'Brien, K., & Saha, S. (2019). Can patient-centered communication reduce the effects of medical mistrust on patients’ decision making? Health Psychology, 38(4), 325-333. https://doi.org/10.1037/hea0000721	1		0				1
Cummins, K. M., Brumback, T., Chung, T., Moore, R. C., Henthorn, T., Eberson, S., Lopez, A., Sarkissyan, T., Nooner, K. B., Brown, S. A., & Tapert, S. F. (2021). Acceptability, validity, and engagement with a mobile app for frequent, continuous multiyear assessment of youth health behaviors (mNCANDA): Mixed methods study [Article]. JMIR mHealth and uHealth, 9(2), Article e24472. https://doi.org/1…	1		0					1
Cunha, B. C. R., Rodrigues, K. R. H., Zaine, I., Scalco, L. F., Viel, C. C., & Maria Da Graça, C. P. (2019). Web-based authoring of multimedia intervention programs for mobile devices A case study on elderly digital literacy. Proceedings of the ACM Symposium on Applied Computing,	1		0					1
Cunningham Dahl-Jørgensen, T., & Parmiggiani, E. (2020). Platformization of the public sector: Assessing the space of possibility for participation. ACM International Conference Proceeding Series,	1		0					1
Cunningham, J. A. (2016). Addiction and eHealth. Addiction, 111(3), 389-390. https://doi.org/10.1111/add.13243	1		0					1
Cuomo, M. T., Tortora, D., Festa, G., Giordano, A., & Metallo, G. (2017). Enablers for end‐user entrepreneurship: An investigation on Italian food bloggers. Psychology & Marketing, 34(12), 1109-1118. http://proxy.lib.sfu.ca/login?url=https://search.ebscohost.com/login.aspx?direct=true&db=psyh&AN=2017-50286-005&site=ehost-live	1		0					1
Curtis, K., Foster, K., Mitchell, R., & Van, C. (2016). Models of Care Delivery for Families of Critically Ill Children: An Integrative Review of International Literature [Review]. Journal of Pediatric Nursing, 31(3), 330-341. https://doi.org/10.1016/j.pedn.2015.11.009	1		0				1
Cushing, C. C., Fedele, D. A., Patton, S. R., McQuaid, E. L., Smyth, J. M., Prabhakaran, S., Gierer, S., Koskela-Staples, N., Ortega, A., Fleming, K. K., & Nezu, A. M. (2019). Responsive Asthma Care for Teens (ReACT): Development protocol for an adaptive mobile health intervention for adolescents with asthma [Article]. BMJ Open, 9(8), Article e030029. https://doi.org/10.1136/bmjopen-2019-030029	1		0					1
Cushing, C. C., Fedele, D. A., & Riley, W. T. (2019). Introduction to the coordinated special issue on eHealth/mHealth in pediatric psychology. Journal of Pediatric Psychology, 44(3), 259-262. https://doi.org/10.1093/jpepsy/jsz010	1		0					1
Cushing, C. C., Mitchell, T. B., Bejarano, C. M., Walters, R. W., Crick, C. J., & Noser, A. E. (2017). Bidirectional associations between psychological states and physical activity in adolescents: A mHealth pilot study. Journal of Pediatric Psychology, 42(5), 559-568. http://proxy.lib.sfu.ca/login?url=https://search.ebscohost.com/login.aspx?direct=true&db=psyh&AN=2017-44673-011&site=ehost-live	1		0					1
Cushing, C. C., Monzon, A., Ortega, A., Bejarano, C. M., & Carlson, J. A. (2019). Commentary: Identifying opportunities for pediatric eHealth and mHealth studies: Physical activity as a case example. Journal of Pediatric Psychology, 44(3), 269-274. https://doi.org/10.1093/jpepsy/jsz005	1		0				1
Cuypers, M., Lamers, R. E. D., Kil, P. J. M., van de Poll-Franse, L. V., & de Vries, M. (2018). Impact of a web-based prostate cancer treatment decision aid on patient-reported decision process parameters: results from the Prostate Cancer Patient Centered Care trial. Supportive Care in Cancer, 26(11), 3739-3748. https://doi.org/10.1007/s00520-018-4236-8	1		0					1
Czekóová, K., Shaw, D. J., & Urbánek, T. (2018). Personality systems, spirituality, and existential well-being: A person-centered perspective. Psychology of Religion and Spirituality, 10(4), 307-317. https://doi.org/10.1037/rel0000109	1		0					1
D'Haeseleer, I., Dehennin, N., Vanrumste, B., Bernaers, P., Schreurs, D., & Vanden Abeele, V. (2020). Designing a tablet-based application for self-assessment questionnaires with nursing home residents. DIS 2020 Companion - Companion Publication of the 2020 ACM Designing Interactive Systems Conference,	1		0					1
D'Hondt, E., Grau, B., & Zweigenbaum, P. (2015). LIMSI @ CLEF eHealth 2015 - Task 2. CEUR Workshop Proceedings,	1		0					1
da Costa, C. A., Pasluosta, C. F., Eskofier, B., da Silva, D. B., & da Rosa Righi, R. (2018). Internet of Health Things: Toward intelligent vital signs monitoring in hospital wards [Review]. Artificial Intelligence in Medicine, 89, 61-69. https://doi.org/10.1016/j.artmed.2018.05.005	1		0					1
Da Silva, J. G. G., Kavanagh, D. J., Belpaeme, T., Taylor, L., Beeson, K., & Andrade, J. (2018). Experiences of a motivational interview delivered by a robot: Qualitative study [Article]. Journal of Medical Internet Research, 20(5), Article e116. https://doi.org/10.2196/jmir.7737	1		0					1
da Silva, M. P., Gonçalves, A. L., & Dantas, M. A. R. (2019). A conceptual model for quality of experience management to provide context-aware eHealth services [Article]. Future Generation Computer Systems, 101, 1041-1061. https://doi.org/10.1016/j.future.2019.07.033	1		0					1
Dabby, N., Aleksov, A., Lewallen, E., Oster, S., Fygenson, R., Lathrop, B., Bynum, M., Samady, M., Klein, S., & Girouard, S. (2017). A scalable process for manufacturing integrated, washable smart garments applied to heart rate monitoring. Proceedings - International Symposium on Wearable Computers, ISWC,	1		0					1
Dack, C., Ross, J., Stevenson, F., Pal, K., Gubert, E., Michie, S., Yardley, L., Barnard, M., May, C., Farmer, A., Wood, B., & Murray, E. (2019). A digital self-management intervention for adults with type 2 diabetes: Combining theory, data and participatory design to develop HeLP-Diabetes [Article]. Internet Interventions, 17, Article 100241. https://doi.org/10.1016/j.invent.2019.100241	1		0					1
Dahlberg, K., Jaensson, M., & Nilsson, U. (2019). “Let the patient decide” – Person-centered postoperative follow-up contacts, initiated via a phone app after day surgery: Secondary analysis of a randomized controlled trial [Article]. International Journal of Surgery, 61, 33-37. https://doi.org/10.1016/j.ijsu.2018.11.022	1		0					1
Dahm, M. R., Georgiou, A., Herkes, R., Brown, A., Li, J., Lindeman, R., Horvath, A. R., Jones, G., Legg, M., Li, L., Greenfield, D., & Westbrook, J. I. (2018). Patient groups, clinicians and healthcare professionals agree - all test results need to be seen, understood and followed up [Article]. Diagnosis (Berlin, Germany), 5(4), 215-222. https://doi.org/10.1515/dx-2018-0083	1		0				1
Daihua, X. Y., Parmanto, B., Dicianno, B. E., & Pramana, G. (2015). Accessibility of mHealth Self-Care Apps for Individuals with Spina Bifida. Perspectives in Health Information Management, 1-19. http://proxy.lib.sfu.ca/login?url=https://search.ebscohost.com/login.aspx?direct=true&db=ccm&AN=109793691&site=ehost-live	1		0					1
Dailey, R., Romo, L., Myer, S., Thomas, C., Aggarwal, S., Nordby, K., Johnson, M., & Dunn, C. (2018). The Buddy Benefit: Increasing the Effectiveness of an Employee-Targeted Weight-Loss Program [Article]. Journal of Health Communication, 23(3), 272-280. https://doi.org/10.1080/10810730.2018.1436622	1		0					1
Dainty, K. N., Seaton, M. B., Drennan, I. R., & Morrison, L. J. (2018). Home Visit-Based Community Paramedicine and Its Potential Role in Improving Patient-Centered Primary Care: A Grounded Theory Study and Framework. Health Services Research, 53(5), 3455-3470. https://doi.org/10.1111/1475-6773.12855	1		0					1
Dalal, A. K., Bates, D. W., & Collins, S. (2017). Opportunities and challenges for improving the patient experience in the acute and post–acute care setting using patient portals: The patient’s perspective [Article]. Journal of Hospital Medicine, 12(12), 1012-1016. https://doi.org/10.12788/jhm.2860	1		0					1
Dale, J., Loew, J., Nanton, V., & Smith, G. G. (2018). Coproduction of a theory-based digital resource for unpaid carers (The Care Companion): Mixed-methods study [Article]. JMIR Aging, 1(1), Article 9025. https://doi.org/10.2196/aging.9025	1		0					1
Damiano, P., Reynolds, J., Herndon, J. B., McKernan, S., & Kuthy, R. (2019). The patient-centered dental home: A standardized definition for quality assessment, improvement, and integration. Health Services Research, 54(2), 446-454. https://doi.org/10.1111/1475-6773.13067	1		0					1
Damschroder, L. J., Buis, L. R., McCant, F. A., Kim, H. M., Evans, R., Oddone, E. Z., Bastian, L. A., Hooks, G., Kadri, R., White-Clark, C., Richardson, C. R., Gierisch, J. M., & Kim, H. M. (2020). Effect of Adding Telephone-Based Brief Coaching to an mHealth App (Stay Strong) for Promoting Physical Activity Among Veterans: Randomized Controlled Trial. Journal of Medical Internet Research, 22(8),…	1		0		1
Dang, H., Dao, S., Carnahan, E., Kawakyu, N., Duong, H., Nguyen, T., Nguyen, D., Nguyen, L., Rivera, M., Ngo, T., Werner, L., & Nguyen, N. (2020). Determinants of scale-up from a small pilot to a national electronic immunization registry in Vietnam: Qualitative evaluation [Article]. Journal of Medical Internet Research, 22(9), Article e19923. https://doi.org/10.2196/19923	1		0					1
Dang, Y., Guo, S., Guo, X., Wang, M., & Xie, K. (2021). Privacy concerns about health information disclosure in mobile health: Questionnaire study investigating the moderation effect of social support [Article]. JMIR mHealth and uHealth, 9(2), Article e19594. https://doi.org/10.2196/19594	1		0					1
Dang, Y. M., Zhang, Y. G., & Morgan, J. (2017). Integrating switching costs to information systems adoption: An empirical study on learning management systems [Article]. Information Systems Frontiers, 19(3), 625-644. https://doi.org/10.1007/s10796-015-9618-6	1		0					1
Daniol, M., Boehler, L., Keller, A., & Sroka, R. (2018). Performance and power consumption evaluation in smartphone based image processing for medical applications. IST 2018 - IEEE International Conference on Imaging Systems and Techniques, Proceedings,	1		0					1
Dar, H. S. (2020). Reducing Ambiguity in Requirements Elicitation via Gamification. Proceedings of the IEEE International Conference on Requirements Engineering,	1		0					1
Darby, J., Sánchez, M. B., Bew, S., Loram, I., & Butler, P. (2020). The development of a video retrieval system using a clinician-led approach [Article]. Expert Systems with Applications, 142, Article 112992. https://doi.org/10.1016/j.eswa.2019.112992	1		0					1
Dargazany, A. R., Stegagno, P., & Mankodiya, K. (2018). WearableDL: Wearable Internet-of-Things and Deep Learning for Big Data Analytics - Concept, Literature, and Future [Review]. Mobile Information Systems, 2018, Article 8125126. https://doi.org/10.1155/2018/8125126	1		0				1
Darlow, S., & Wen, K. Y. (2016). Development testing of mobile health interventions for cancer patient self-management: A review [Review]. Health Informatics Journal, 22(3), 633-650. https://doi.org/10.1177/1460458215577994	1		0				1
Darnall, B. D., Ziadni, M. S., Stieg, R. L., Mackey, I. G., Kao, M.-C., & Flood, P. (2018). Patient-Centered Prescription Opioid Tapering in Community Outpatients With Chronic Pain. JAMA Internal Medicine, 178(5), 707-708. https://doi.org/10.1001/jamainternmed.2017.8709	1		0					1
Das, A., Boøthun, S., & Reitan, J. (2017). A formative evaluation of an ehealth service for patients with COPD. CEUR Workshop Proceedings,	1		0					1
DasMahapatra, P., Raja, P., Gilbert, J., & Wicks, P. (2017). Clinical trials from the patient perspective: survey in an online patient community [Article]. BMC Health Services Research, 17(1), Article 166. https://doi.org/10.1186/s12913-017-2090-x	1		0					1
Data, S., Mukama, M., McMillan, D., Singhal, N., & Bajunirwe, F. (2020). First-step validation of a text message-based application for newborn clinical management among pediatricians [Article]. BMC Pediatrics, 20(1), Article 406. https://doi.org/10.1186/s12887-020-02307-2	1		0					1
David, G., Gunnarsson, C., Saynisch, P. A., Chawla, R., & Nigam, S. (2015). Do patient‐centered medical homes reduce emergency department visits? Health Services Research, 50(2), 418-439. https://doi.org/10.1111/1475-6773.12218	1		0					1
David, G., Gunnarsson, C., Saynisch, P. A., Chawla, R., & Nigam, S. (2015). Do patient-centered medical homes reduce emergency department visits? Health Services Research, 50(2), 418-439. https://doi.org/10.1111/1475-6773.12218	1		0							1
Davidson, J. R., Mazurka, R., Pinkerton, D., & Cassidy, L. (2018). Designing a person-centred care pathway for people with depression in primary care. Canadian Journal of Community Mental Health, 37(1), 87-91. https://doi.org/10.7870/cjcmh-2018-003	1		0					1
Davidson, T. M., McGillicuddy, J., Mueller, M., Brunner-Jackson, B., Favella, A., Anderson, A., Torres, M., Ruggiero, K. J., & Treiber, F. A. (2015). Evaluation of an mHealth medication regimen self-management program for African American and Hispanic uncontrolled hypertensives [Article]. Journal of Personalized Medicine, 5(4), 389-405. https://doi.org/10.3390/jpm5040389	1		0					1
Davies, E. H., Johnston, J., Toro, C., & Tifft, C. J. (2020). A feasibility study of mHealth and wearable technology in late onset GM2 gangliosidosis (Tay-Sachs and Sandhoff Disease). Orphanet Journal of Rare Diseases, 15(1), 1-16. https://doi.org/10.1186/s13023-020-01473-x	1		0					1
Davies, M. J., D’Alessio, D. A., Fradkin, J., Kernan, W. N., Mathieu, C., Mingrone, G., Rossing, P., Tsapas, A., Wexler, D. J., & Buse, J. B. (2018). Management of hyperglycaemia in type 2 diabetes, 2018. A consensus report by the American Diabetes Association (ADA) and the European Association for the Study of Diabetes (EASD) [Article]. Diabetologia, 61(12), 2461-2498. https://doi.org/10.1007/s0…	1		0					1
Davies, M. J., Kotadia, A., Mughal, H., Hannan, A., & Alqarni, H. (2015). The attitudes of pharmacists, students and the general public on mHealth applications for medication adherence [Article]. Pharmacy Practice, 13(4). https://doi.org/10.18549/PharmPract.2015.04.644	1		0					1
Davies, T., Jones, S. L., & Kelly, R. M. (2019). Patient perspectives on self-management technologies for chronic fatigue syndrome. Conference on Human Factors in Computing Systems - Proceedings,	1		0					1
Davis, J. L. (2017). Bringing patient-centered tuberculosis diagnosis into the light of day. BMC Medicine, 15, 1-3. https://doi.org/10.1186/s12916-017-0992-4	1		0					1
Davis, M. C., Rocque, B. G., Singhal, A., Ridder, T., Pattisapu, J. V., & Johnston, J. M., Jr. (2017). State of global pediatric neurosurgery outreach: Survey by the International Education Subcommittee [Review]. Journal of Neurosurgery: Pediatrics, 20(2), 204-210. https://doi.org/10.3171/2017.3.PEDS16433	1		0					1
Davis, S., Roudsari, A., Raworth, R., Courtney, K. L., & Mackay, L. (2017). Shared decision-making using personal health record technology: A scoping review at the crossroads [Review]. Journal of the American Medical Informatics Association, 24(4), 857-866, Article ocw172. https://doi.org/10.1093/jamia/ocw172	1		0				1
Davis, S. A., Coyne, I., Carpenter, D. M., Thomas, K. C., Lee, C., Garcia, N., & Sleath, B. (2021). Adolescent Preferences Regarding a Web Site to Empower Adolescents to Talk With Their Healthcare Providers [Article]. Journal of Adolescent Health, 68(3), 629-631. https://doi.org/10.1016/j.jadohealth.2020.06.032	1		0					1
Davis, S. W., & Oakley-Girvan, I. (2015). mHealth Education Applications Along the Cancer Continuum [Article]. Journal of Cancer Education, 30(2), 388-394. https://doi.org/10.1007/s13187-014-0761-4	1		0				1
Davis, S. W., & Oakley-Girvan, I. (2017). Achieving value in mobile health applications for cancer survivors [Article]. Journal of Cancer Survivorship, 11(4), 498-504. https://doi.org/10.1007/s11764-017-0608-1	1		0					1
Davis, T., DiClemente, R. J., & Prietula, M. (2020). Using ADAPT-ITT to modify a telephone-based HIV prevention intervention for SMS delivery: Formative study [Article]. JMIR Formative Research, 4(10), Article e22485. https://doi.org/10.2196/22485	1		0
Davoody, N., Koch, S., Krakau, I., & Hägglund, M. (2016). Post-discharge stroke patients' information needs as input to proposing patient-centred eHealth services [Article]. BMC Medical Informatics and Decision Making, 16(1), Article 66. https://doi.org/10.1186/s12911-016-0307-2	1		0					1
Dawson, R. M., Felder, T. M., Donevant, S. B., McDonnell, K. K., Card, E. B., III, King, C. C., & Heiney, S. P. (2020). What makes a good health ‘app’? Identifying the strengths and limitations of existing mobile application evaluation tools [Article]. Nursing Inquiry, 27(2), Article e12333. https://doi.org/10.1111/nin.12333	1		0				1
Dawson, R. M., Heiney, S. P., Messias, D. H., & Ownby, D. (2020). A patient-centered asthma management communication intervention for rural latino children: Protocol for a waiting-list randomized controlled trial [Article]. JMIR Research Protocols, 9(12), Article e18977. https://doi.org/10.2196/18977	1		0		1
Day, K., Humphrey, G., & Cockcroft, S. (2017). How do the design features of health hackathons contribute to participatory medicine? [Article]. Australasian Journal of Information Systems, 21, Article 1383. https://doi.org/10.3127/ajis.v21i0.1383	1		0					1
de Almeida, H. C. C., de Candido, L. K., Harrison, D., & Bueno, M. (2018). Be Sweet to Babies: Evaluation of an instructional video on neonatal pain management by nurses [Article]. Revista da Escola de Enfermagem, 52, Article e03313. https://doi.org/10.1590/S1980-220X2017033903313	1		0					1
de Almeida Neris, V. P., Fortuna, F., Bonacin, R., de Alencar, T. S., de Oliveira Neris, L., & Baranauskas, M. C. C. (2021). Addressing Brazilian diversity in personal computing systems with a tailoring-based approach [Article]. Personal and Ubiquitous Computing, 25(2), 297-319. https://doi.org/10.1007/s00779-020-01444-w	1		0					1
De Andrade, T. P. C., Astudillo, C. A., & Da Fonseca, N. L. S. (2015). Random access mechanism for RAN overload control in LTE/LTE-A networks. IEEE International Conference on Communications,	1		0					1
De Backere, F., Vanhove, T., Dejonghe, E., Feys, M., Herinckx, T., Vankelecom, J., Decruyenaere, J., & De Turck, F. (2015). Platform for efficient switching between multiple devices in the intensive care unit [Article]. Methods of Information in Medicine, 54(1), 5-15. https://doi.org/10.3414/ME13-02-0021	1		0					1
de Batlle, J., Massip, M., Vargiu, E., Nadal, N., Fuentes, A., Bravo, M. O., Miralles, F., Barbe, F., & Torres, G. (2021). Implementing mobile health-enabled integrated care for complex chronic patients: Intervention effectiveness and cost-effectiveness study [Article]. JMIR mHealth and uHealth, 9(1), Article e22135. https://doi.org/10.2196/22135	1		0					1
de Beurs, D., van Bruinessen, I., Noordman, J., Friele, R., & van Dulmen, S. (2017). Active involvement of end users when developing web-based mental health interventions [Article]. Frontiers in Psychiatry, 8(MAY), Article 72. https://doi.org/10.3389/fpsyt.2017.00072	1		0					1
De Brún, T., O'Reilly-De Brún, M., O'Donnell, C. A., & MacFarlane, A. (2016). Learning from doing: The case for combining normalisation process theory and participatory learning and action research methodology for primary healthcare implementation research [Article]. BMC Health Services Research, 16(1), Article 346. https://doi.org/10.1186/s12913-016-1587-z	1		0				1
de Brún, T., O’Reilly-De Brún, M., Van Weel-Baumgarten, E., Burns, N., Dowrick, C., Lionis, C., O’donnell, C., Mair, F. S., Papadakaki, M., Saridaki, A., Spiegel, W., Van Weel, C., Van den Muijsenbergh, M., & Macfarlane, A. (2017). Using participatory learning & action (PLA) research techniques for inter-stakeholder dialogue in primary healthcare: An analysis of stakeholders’ experiences [Article…	1		0					1
De Croon, R., Wildemeersch, D., Wille, J., Verbert, K., & Abeele, V. V. (2017). Anthropomorphism-based focus group protocol to select gamification mechanics. CEUR Workshop Proceedings,	1		0					1
De Ioannes Becker, G., Plaza, E., & Besoain, F. (2018). Enhancing spherical photography with videogame visual effects in virtual reality experiences for users with limited mobility. JIISIC 2018 - Jornadas Iberoamericanas de Ingenieria de Software e Ingenieria del Conocimiento,	1		0					1
De Jong, C. C., Ros, W. J. G., Van Leeuwen, M., Witkamp, L., & Schrijvers, G. (2018). Professionals' Use of a Multidisciplinary Communication Tool for Patients with Dementia in Primary Care [Article]. CIN - Computers Informatics Nursing, 36(4), 193-198. https://doi.org/10.1097/CIN.0000000000000414	1		0					1
de Jong, F., Frings-Dresen, M. H., van Dijk, N., van Etten-Jamaludin, F. S., van Asselt, K. M., & de Boer, A. G. E. M. (2018). The role of the general practitioner in return to work after cancer—a systematic review [Review]. Family Practice, 35(5), 531-541. https://doi.org/10.1093/fampra/cmx114	1		0				1
De Jong, J. M., Ogink, P. A. M., Van Bunningen, C. G. M., Driessen, R. J. B., Engelen, L. J. L. P. G., Heeren, B., Bredie, S. J. H., & Van De Belt, T. H. (2018). A cloud-based virtual outpatient clinic for patient-centered care: Proof-of-concept study [Article]. Journal of Medical Internet Research, 20(9), Article e10135. https://doi.org/10.2196/10135	1		0				1
de Jong, M. J., Huibregtse, R., Masclee, A. A. M., Jonkers, D. M. A. E., & Pierik, M. J. (2018). Patient-Reported Outcome Measures for Use in Clinical Trials and Clinical Practice in Inflammatory Bowel Diseases: A Systematic Review [Review]. Clinical Gastroenterology and Hepatology, 16(5), 648-663.e643. https://doi.org/10.1016/j.cgh.2017.10.019	1		0				1
De Korte, E., Wiezer, N., Roozeboom, M. B., Vink, P., & Kraaij, W. (2018). Behavior change techniques in mHealth apps for the mental and physical health of employees: Systematic assessment [Article]. Journal of Medical Internet Research, 20(10), Article e167. https://doi.org/10.2196/mhealth.6363	1		0					1
De la Torre, I., Castillo, G., Arambarri, J., López-Coronado, M., & Franco, M. A. (2017). Mobile apps for suicide prevention: Review of virtual stores and literature [Article]. JMIR mHealth and uHealth, 5(10), Article e130. https://doi.org/10.2196/mhealth.8036	1		0				1
de la Vega, R., Ritterband, L., & Palermo, T. M. (2020). Assessing digital health implementation for a pediatric chronic pain intervention: Comparing the re-aim and bit frameworks against real-world trial data and recommendations for future studies [Article]. Journal of Medical Internet Research, 22(9), Article e19898. https://doi.org/10.2196/19898	1		0				1
De Los Reyes, A., Aldao, A., Qasmieh, N., Dunn, E. J., Lipton, M. F., Hartman, C., Youngstrom, E. A., Dougherty, L. R., & Lerner, M. D. (2017). Graphical representations of adolescents’ psychophysiological reactivity to social stressor tasks: Reliability and validity of the Chernoff Face approach and person-centered profiles for clinical use. Psychological Assessment, 29(4), 422-434. https://doi.…	1		0					1
de los Reyes, G., Jr. (2019). Institutional Entrepreneurship for Digital Public Health Promotion: Challenges and Opportunities [Article]. Health Education and Behavior, 46(2_suppl), 30-36. https://doi.org/10.1177/1090198119871245	1		0				1
De Luca, V., Tramontano, G., Riccio, L., Trama, U., Buono, P., Losasso, M., Bracale, U. M., Annuzzi, G., Zampetti, R., Cacciatore, F., Vallefuoco, G., Lombardi, A., Marro, A., Melone, M. A. B., Ponsiglione, C., Chiusano, M. L., Bracale, G., Cafiero, G., Crudeli, A., Vecchione, C., Taglialatela, M., Tramontano, D., Iaccarino, G., Triassi, M., Roller-Wirnsberger, R., Bousquet, J., & Illario, M. (20…	1		0				1
de Marchi, A. C. B., Sant' Anna Alves, A. L., Crivellaro Gonçalves, C. B., Cervi, C. R., Biduski, D., Bellei, E. A., Madalozzo, G. A., da Cruz, I. B. M., Veiga, J. E., Mazuco Rodriguez, J. P., Ferretto, L. R., Pereira Bin, L. C., Rebonatto, M. T., Portella, M. R., Roman, M. K., Cechetti, N. P., Rieder, R., Debon, R., & Volpi, S. S. (2020). An electronic health platform for monitoring health condi…	1		0		1
De Medeiros Matos, J., & Rendeiro, M. M. P. (2018). HemoApp: Applicative to support the care of patients with hereditary coagulopathies. Proceedings of the International Conferences on WWW/Internet 2018 and Applied Computing 2018,	1		0					1
de Mooij, M. J. M., Hodny, R. L., O'Neil, D. A., Gardner, M. R., Beaver, M., Brown, A. T., Barry, B. A., Ross, L. M., Jasik, A. J., Nesbitt, K. M., Sobolewski, S. M., Skinner, S. M., Chaudhry, R., Brost, B. C., Gostout, B. S., & Harms, R. W. (2018). OB Nest: Reimagining Low-Risk Prenatal Care [Review]. Mayo Clinic Proceedings, 93(4), 458-466. https://doi.org/10.1016/j.mayocp.2018.01.022	1		0					1
De Nieva, J. O., Joaquin, J. A., Tan, C. B., Marc Te, R. K., & Ong, E. (2020). Investigating Students Use of a Mental Health Chatbot to Alleviate Academic Stress. ACM International Conference Proceeding Series,	1		0					1
De Nunzio, C., Presicce, F., Lombardo, R., Trucchi, A., Bellangino, M., Tubaro, A., & Moja, E. (2018). Patient centred care for the medical treatment of lower urinary tract symptoms in patients with benign prostatic obstruction: a key point to improve patients' care - a systematic review. BMC Urology, 18(1), N.PAG-N.PAG. https://doi.org/10.1186/s12894-018-0376-x	1		0				1
De Oliveira, L. W., Vieira, M. A., & De Carvalho, S. T. (2020). A gamification experiment of the marczewski's typology test. ACM International Conference Proceeding Series,	1		0					1
De Paiva Azevedo, J., Delaney, H., Epperson, M., Jbeili, C., Jensen, S., McGrail, C., Weaver, H., Baglione, A., & Barnes, L. E. (2019). Gamification of eHealth interventions to increase user engagement and reduce attrition. 2019 Systems and Information Engineering Design Symposium, SIEDS 2019,	1		0					1
De Raeve, P., Gomez, S., Hughes, P., Lyngholm, T., Sipilä, M., Kilanska, D., Hussey, P., Xyrichis, A., & the, E. N. S. C. p. (2017). Enhancing the provision of health and social care in Europe through eHealth [Article]. International Nursing Review, 64(1), 33-41. https://doi.org/10.1111/inr.12266	1		0					1
De Renzi, B., Dell, N., Wacksman, J., Lee, S., & Lesh, N. (2017). Supporting community health workers in India through voice- and web-based feedback. Conference on Human Factors in Computing Systems - Proceedings,	1		0					1
De Rosis, S., & Barsanti, S. (2016). Patient satisfaction, e-health and the evolution of the patient–general practitioner relationship: Evidence from an Italian survey [Article]. Health Policy, 120(11), 1279-1292. https://doi.org/10.1016/j.healthpol.2016.09.012	1		0					1
De Souza Filho, J. C., Brito, M. R. F., & Sampaio, A. L. (2020). Comparing heuristic evaluation and MALTU model in interaction evaluation of ubiquitous systems. IHC 2020 - Proceedings of the 19th Brazilian Symposium on Human Factors in Computing Systems,	1		0					1
de Souza Gaspar, J., Lage, E. M., da Silva, F. J., Mineiro, É., Ramos De Oliveira, I. J., Oliveira, I., de Souza, R. G., Oliveira Gusmão, J. R., de Souza, C. F. D., & Nogueira Reis, Z. S. (2020). A mobile serious game about the pandemic (COVID-19 - did you know?): Design and evaluation study [Article]. JMIR Serious Games, 8(4), Article e25226. https://doi.org/10.2196/25226	1		0					1
de Souza, S., Galloway, J., Simpson, C., Chura, R., Dobson, J., Gullick, N. J., Steer, S., & Lempp, H. (2017). Patient involvement in rheumatology outpatient service design and delivery: a case study [Article]. Health Expectations, 20(3), 508-518. https://doi.org/10.1111/hex.12478	1		0					1
de Thurah, A., Bremander, A., & Primdahl, J. (2020). High-quality RMD rehabilitation and telehealth: Evidence and clinical practice [Review]. Best Practice and Research: Clinical Rheumatology, 34(2), Article 101513. https://doi.org/10.1016/j.berh.2020.101513	1		0					1
De Wet, C., Bowie, P., & O'Donnell, C. A. (2019). Facilitators and barriers to safer care in Scottish general practice: A qualitative study of the implementation of the trigger review method using normalisation process theory [Review]. BMJ Open, 9(9), Article e029914. https://doi.org/10.1136/bmjopen-2019-029914	1		0					1
Deady, M., Choi, I., Calvo, R. A., Glozier, N., Christensen, H., & Harvey, S. B. (2017). eHealth interventions for the prevention of depression and anxiety in the general population: A systematic review and meta-analysis. BMC Psychiatry, 17. https://doi.org/10.1186/s12888-017-1473-1	1		0				1
Deeks, L. S., Cooper, G. M., Draper, B., Kurrle, S., & Gibson, D. M. (2016). Dementia, medication and transitions of care [Article]. Research in Social and Administrative Pharmacy, 12(3), 450-460. https://doi.org/10.1016/j.sapharm.2015.07.002	1		0					1
Deepa, N., & Pandiaraja, P. (2020). Hybrid Context Aware Recommendation System for E-Health Care by merkle hash tree from cloud using evolutionary algorithm [Article]. Soft Computing, 24(10), 7149-7161. https://doi.org/10.1007/s00500-019-04322-7	1		0					1
Degroote, L., Van Dyck, D., De Bourdeaudhuij, I., De Paepe, A., & Crombez, G. (2020). Acceptability and feasibility of the mHealth intervention 'MyDayPlan' to increase physical activity in a general adult population [Article]. BMC Public Health, 20(1), Article 1032. https://doi.org/10.1186/s12889-020-09148-9	1		0					1
Dekker, M. R., & Williams, A. D. (2017). The Use of User-Centered Participatory Design in Serious Games for Anxiety and Depression [Review]. Games for Health Journal, 6(6), 327-333. https://doi.org/10.1089/g4h.2017.0058	1		0					1
Dekkers, T., Melles, M., Vehmeijer, S. B. W., & de Ridder, H. (2021). Effects of information architecture on the effectiveness and user experience of web-based patient education in middle-aged and older adults: Online randomized experiment [Article]. Journal of Medical Internet Research, 23(3), Article e15846. https://doi.org/10.2196/15846	1		0					1
Dekkervan Weering, M. G. H., Jansen-Kosterink, S., & Tabak, M. (2019). The implementation, actual use and user experience of an online home exercise program that fits the needs of older adults with mild cognitive impairments. ICT4AWE 2019 - Proceedings of the 5th International Conference on Information and Communication Technologies for Ageing Well and e-Health,	1		0					1
Dela Cruz, D. R., & Mendoza, D. M. M. (2017). Milktrack: Design and development of mobile application and logistics system in empowering breastfeeding practice in the Philippines. IEEE Region 10 Annual International Conference, Proceedings/TENCON,	1		0					1
Delisle Nyström, C., Sandin, S., Henriksson, P., Henriksson, H., Maddison, R., & Löf, M. (2018). A 12-month follow-up of a mobile-based (mHealth) obesity prevention intervention in pre-school children: the MINISTOP randomized controlled trial. BMC Public Health, 18(1), N.PAG-N.PAG. https://doi.org/10.1186/s12889-018-5569-4	1		0		1
Delmastro, F., Dolciotti, C., La Rosa, D., Di Martino, F., Magrini, M., Coscetti, S., & Palumbo, F. (2019). Experimenting mobile and e-health services with frail MCI older people [Article]. Information (Switzerland), 10(8), Article 253. https://doi.org/10.3390/info10080253	1		0					1
Demiris, G., Iribarren, S. J., Sward, K., Lee, S., & Yang, R. (2019). Patient generated health data use in clinical practice: A systematic review [Article]. Nursing Outlook, 67(4), 311-330. https://doi.org/10.1016/j.outlook.2019.04.005	1		0				1
Denneson, L. M., Cromer, R., Williams, H. B., Pisciotta, M., & Dobscha, S. K. (2017). A qualitative analysis of how online access to mental health notes is changing clinician perceptions of power and the therapeutic relationship [Article]. Journal of Medical Internet Research, 19(6), Article e208. https://doi.org/10.2196/jmir.6915	1		0					1
Denneson, L. M., Pisciotta, M., Hooker, E. R., Trevino, A., & Dobscha, S. K. (2019). Impacts of a web-based educational program for veterans who read their mental health notes online [Article]. Journal of the American Medical Informatics Association, 26(1), 3-8. https://doi.org/10.1093/jamia/ocy134	1		0					1
Depla, A. L., Ernst-Smelt, H. E., Poels, M., Crombag, N. M., Franx, A., & Bekker, M. N. (2020). A feasibility study of implementing a patient-centered outcome set for pregnancy and childbirth [Article]. Health Science Reports, 3(3), Article e168. https://doi.org/10.1002/hsr2.168	1		0					1
der Cingel, M. V., Bulle-Smid, L., Holterman, S., Prins, H., Keuning, W., & Hettinga, M. (2021). From clinical reasoning to ehealth interventions; a study on how nurses asses care and ehealth in home care [Article]. Nurse Education in Practice, 50, Article 102925. https://doi.org/10.1016/j.nepr.2020.102925	1		0					1
Derboven, J., Nucera, S., Voorend, R., Tartarisco, G., Marino, F., Pioggia, G., & Van Der Gucht, K. (2018). MHealth and psycho-physical well-being. ACM International Conference Proceeding Series,	1		0					1
Derboven, J., Voorend, R., & Slegers, K. (2020). Design trade-offs in self-management technology: the HeartMan case [Article]. Behaviour and Information Technology, 39(1), 72-87. https://doi.org/10.1080/0144929X.2019.1634152	1		0					1
Desai, P., Sarkar, M., Umbarkar, S., Desai, P. M., Sarkar, M. S., & Umbarkar, S. R. (2018). Prophylactic preoperative levosimendan for off-pump coronary artery bypass grafting in patients with left ventricular dysfunction: Single-centered randomized prospective study. Annals of Cardiac Anaesthesia, 21(2), 123-128. https://doi.org/10.4103/aca.ACA_178_17	1		0					1
Deschamps, K., Nester, C., Newton, V., Gijon-Nogueron, G., Simsek, E., & Brabants, A. (2021). The biopsychosocial-digital continuum of foot orthosis practice and research: the VALUATOR model [Article]. Journal of Foot and Ankle Research, 14(1), Article 25. https://doi.org/10.1186/s13047-021-00468-6	1		0					1
DeSmet, A., Thompson, D., Baranowski, T., Palmeira, A., Verloigne, M., & De Bourdeaudhuij, I. (2016). Is participatory design associated with the effectiveness of serious digital games for healthy lifestyle promotion? A meta-analysis [Article]. Journal of Medical Internet Research, 18(4), Article e94. https://doi.org/10.2196/jmir.4444	1		0				1
Desrosiers, A., Schafer, C., Esliker, R., Jambai, M., & Betancourt, T. S. (2021). mHealth-supported delivery of an evidence-Based family home-visiting intervention in Sierra Leone: Protocol for a pilot randomized controlled trial [Article]. JMIR Research Protocols, 10(2), Article e25443. https://doi.org/10.2196/25443	1		0		1
Desveaux, L., Shaw, J., Wallace, R., Bhattacharyya, O., Sacha Bhatia, R., & Jamieson, T. (2017). Examining tensions that affect the evaluation of technology in health care: Considerations for system decision makers from the perspective of industry and evaluators [Review]. JMIR Medical Informatics, 5(4), Article e50. https://doi.org/10.2196/medinform.8207	1		0				1
Deutsch, C., Bock, B. C., Lantini, R., Walaska, K., Rosen, R. K., Fava, J. L., Jennings, E. G., Foster, R., & Flanagan, W. (2019). A text message delivered smoking cessation intervention: Design and rationale of the Text My Quit Study [Article]. Contemporary Clinical Trials, 81, 19-27. https://doi.org/10.1016/j.cct.2019.04.010	1		0					1
Devan, H., Godfrey, H. K., Perry, M. A., Hempel, D., Saipe, B., Hale, L., & Grainger, R. (2019). Current practices of health care providers in recommending online resources for chronic pain self-management [Article]. Journal of Pain Research, 12, 2457-2472. https://doi.org/10.2147/JPR.S206539	1		0					1
Devin, J., Cleary, B. J., & Cullinan, S. (2020). The impact of health information technology on prescribing errors in hospitals: a systematic review and behaviour change technique analysis [Article]. Systematic Reviews, 9(1), Article 275. https://doi.org/10.1186/s13643-020-01510-7	1		0				1
Devin, J., Costello, J., McCallion, N., Higgins, E., Kehoe, B., Cleary, B. J., & Cullinan, S. (2021). Impact of an electronic health record on task time distribution in a neonatal intensive care unit [Article]. International Journal of Medical Informatics, 145, Article 104307. https://doi.org/10.1016/j.ijmedinf.2020.104307	1		0					1
Dewar, A. R., Bull, T. P., Malvey, D. M., & Szalma, J. L. (2017). Developing a measure of engagement with telehealth systems: The mHealth Technology Engagement Index. Journal of Telemedicine and Telecare, 23(2), 248-255. https://doi.org/10.1177/1357633X16640958	1		0					1
Dhillon, J. S., Wünsche, B., & Lutteroth, C. (2016). Designing and evaluating a patient-centred health management system for seniors. Journal of Telemedicine & Telecare, 22(2), 96-104. https://doi.org/10.1177/1357633X15586082	1		0					1
Dhruva, S. S., Ross, J. S., Akar, J. G., Caldwell, B., Childers, K., Chow, W., Ciaccio, L., Coplan, P., Dong, J., Dykhoff, H. J., Johnston, S., Kellogg, T., Long, C., Noseworthy, P. A., Roberts, K., Saha, A., Yoo, A., & Shah, N. D. (2020). Aggregating multiple real-world data sources using a patient-centered health-data-sharing platform [Article]. npj Digital Medicine, 3(1), Article 60. https://d…	1		0					1
Díaz-Galiano, M. C., Teresa Martín-Valdivia, M., Jimenez-Zafra, S. M., Andreu, A., & Alfonso Urena Lopez, L. (2017). SINAI at CLEF eHealth 2017 Task 3. CEUR Workshop Proceedings,	1		0					1
Dibble, E. R., Iott, B. E., Flynn, A. J., King, D. P., MacEachern, M. P., Friedman, C. P., & Caverly, T. J. (2018). A rapid process for identifying and prioritizing technology-based tools for health system implementation [Article]. JMIR Cancer, 4(2), Article e11195. https://doi.org/10.2196/11195	1		0					1
DiCarlo, L. A., Weinstein, R. L., Morimoto, C. B., Savage, G. M., Moon, G. L., Au-Yeung, K., & Kim, Y. A. (2016). Patient-Centered Home Care Using Digital Medicine and Telemetric Data for Hypertension: Feasibility and Acceptability of Objective Ambulatory Assessment [Article]. Journal of Clinical Hypertension, 18(9), 901-906. https://doi.org/10.1111/jch.12787	1		0					1
Dick, S., O’Connor, Y., & Heavin, C. (2017). A comparison of mobile health evaluation techniques. AMCIS 2017 - America's Conference on Information Systems: A Tradition of Innovation,	1		0					1
Dick, S., Vasiliou, V. S., Davoren, M. P., Dockray, S., Heavin, C., Linehan, C., & Byrne, M. (2020). A digital substance-use harm reduction intervention for students in higher education (myuse): Protocol for project development [Article]. JMIR Research Protocols, 9(8), Article e17829. https://doi.org/10.2196/17829	1		0					1
Dickinson, W. P., Dickinson, L. M., Jortberg, B. T., Hessler, D. M., Fernald, D. H., Cuffney, M., & Fisher, L. (2019). A cluster randomized trial comparing strategies for translating self-management support into primary care practices [Article]. Journal of the American Board of Family Medicine, 32(3), 341-352. https://doi.org/10.3122/jabfm.2019.03.180254	1		0		1
Dickinson, W. P., Dickinson, L. M., Jortberg, B. T., Hessler, D. M., Fernald, D. H., & Fisher, L. (2018). A protocol for a cluster randomized trial comparing strategies for translating self-management support into primary care practices [Article]. BMC Family Practice, 19(1), Article 126. https://doi.org/10.1186/s12875-018-0810-x	1		0		1
Diethei, D., & Schöning, J. (2018). Using Smartphones to Take Eye Images for Disease Diagnosis in Developing Countries. ACM International Conference Proceeding Series,	1		0					1
Dietrich, D., Dekova, R., Davy, S., Fahrni, G., & Geissbühler, A. (2018). Applications of space technologies to global health: Scoping review [Review]. Journal of Medical Internet Research, 20(6), Article 9458. https://doi.org/10.2196/jmir.9458	1		0				1
Diez-Canseco, F., Alfredo Zavala-Loayza, J., Beratarrechea, A., Kanter, R., Ramirez-Zea, M., Rubinstein, A., Martinez, H., & Jaime Miranda, J. (2015). Design and multi-country validation of text messages for an mhealth intervention for primary prevention of progression to hypertension in Latin America [Article]. JMIR mHealth and uHealth, 3(1), Article e19. https://doi.org/10.2196/mhealth.3874	1		0					1
Dimitri, P., Fernandez-Luque, L., Banerjee, I., Bergadá, I., Calliari, L. E., Dahlgren, J., de Arriba, A., Lapatto, R., Reinehr, T., Senniappan, S., Thomas-Teinturier, C., Tsai, M. C., Zaini, A. A., Bagha, M., & Koledova, E. (2021). An eHealth framework for managing pediatric growth disorders and growth hormone therapy [Review]. Journal of Medical Internet Research, 23(5), Article e27446. https:/…	1		0					1
Dimitrov, D. V. (2016). Medical internet of things and big data in healthcare [Review]. Healthcare Informatics Research, 22(3), 156-163. https://doi.org/10.4258/hir.2016.22.3.156	1		0				1
Dinesen, B., Nielsen, G., Andreasen, J. J., & Spindler, H. (2019). Integration of rehabilitation activities into everyday life through telerehabilitation: Qualitative study of cardiac patients and their partners [Article]. Journal of Medical Internet Research, 21(4), Article e13281. https://doi.org/10.2196/13281	1		0					1
Ding, H., Karunanithi, M., Ireland, D., McCarthy, L., Hakim, R., Phillips, K., Pradhan, R., Seah, E. H., Bowman, R. V., Fong, K., Masel, P., & Yang, I. A. (2019). Evaluation of an innovative mobile health programme for the self-management of chronic obstructive pulmonary disease (MH-COPD): Protocol of a randomised controlled trial [Article]. BMJ Open, 9(4), Article e025381. https://doi.org/10.113…	1		0					1
Divakar, U., Nazeha, N., Posadzki, P., Jarbrink, K., Bajpai, R., Ho, A. H. Y., Campbell, J., Feder, G., & Car, J. (2019). Digital Education of Health Professionals on the Management of Domestic Violence: Systematic Review and Meta-Analysis by the Digital Health Education Collaboration. Journal of Medical Internet Research, 21(5), 1-N.PAG. https://doi.org/10.2196/13868	1		0				1
Dixon-Gordon, K. L., Aldao, A., & De Los Reyes, A. (2015). Repertoires of emotion regulation: A person-centered approach to assessing emotion regulation strategies and links to psychopathology. Cognition and Emotion, 29(7), 1314-1325. https://doi.org/10.1080/02699931.2014.983046	1		0					1
Djulbegovic, B., Hamm, R. M., Mayrhofer, T., Hozo, I., & Van den Ende, J. (2015). Rationality, practice variation and person-centred health policy: A threshold hypothesis. Journal of Evaluation in Clinical Practice, 21(6), 1121-1124. https://doi.org/10.1111/jep.12486	1		0					1
Do, Q., Tran, S., & Robinson, K. (2016). Big data and mHealth drive asthma self-management. Proceedings - 2015 International Conference on Computational Science and Computational Intelligence, CSCI 2015,	1		0					1
Dobson, R., Herbst, P., Candy, S., Brott, T., Garrett, J., Humphrey, G., Reeve, J., Tawhai, M., Taylor, D., Warren, J., & Whittaker, R. (2019). Understanding end-user perspectives of mobile pulmonary rehabilitation (mPR): Cross-sectional survey and interviews [Review]. JMIR Formative Research, 3(4), Article 15466. https://doi.org/10.2196/15466	1		0					1
Dobson, R., Whittaker, R., Jiang, Y., Shepherd, M., Maddison, R., Carter, K., Cutfield, R., McNamara, C., Khanolkar, M., & Murphy, R. (2016). Text message-based diabetes self-management support (SMS4BG): Study protocol for a randomised controlled trial [Article]. Trials, 17(1), Article 179. https://doi.org/10.1186/s13063-016-1305-5	1		0		1
Doerr, M., & Guerrini, C. (2020). Who Are the People in Your Neighborhood? Personas Populating Unregulated mHealth Research [Article]. Journal of Law, Medicine and Ethics, 48(1_suppl), 37-48. https://doi.org/10.1177/1073110520917028	1		0					1
Doherty, K., Balaskas, A., & Doherty, G. (2020). The Design of Ecological Momentary Assessment Technologies [Review]. Interacting with Computers, 32(3), 257-278. https://doi.org/10.1093/iwcomp/iwaa019	1		0					1
Dollar, J. M., Stifter, C. A., & Buss, K. A. (2017). Exuberant and inhibited children: Person-centered profiles and links to social adjustment. Developmental Psychology, 53(7), 1222-1229. https://doi.org/10.1037/dev0000323	1		0					1
Dollinger, J., Neville, C., Pineau, C. A., Vinet, E., Hazel, E., Lee, J. L. F., & Bernatsky, S. (2020). Challenges to optimal rheumatology care: a patient-centered focus group study [Article]. Clinical Rheumatology, 39(10), 3083-3090. https://doi.org/10.1007/s10067-020-05091-7	1		0					1
Domhardt, M., Schröder, A., Geirhos, A., Steubl, L., & Baumeister, H. (2021). Efficacy of digital health interventions in youth with chronic medical conditions: A meta-analysis [Review]. Internet Interventions, 24, Article 100373. https://doi.org/10.1016/j.invent.2021.100373	1		0				1
Dominguez-Lara, S., Sánchez-Villena, A. R., & Fernández-Arata, M. (2020). Psychometric properties of the uwes-9s in peruvian college students [Article]. Acta Colombiana de Psicologia, 23(2), 24-39. https://doi.org/10.14718/ACP.2020.23.2.2	1		0					1
Domnich, A., Arata, L., Amicizia, D., Signori, A., Patrick, B., Stoyanov, S., Hides, L., Gasparini, R., & Panatto, D. (2016). Development and validation of the Italian version of the Mobile Application Rating Scale and its generalisability to apps targeting primary prevention [Article]. BMC Medical Informatics and Decision Making, 16(1), Article 83. https://doi.org/10.1186/s12911-016-0323-2	1		0					1
Donald, M., Kahlon, B. K., Beanlands, H., Straus, S., Ronksley, P., Herrington, G., Tong, A., Grill, A., Waldvogel, B., Large, C. A., Large, C. L., Harwood, L., Novak, M., James, M. T., Elliott, M., Fernandez, N., Brimble, S., Samuel, S., & Hemmelgarn, B. R. (2018). Self-management interventions for adults with chronic kidney disease: A scoping review [Review]. BMJ Open, 8(3), Article e019814. ht…	1		0				1
Dong, H., & Hussain, F. K. (2015). Service-requester-centered service selection and ranking model for digital transportation ecosystems [Article]. Computing, 97(1), 79-102. https://doi.org/10.1007/s00607-013-0347-8	1		0					1
Donner, C. F., Raskin, J., ZuWallack, R., Nici, L., Ambrosino, N., Balbi, B., Blackstock, F., Casaburi, R., Dreher, M., Effing, T., Goldstein, R., Krishnan, J., Lareau, S. C., Make, B. J., Maltais, F., Meek, P., Morgan, M., Pépin, J. L., Rabbito, C., Rochester, C. L., Silverman, A. R., Singh, S., Spruit, M. A., Vitacca, M., & Williams, L. (2018). Incorporating telemedicine into the integrated car…	1		0					1
Donner-Banzhoff, N. (2018). Solving the Diagnostic Challenge: A Patient-Centered Approach. Annals of Family Medicine, 16(4), 353-358. https://doi.org/10.1370/afm.2264	1		0					1
Doolittle, B. R., Tobin, D., Genao, I., Ellman, M., Ruser, C., & Brienza, R. (2015). Implementing the patient-centered medical home in residency education. Education for Health: Change in Learning & Practice, 28(1), 74-78. https://doi.org/10.4103/1357-6283.161916	1		0					1
Dougherty, B., & Badawy, S. M. (2017). Using google glass in nonsurgical medical settings: Systematic review [Article]. JMIR mHealth and uHealth, 5(10), Article e159. https://doi.org/10.2196/mhealth.8671	1		0				1
Douma, M., Scholten, L., Maurice-Stam, H., & Grootenhuis, M. A. (2018). Online cognitive-behavioral based group interventions for adolescents with chronic illness and parents: Study protocol of two multicenter randomized controlled trials [Article]. BMC Pediatrics, 18(1), Article 235. https://doi.org/10.1186/s12887-018-1216-6	1		0				1
Dowds, G., & Masthoff, J. (2015). A virtual "window to the Outside World": Initial design and plans for evaluation. ACM International Conference Proceeding Series,	1		0					1
Downes, E., Horigan, A., & Teixeira, P. (2019). The transformation of health care for patients: Information and communication technology, digiceuticals, and digitally enabled care [Article]. Journal of the American Association of Nurse Practitioners, 31(3), 156-161. https://doi.org/10.1097/JXX.0000000000000109	1		0					1
Draeger, T., Voelkel, V., Groothuis-Oudshoorn, C. G. M., Lavric, M., Veltman, J., Dassen, A., Boersma, L. J., Witteveen, A., Sonke, G. S., Koffijberg, H., & Siesling, S. (2020). Applying Risk-Based Follow-Up Strategies on the Dutch Breast Cancer Population: Consequences for Care and Costs [Article]. Value in Health, 23(9), 1149-1156. https://doi.org/10.1016/j.jval.2020.05.012	1		0					1
Drennan, W. R., Oleson, J. J., Gfeller, K., Crosson, J., Driscoll, V. D., Won, J. H., Anderson, E. S., & Rubinstein, J. T. (2015). Clinical evaluation of music perception, appraisal and experience in cochlear implant users. International Journal of Audiology, 54(2), 114-123. https://doi.org/10.3109/14992027.2014.948219	1		0					1
Drijver, A. J., Reijneveld, J. C., Wesselman, L. M. P., & Klein, M. (2021). A web-based lifestyle intervention aimed at improving cognition in patients with cancer returning to work in an outpatient setting: Protocol for a randomized controlled trial [Article]. JMIR Research Protocols, 10(4), Article e22670. https://doi.org/10.2196/22670	1		0					1
Drissi, N., Ouhbi, S., Idrissi, M. A. J., Fernandez-Luque, L., & Ghogho, M. (2020). Connected mental health: Systematic mapping study [Review]. Journal of Medical Internet Research, 22(8), Article e19950. https://doi.org/10.2196/19950	1		0					1
Drissi, N., Ouhbi, S., Janati Idrissi, M. A., & Ghogho, M. (2020). An analysis on self-management and treatment-related functionality and characteristics of highly rated anxiety apps [Review]. International Journal of Medical Informatics, 141, Article 104243. https://doi.org/10.1016/j.ijmedinf.2020.104243	1		0					1
Drozd, F., Haga, S. M., Brendryen, H., & Slinning, K. (2015). An internet-based intervention (mamma mia) for postpartum depression: Mapping the development from theory to practice [Article]. JMIR Research Protocols, 4(4), Article e120. https://doi.org/10.2196/resprot.4858	1		0					1
Duarte, C., Pittman, S. K., Thorsen, M. M., Cunningham, R. M., & Ranney, M. L. (2018). Correlation of Minority Status, Cyberbullying, and Mental Health: A Cross-Sectional Study of 1031 Adolescents [Article]. Journal of Child and Adolescent Trauma, 11(1), 39-48. https://doi.org/10.1007/s40653-018-0201-4	1		0					1
Duclos, V., Yé, M., Moubassira, K., Sanou, H., Sawadogo, N. H., Bibeau, G., & Sié, A. (2017). Situating mobile health: a qualitative study of mHealth expectations in the rural health district of Nouna, Burkina Faso. Health Research Policy & Systems, 15, 41-53. https://doi.org/10.1186/s12961-017-0211-y	1		0					1
Duff, O., Walsh, D., Malone, S., McDermott, L., Furlong, B., O'Connor, N., Moran, K., & Woods, C. (2018). MedFit app, a behavior-changing, theoretically informed mobile app for patient self-management of cardiovascular disease: User-centered development [Article]. Journal of Medical Internet Research, 20(4), Article e8. https://doi.org/10.2196/formative.9550	1		0					1
Duff, O. M., Walsh, D. M. J., Furlong, B. A., O'Connor, N. E., Moran, K. A., & Woods, C. B. (2017). Behavior change techniques in physical activity eHealth interventions for people with cardiovascular disease: Systematic review. Journal of Medical Internet Research, 19(8), 21-32. https://doi.org/10.2196/jmir.7782	1		0					1
Duineveld, L. A. M., Molthof, H., Wieldraaijer, T., Van De Ven, A. W. H., Busschers, W. B., Van Weert, H. C. P. M., & Wind, J. (2019). General practitioners' involvement during survivorship care of colon cancer in the Netherlands: Primary health care utilization during survivorship care of colon cancer, a prospective multicentre cohort study [Article]. Family Practice, 36(6), 765-770. https://doi…	1		0					1
Duineveld, L. A. M., Wieldraaijer, T., van Asselt, K. M., Nugteren, I. C., Donkervoort, S. C., van de Ven, A. W. H., Smits, A. B., van Geloven, A. A. W., Bemelman, W. A., Beverdam, F. H., van Tets, W. F., Govaert, M. J. P. M., Bosmans, J. E., Leeuw, I. M. V., van Uden-Kraan, C. F., van Weert, H. C. P. M., & Wind, J. (2015). Improving care after colon cancer treatment in The Netherlands, personali…	1		0					1
Dulau, E., Botha-Ravyse, C. R., & Luimula, M. (2019). Virtual reality for physical rehabilitation: A Pilot study How will virtual reality change physical therapy? 10th IEEE International Conference on Cognitive Infocommunications, CogInfoCom 2019 - Proceedings,	1		0					1
Dulaud, P., Di Loreto, I., & Mottet, D. (2020). Self-quantification systems to support physical activity: From theory to implementation principles [Review]. International Journal of Environmental Research and Public Health, 17(24), 1-22, Article 9350. https://doi.org/10.3390/ijerph17249350	1		0					1
Duman-Lubberding, S., van Uden-Kraan, C. F., Jansen, F., Witte, B. I., van der Velden, L. A., Lacko, M., Cuijpers, P., Leemans, C. R., & Verdonck-de Leeuw, I. M. (2016). Feasibility of an eHealth application “OncoKompas” to improve personalized survivorship cancer care [Article]. Supportive Care in Cancer, 24(5), 2163-2171. https://doi.org/10.1007/s00520-015-3004-2	1		0					1
Duman-Lubberding, S., van Uden-Kraan, C. F., Peek, N., Cuijpers, P., Leemans, C. R., & Verdonck-de Leeuw, I. M. (2015). An eHealth application in head and neck cancer survivorship care: Health care professionals' perspectives. Journal of Medical Internet Research, 17(10). https://doi.org/10.2196/jmir.4870	1		0					1
Duman-Lubberding, S., Van Uden-Kraan, C. F., Peek, N., Cuijpers, P., Leemans, C. R., & Verdonck-DeLeeuw, I. M. (2015). An eHealth application in head and neck cancer survivorship care: Health care professionals' perspectives [Review]. Journal of Medical Internet Research, 17(10), Article e235. https://doi.org/10.2196/jmir.4870	1		0					1
Duman-Lubberding, S., van Uden-Kraan, C. F., Peek, N., Cuijpers, P., RenÃ© Leemans, C., & Verdonck-de Leeuw, I. M. (2015). An eHealth Application in Head and Neck Cancer Survivorship Care: Health Care Professionals' Perspectives. Journal of Medical Internet Research, 17(10), e235-212. https://doi.org/10.2196/jmir.4870	1		0					1
Dumas, A. A., Lemieux, S., Lapointe, A., Provencher, V., Robitaille, J., & Desroches, S. (2020). Long-term effects of a healthy eating blog in mothers and children [Article]. Maternal and Child Nutrition, 16(3), Article e12981. https://doi.org/10.1111/mcn.12981	1		0					1
Duncan, E., O'Cathain, A., Rousseau, N., Croot, L., Sworn, K., Turner, K. M., Yardley, L., & Hoddinott, P. (2020). Guidance for reporting intervention development studies in health research (GUIDED): An evidence-based consensus study [Article]. BMJ Open, 10(4), Article e033516. https://doi.org/10.1136/bmjopen-2019-033516	1		0					1
Dunleavy, G., Nikolaou, C. K., Nifakos, S., Atun, R., Law, G. C. Y., Car, L. T., & Tudor Car, L. (2019). Mobile Digital Education for Health Professions: Systematic Review and Meta-Analysis by the Digital Health Education Collaboration. Journal of Medical Internet Research, 21(2), N.PAG-N.PAG. https://doi.org/10.2196/12937	1		0				1
Dunn, M., Henshaw, R., & McKay, F. H. (2016). Do performance and image enhancing drug users in regional Queensland experience difficulty accessing health services? Drug & Alcohol Review, 35(4), 377-382. https://doi.org/10.1111/dar.12363	1		0					1
Duong, T. V., Sørensen, K., Pelikan, J. M., Van den Broucke, S., Lin, I. F., Lin, Y. C., Huang, H. L., & Chang, P. W. (2018). Health-related behaviors moderate the association between age and self-reported health literacy among Taiwanese women [Article]. Women and Health, 58(6), 632-646. https://doi.org/10.1080/03630242.2017.1333074	1		0					1
Duong-Trung, N., Son, H. X., Le, H. T., & Phan, T. T. (2020). Smart care: Integrating blockchain technology into the design of patient-centered healthcare systems. ACM International Conference Proceeding Series,	1		0					1
Duplaga, M. (2015). A cross-sectional study assessing determinants of the attitude to the introduction of eHealth services among patients suffering from chronic conditions. BMC Medical Informatics & Decision Making, 15(1), 33-33. https://doi.org/10.1186/s12911-015-0157-3	1		0					1
Duprez, V., Beeckman, D., Van Hecke, A., & Verhaeghe, S. (2020). Nurses' perceptions of success in self-management support: An exploratory qualitative study [Article]. Research in Nursing and Health, 43(3), 274-283. https://doi.org/10.1002/nur.22018	1		0					1
Duque, E., Fonseca, G., Vieira, H., Gontijo, G., & Ishitani, L. (2019). A systematic literature review on user centered design and participatory design with older people. IHC 2019 - Proceedings of the 18th Brazilian Symposium on Human Factors in Computing Systems,	1		0				1
Durosini, I., Savioni, L., Triberti, S., Guiddi, P., & Pravettoni, G. (2021). The motivation journey: A grounded theory study on female cancer survivors’ experience of a psychological intervention for quality of life [Article]. International Journal of Environmental Research and Public Health, 18(3), 1-15, Article 950. https://doi.org/10.3390/ijerph18030950	1		0					1
Dyal, B. W., Ezenwa, M. O., Yao, Y., Molokie, R. E., Wang, Z. J., Ballas, S. K., Suarez, M. L., & Wilkie, D. J. (2020). Randomized clinical trial of computerized PAINRelieveIt® for patients with sickle cell disease: PAINReportIt® and PAINUCope® [Article]. Patient Education and Counseling, 103(1), 136-144. https://doi.org/10.1016/j.pec.2019.08.021	1		0		1
Dyb, K., Berntsen, G. R., & Kvam, L. (2021). Adopt, adapt, or abandon technology-supported person-centred care initiatives: healthcare providers’ beliefs matter [Article]. BMC Health Services Research, 21(1), Article 240. https://doi.org/10.1186/s12913-021-06262-1	1		0					1
Earle, S., Marston, H. R., Hadley, R., & Banks, D. (2021). Use of menstruation and fertility app trackers: A scoping review of the evidence [Review]. BMJ Sexual and Reproductive Health, 47(2), 90-101. https://doi.org/10.1136/bmjsrh-2019-200488	1		0				1
Early, J., Gonzalez, C., Gordon-Dseagu, V., & Robles-Calderon, L. (2019). Use of Mobile Health (mHealth) Technologies and Interventions Among Community Health Workers Globally: A Scoping Review [Article]. Health Promotion Practice, 20(6), 805-817. https://doi.org/10.1177/1524839919855391	1		0				1
Eaton, C., Comer, M., Pruette, C., Psoter, K., & Riekert, K. (2020). Text messaging adherence intervention for adolescents and young adults with chronic kidney disease: Pilot randomized controlled trial and stakeholder interviews [Article]. Journal of Medical Internet Research, 22(8), Article e19861. https://doi.org/10.2196/19861	1		0		1
Eck, K., Warren, P., & Flory, K. (2017). A variable-centered and person-centered evaluation of emotion regulation and distress tolerance: Links to emotional and behavioral concerns. Journal of Youth and Adolescence, 46(1), 136-150. https://doi.org/10.1007/s10964-016-0542-y	1		0					1
Edirippulige, S., Brooks, P., Carati, C., Wade, V. A., Smith, A. C., Wickramasinghe, S., & Armfield, N. R. (2018). It's important, but not important enough: eHealth as a curriculum priority in medical education in Australia. Journal of Telemedicine & Telecare, 24(10), 697-702. https://doi.org/10.1177/1357633X18793282	1		0					1
Edridge, C., Wolpert, M., Deighton, J., & Edbrooke-Childs, J. (2020). An mHealth Intervention (ReZone) to Help Young People Self-Manage Overwhelming Feelings: Cluster-Randomized Controlled Trial. Journal of Medical Internet Research, 22(7), N.PAG-N.PAG. https://doi.org/10.2196/14223	1		0					1
Edwards, G. G., Reback, C. J., Cunningham, W. E., Hilliard, C. L., McWells, C., Mukherjee, S., Weiss, R. E., & Harawa, N. T. (2020). Mobile-enhanced prevention support study for men who have sex with men and transgender women leaving jail: Protocol for a randomized controlled trial [Article]. JMIR Research Protocols, 9(9), Article e18106. https://doi.org/10.2196/18106	1		0		1
Eeg-Olofsson, K., Johansson, U. B., Linder, E., & Leksell, J. (2020). Patients' and health care professionals' perceptions of the potential of using the digital diabetes questionnaire to prepare for diabetes care meetings: Qualitative focus group interview study [Review]. Journal of Medical Internet Research, 22(8), Article e17504. https://doi.org/10.2196/17504	1		0					1
Egan, K. (2020). Digital Technology, Health and Well-Being and the Covid-19 Pandemic: It's Time to Call Forward Informal Carers from the Back of the Queue [Review]. Seminars in Oncology Nursing, 36(6), Article 151088. https://doi.org/10.1016/j.soncn.2020.151088	1		0					1
Eguzkiza, A., Trigo, J. D., Martínez-Espronceda, M., Serrano, L., & Andonegui, J. (2015). Formalize clinical processes into electronic health information systems: Modelling a screening service for diabetic retinopathy [Article]. Journal of Biomedical Informatics, 56, 112-126. https://doi.org/10.1016/j.jbi.2015.05.017	1		0					1
Ehrenberg, A., Gustavsson, P., Wallin, L., Boström, A. M., & Rudman, A. (2016). New graduate nurses’ developmental trajectories for capability beliefs concerning core competencies for healthcare professionals: A national cohort study on patient-centered care, teamwork, and evidence-based practice. Worldviews on Evidence-Based Nursing, 13(6), 454-462. https://doi.org/10.1111/wvn.12178	1		0					1
Ehrler, F., Sahyoun, C., Manzano, S., Sanchez, O., Gervaix, A., Lovis, C., Courvoisier, D. S., Lacroix, L., & Siebert, J. N. (2021). Impact of a shared decision-making mHealth tool on caregivers’ team situational awareness, communication effectiveness, and performance during pediatric cardiopulmonary resuscitation: study protocol of a cluster randomized controlled trial [Article]. Trials, 22(1), …	1		0					1
Eimontas, J., Gegieckaite, G., Dovydaitiene, M., Mazulyte, E., Rimsaite, Z., Skruibis, P., Zelviene, P., & Kazlauskas, E. (2018). The role of therapist support on effectiveness of an internet-based modular self-help intervention for adjustment disorder: a randomized controlled trial [Article]. Anxiety, Stress and Coping, 31(2), 146-158. https://doi.org/10.1080/10615806.2017.1385065	1		0		1
Eivazzadeh, S., Berglund, J. S., Larsson, T. C., Fiedler, M., & Anderberg, P. (2018). Most influential qualities in creating satisfaction among the users of health information systems: Study in seven european union countries [Article]. JMIR Medical Informatics, 6(4), Article e11252. https://doi.org/10.2196/11252	1		0					1
Ejupi, A., Gschwind, Y. J., Valenzuela, T., Lord, S. R., & Delbaere, K. (2016). A Kinect and Inertial Sensor-Based System for the Self-Assessment of Fall Risk: A Home-Based Study in Older People [Article]. Human-Computer Interaction, 31(3-4), 261-293. https://doi.org/10.1080/07370024.2015.1085309	1		0					1
Ek, A., Sandborg, J., Nyström, C. D., Lindqvist, A. K., Rutberg, S., & Löf, M. (2019). Physical activity and mobile phone apps in the preschool age: Perceptions of teachers and parents [Article]. JMIR mHealth and uHealth, 7(4), Article e12512. https://doi.org/10.2196/12512	1		0					1
Ekambareshwar, M., Taki, S., Mihrshahi, S., Baur, L. A., Rissel, C., & Wen, L. M. (2020). Participant experiences of an infant obesity prevention program delivered via telephone calls or text messages [Article]. Healthcare (Switzerland), 8(1), Article 60. https://doi.org/10.3390/healthcare8010060	1		0					1
Ekşioğlu, M. (2016). User experience design of a prototype kiosk: A case for the İstanbul Public Transportation System. International Journal of Human-Computer Interaction, 32(10), 802-813. http://proxy.lib.sfu.ca/login?url=https://search.ebscohost.com/login.aspx?direct=true&db=psyh&AN=2016-38348-005&site=ehost-live	1		0					1
Ekström, V., Johansson, M., & Johansson, M. (2020). Choosing internet-based treatment for problematic alcohol use - Why, when and how? Users' experiences of treatment online [Article]. Addiction Science and Clinical Practice, 15(1), Article 22. https://doi.org/10.1186/s13722-020-00196-5	1		0					1
Elbers, S., Gessel, C. V., Renes, R. J., Lugt, R. V. D., Wittink, H., & Hermsen, S. (2021). Innovation in pain rehabilitation using co-design methods during the development of a relapse prevention intervention: Case study [Article]. Journal of Medical Internet Research, 23(1), Article 18462. https://doi.org/10.2196/18462	1		0					1
Ellis, L., Cheek, C., & Turner, P. (2015). Thinking out loud and e-health for coordinated care – Lessons from user requirements gathering in the 4C project. ACIS 2015 Proceedings - 26th Australasian Conference on Information Systems,	1		0					1
Elrose, F., Hill, A., Liu, D., Salisbury, I., LeCong, T., Loeb, R. G., & Sanderson, P. (2021). The use of head-worn displays for vital sign monitoring in critical and acute care: Systematic review [Review]. JMIR mHealth and uHealth, 9(5), Article e27165. https://doi.org/10.2196/27165	1		0				1
Elsayed, M., Badawy, A., Mahmuddin, M., Elfouly, T., Mohamed, A., & Abualsaud, K. (2016). FPGA implementation of DWT EEG data compression for wireless body sensor networks. 2016 IEEE Conference on Wireless Sensors, ICWiSE 2016,	1		0					1
Elsborg, M., Bruun, A., & Jensen, R. H. (2020). Supporting Anxiety Patients' Self-Reflection through Visualization of Physiological Data. ACM International Conference Proceeding Series,	1		0					1
Enam, A., Torres-Bonilla, J., & Eriksson, H. (2018). Evidence-Based Evaluation of eHealth Interventions: Systematic Literature Review. Journal of Medical Internet Research, 20(11), 1-1. https://doi.org/10.2196/10971	1		0				1
Enayet, A., Razzaque, M. A., Hassan, M. M., Alamri, A., & Fortino, G. (2018). A Mobility-Aware Optimal Resource Allocation Architecture for Big Data Task Execution on Mobile Cloud in Smart Cities [Article]. IEEE Communications Magazine, 56(2), 110-117. https://doi.org/10.1109/MCOM.2018.1700293	1		0					1
Engdahl, P., Svedberg, P., Lexén, A., & Bejerholm, U. (2020). Role of a digital return-to-work solution for individuals with common mental disorders: Qualitative study of the perspectives of three stakeholder groups [Review]. JMIR Formative Research, 4(9), Article e15625. https://doi.org/10.2196/15625	1		0					1
Engelhard, M. M., Patek, S. D., Sheridan, K., Lach, J. C., & Goldman, M. D. (2017). Remotely engaged: Lessons from remote monitoring in multiple sclerosis [Article]. International Journal of Medical Informatics, 100, 26-31. https://doi.org/10.1016/j.ijmedinf.2017.01.006	1		0					1
Engler, K., Ahmed, S., Lessard, D., Vicente, S., & Lebouché, B. (2019). Assessing the content validity of a new patient-reported measure of barriers to antiretroviral therapy adherence for electronic administration in routine HIV care: Proposal for a web-based Delphi study [Article]. JMIR Research Protocols, 8(8), Article e12836. https://doi.org/10.2196/12836	1		0					1
Epstein, A. S., O'Reilly, E. M., Shuk, E., Breitbart, W., Shah, M. A., Ly, M., Tayler, R., & Volandes, A. E. (2017). Development of an advance care planning paradigm for advanced cancer: Person‐centered oncologic care and choices (P-COCC). Psycho-Oncology, 26(6), 866-869. https://doi.org/10.1002/pon.4167	1		0					1
Erdeniz, S. P., Menychtas, A., Maglogiannis, I., Felfernig, A., & Tran, T. N. T. (2020). Recommender systems for IoT enabled quantified-self applications [Article]. Evolving Systems, 11(2), 291-304. https://doi.org/10.1007/s12530-019-09302-8	1		0					1
Erfani, E., & Helmy Hanna, A. S. (2020). Wellness management of seniors: Mobile health (mHealth) solutions. 26th Americas Conference on Information Systems, AMCIS 2020,	1		0					1
Erfani, S. S., Blount, Y., & Abedin, B. (2016). The influence of health-specific social network site use on the psychological well-being of cancer-affected people [Article]. Journal of the American Medical Informatics Association, 23(3), 467-476. https://doi.org/10.1093/jamia/ocv170	1		0					1
Eriksen, J., Bygholm, A., & Bertelsen, P. (2020). The purpose of patient-reported outcome (PRO) post its digitalization and integration into clinical practice: an interdisciplinary redefinition resembling pros theoretical and practical evolvement [Article]. Applied Sciences (Switzerland), 10(21), 1-16, Article 7507. https://doi.org/10.3390/app10217507	1		0					1
Escalada-Hernández, P., Soto Ruiz, N., & San Martín-Rodríguez, L. (2019). Design and evaluation of a prototype of augmented reality applied to medical devices [Article]. International Journal of Medical Informatics, 128, 87-92. https://doi.org/10.1016/j.ijmedinf.2019.05.004	1		0					1
Eschler, J., Burgess, E. R., Reddy, M., & Mohr, D. C. (2020). Emergent Self-Regulation Practices in Technology and Social Media Use of Individuals Living with Depression. Conference on Human Factors in Computing Systems - Proceedings,	1		0					1
Escriva Boulley, G., Leroy, T., Bernetière, C., Paquienseguy, F., Desfriches‐Doria, O., Préau, M., & Desfriches-Doria, O. (2018). Digital health interventions to help living with cancer: A systematic review of participants' engagement and psychosocial effects. Psycho-Oncology, 27(12), 2677-2686. https://doi.org/10.1002/pon.4867	1		0				1
Espay, A. J., Hausdorff, J. M., Sánchez-Ferro, Á., Klucken, J., Merola, A., Bonato, P., Paul, S. S., Horak, F. B., Vizcarra, J. A., Mestre, T. A., Reilmann, R., Nieuwboer, A., Dorsey, E. R., Rochester, L., Bloem, B. R., Maetzler, W., & on behalf of the Movement Disorder Society Task Force on, T. (2019). A roadmap for implementation of patient-centered digital outcome measures in Parkinson's disea…	1		0					1
Essery, R., Denison-Day, J., Grey, E., Priestley, E., Bradbury, K., Mutrie, N., & Western, M. J. (2020). Development of the digital assessment of precise physical activity (DAPPA) tool for older adults [Article]. International Journal of Environmental Research and Public Health, 17(21), 1-20, Article 7949. https://doi.org/10.3390/ijerph17217949	1		0					1
Essop, H., & Kekana, M. (2020). The experiences of teleradiology end users regarding role extension in a rural district of the North West province: A qualitative analysis [Article]. African Journal of Primary Health Care and Family Medicine, 12(1), 1-8, Article 2227. https://doi.org/10.4102/phcfm.v12i1.2227	1		0					1
Estrada, Y., Lee, T. K., Wagstaff, R., M. Rojas, L., Tapia, M. I., Velázquez, M. R., Sardinas, K., Pantin, H., Sutton, M. Y., & Prado, G. (2019). eHealth Familias Unidas: Efficacy Trial of an Evidence-Based Intervention Adapted for Use on the Internet with Hispanic Families. Prevention Science, 20(1), 68-77. https://doi.org/10.1007/s11121-018-0905-6	1		0					1
Ethier, J. F., McGilchrist, M., Barton, A., Cloutier, A. M., Curcin, V., Delaney, B. C., & Burgun, A. (2018). The TRANSFoRm project: Experience and lessons learned regarding functional and interoperability requirements to support primary care [Article]. Learning Health Systems, 2(2), Article e10037. https://doi.org/10.1002/lrh2.10037	1		0					1
Etingen, B., Miskevics, S., LaVela, S., & LaVela, S. L. (2016). Assessing the Associations of Patient-Reported Perceptions of Patient-Centered Care as Supplemental Measures of Health Care Quality in VA. JGIM: Journal of General Internal Medicine, 31, 10-20. https://doi.org/10.1007/s11606-015-3557-2	1		0					1
Etminani, K., Engström, A. T., Göransson, C., Sant'anna, A., & Nowaczyk, S. (2020). How behavior change strategies are used to design digital interventions to improve medication adherence and blood pressure among patients with hypertension: Systematic review [Review]. Journal of Medical Internet Research, 22(4), Article e17201. https://doi.org/10.2196/17201	1		0				1
Etzel, J. M., Lüdtke, O., Wagner, J., & Nagy, G. (2019). Similarity of vocational interest profiles within families: A person‐centered approach for examining associations between circumplex profiles. Journal of Personality, 87(3), 593-606. https://doi.org/10.1111/jopy.12418	1		0					1
Evans, C., Turner, K., Suggs, L. S., Occa, A., Juma, A., & Blake, H. (2016). Developing a mHealth intervention to promote uptake of HIV testing among African communities in the conditions: A qualitative study [Article]. BMC Public Health, 16(1), Article 656. https://doi.org/10.1186/s12889-016-3278-4	1		0					1
Everitt, N., Broadbent, J., Richardson, B., Smyth, J. M., Heron, K., Teague, S., & Fuller-Tyszkiewicz, M. (2021). Exploring the features of an app-based just-in-time intervention for depression [Article]. Journal of Affective Disorders, 291, 279-287. https://doi.org/10.1016/j.jad.2021.05.021	1		0					1
Eyles, H., Jull, A., Dobson, R., Firestone, R., Whittaker, R., Te Morenga, L., Goodwin, D., & Mhurchu, C. N. (2016). Co-design of mHealth Delivered Interventions: A Systematic Review to Assess Key Methods and Processes [Review]. Current Nutrition Reports, 5(3), 160-167. https://doi.org/10.1007/s13668-016-0165-7	1		0				1
Eze, E., Gleasure, R., & Heavin, C. (2019). Understanding the Factors that Influence the Primary Appraisal of mHealth Tools in Developing Countries: An Exploratory Case-Study in Nigeria [Article]. Australasian Journal of Information Systems, 23, 1-34. https://doi.org/10.3127/ajis.v23i0.1815	1		0					1
Eze, E., Gleasure, R., & Heavin, C. (2020). Mobile health solutions in developing countries: a stakeholder perspective [Review]. Health Systems, 9(3), 179-201. https://doi.org/10.1080/20476965.2018.1457134	1		0					1
Fadhil, A., Wang, Y., & Reiterer, H. (2019). Assistive Conversational Agent for Health Coaching: A Validation Study [Article]. Methods of Information in Medicine, 58(1), 9-23. https://doi.org/10.1055/s-0039-1688757	1		0					1
Fadzilah, F. M., & Arshad, N. I. (2017). Towards the development of criteria to assess stuttering mobile apps. Proceedings ot the 21st Pacific Asia Conference on Information Systems: ''Societal Transformation Through IS/IT'', PACIS 2017,	1		0					1
Fagernäs, S., Hamilton, W., Espinoza, N., Miloff, A., Carlbring, P., & Lindner, P. (2021). What do users think about Virtual Reality relaxation applications? A mixed methods study of online user reviews using natural language processing [Article]. Internet Interventions, 24, Article 100370. https://doi.org/10.1016/j.invent.2021.100370	1		0					1
Fagherazzi, G. (2020). Deep digital phenotyping and digital twins for precision health: Time to dig deeper [Review]. Journal of Medical Internet Research, 22(3), Article e16770. https://doi.org/10.2196/16770	1		0					1
Fairbrother, P., McCloughan, L., Adam, G., Brand, R., Brown, C., Watson, M., Cotter, N., Mackellaig, J., & McKinstry, B. (2016). Involving patients in clinical research: The Telescot Patient Panel [Article]. Health Expectations, 19(3), 691-701. https://doi.org/10.1111/hex.12132	1		0					1
Fairman, K. A., & Buckley, K. (2021). Physical and psychological functioning in veterans with diabetes: Disease-related versus service-related effects [Article]. Health Psychology, 40(1), 1-10. https://doi.org/10.1037/hea0000889	1		0					1
Faisal, S., Ivo, J., McDougall, A., & Patel, T. (2020). Stakeholder feedback of electronic medication adherence products: Qualitative analysis [Article]. Journal of Medical Internet Research, 22(12), Article e18074. https://doi.org/10.2196/18074	1		0					1
Faith, J., Thorburn, S., & Smit, E. (2016). Body mass index and the use of the Internet for health information [Article]. Health Education Journal, 75(1), 94-104. https://doi.org/10.1177/0017896914568435	1		0					1
Faith, J., Thorburn, S., & Tippens, K. M. (2015). Examining the Association Between Patient-centered Communication and Provider Avoidance, CAM Use, and CAM-use Disclosure. Alternative Therapies in Health & Medicine, 21(2), 30-35. http://proxy.lib.sfu.ca/login?url=https://search.ebscohost.com/login.aspx?direct=true&db=ccm&AN=109779477&site=ehost-live	1		0					1
Fakhkhari, H., Bounabat, B., Bennani, M., & Bekkali, R. (2019). Moroccan patient-centered hospital information system: Global architecture. ACM International Conference Proceeding Series,	1		0					1
Fallah, M., & Kalhori, S. R. N. (2017). Systematic review of data mining applications in patient-centered mobile-based information systems [Article]. Healthcare Informatics Research, 23(4), 262-270. https://doi.org/10.4258/hir.2017.23.4.262	1		0				1
Falter, M., Scherrenberg, M., & Dendale, P. (2021). Digital health in cardiac rehabilitation and secondary prevention: A search for the ideal tool [Article]. Sensors (Switzerland), 21(1), 1-11, Article 12. https://doi.org/10.3390/s21010012	1		0					1
Fan, X., Chao, D., Zhang, Z., Wang, D., Li, X., & Tian, F. (2021). Utilization of self-diagnosis health chatbots in real-world settings: Case study [Article]. Journal of Medical Internet Research, 23(1), Article e19928. https://doi.org/10.2196/19928	1		0					1
Fan, X., Chen, R., He, C., Cai, Y., Wang, P., & Li, Y. (2017). Toward Automated Analysis of Electrocardiogram Big Data by Graphics Processing Unit for Mobile Health Application [Article]. IEEE Access, 5, 17136-17148, Article 8016339. https://doi.org/10.1109/ACCESS.2017.2743525	1		0					1
Fanfarelli, J. R., McDaniel, R., & Crossley, C. (2018). Adapting UX to the design of healthcare games and applications [Article]. Entertainment Computing, 28, 21-31. https://doi.org/10.1016/j.entcom.2018.08.001	1		0					1
Fang, M. L., Canham, S. L., Battersby, L., Sixsmith, J., Wada, M., & Sixsmith, A. (2019). Exploring Privilege in the Digital Divide: Implications for Theory, Policy, and Practice [Article]. Gerontologist, 59(1), E1-E15. https://doi.org/10.1093/geront/gny037	1		0					1
Fanning, J., Brooks, A. K., Ip, E., Nicklas, B. J., & Jack Rejeski, W. (2018). A mobile health intervention to reduce pain and improve health (MORPH) in older adults with obesity: Protocol for the MORPH trial [Article]. JMIR Research Protocols, 7(5), Article e128. https://doi.org/10.2196/resprot.9712	1		0					1
Farber, E. W., Ali, M. K., Van Sickle, K. S., & Kaslow, N. J. (2017). Psychology in patient-centered medical homes: Reducing health disparities and promoting health equity. American Psychologist, 72(1), 28-41. https://doi.org/10.1037/a0040358 (Patient-Centered Medical Homes: The Role and Value of Psychology)	1		0					1
Farič, N., Smith, L., Hon, A., Potts, H. W. W., Newby, K., Steptoe, A., & Fisher, A. (2021). A virtual reality exergame to engage adolescents in physical activity: Mixed methods study describing the formative intervention development process [Article]. Journal of Medical Internet Research, 23(2), Article e18161. https://doi.org/10.2196/18161	1		0					1
Farinango, C. D., Benavides, J. S., Cerón, J. D., López, D. M., & Álvarez, R. E. (2018). Human-centered design of a personal health record system for metabolic syndrome management based on the ISO 9241-210:2010 standard [Article]. Journal of Multidisciplinary Healthcare, 11, 21-37. https://doi.org/10.2147/JMDH.S150976	1		0					1
Farmer, A., Williams, V., Velardo, C., Shah, S. A., Yu, L.-M., Rutter, H., Jones, L., Williams, N., Heneghan, C., Price, J., Hardinge, M., & Tarassenko, L. (2017). Self-Management Support Using a Digital Health System Compared With Usual Care for Chronic Obstructive Pulmonary Disease: Randomized Controlled Trial. Journal of Medical Internet Research, 19(5), 1-1. https://doi.org/10.2196/jmir.7116	1		0		1
Farr-Wharton, G., Li, J., Hussain, M. S., & Freyne, J. (2020). Mobile supported health services: Experiences in orthopaedic care. Proceedings - IEEE Symposium on Computer-Based Medical Systems,	1		0					1
Farshchian, B. A., & Thomassen, H. E. (2019). Co-Creating Platform Governance Models Using Boundary Resources: a Case Study from Dementia Care Services [Article]. Computer Supported Cooperative Work: CSCW: An International Journal, 28(3-4), 549-589. https://doi.org/10.1007/s10606-019-09353-0	1		0					1
Farshchian, B. A., & Thomassen, H. E. (2020). Co-creating platform governance models using boundary resources: A case study from dementia care services. ECSCW 2019 - Proceedings of the 17th European Conference on Computer Supported Cooperative Work,	1		0					1
Fassier, J. B., Sarnin, P., Rouat, S., Péron, J., Kok, G., Letrilliart, L., & Lamort-Bouché, M. (2019). Interventions Developed with the Intervention Mapping Protocol in Work Disability Prevention: A Systematic Review of the Literature [Review]. Journal of Occupational Rehabilitation, 29(1), 11-24. https://doi.org/10.1007/s10926-018-9776-8	1		0				1
Fazio, S., Edwards, J., Miyamoto, S., Henderson, S., Dharmar, M., & Young, H. M. (2019). More than A1C: Types of success among adults with type-2 diabetes participating in a technology-enabled nurse coaching intervention [Article]. Patient Education and Counseling, 102(1), 106-112. https://doi.org/10.1016/j.pec.2018.08.028	1		0					1
Fearns, N., Graham, K., Johnston, G., & Service, D. (2016). Improving the user experience of patient versions of clinical guidelines: user testing of a Scottish Intercollegiate Guideline Network (SIGN) patient version. BMC Health Services Research, 1-10. https://doi.org/10.1186/s12913-016-1287-8	1		0					1
Feather, J. S., Howson, M., Ritchie, L., Carter, P. D., Parry, D. T., & Koziol-McLain, J. (2016). Evaluation methods for assessing users' psychological experiences of web-based psychosocial interventions: A systematic review [Article]. Journal of Medical Internet Research, 18(6), Article e181. https://doi.org/10.2196/jmir.5455	1		0				1
Featherall, J., Lapin, B., Chaitoff, A., Havele, S. A., Thompson, N., & Katzan, I. (2018). Characterization of patient interest in provider-based consumer health information technology: Survey study [Article]. Journal of Medical Internet Research, 20(4), Article e128. https://doi.org/10.2196/jmir.7766	1		0					1
Fedele, D., Lucero, R., Janicke, D., Abu-Hasan, M., McQuaid, E., Moon, J., Fidler, A., Wallace-Farquharson, T., & Lindberg, D. (2019). Protocol for the development of a behavioral family lifestyle intervention supported by mobile health to improve weight self-management in children with asthma and obesity [Article]. JMIR Research Protocols, 8(6), Article e13549. https://doi.org/10.2196/13549	1		0					1
Fedele, D. A., McConville, A., Moon, J., & Thomas, J. G. (2019). Topical review: Design considerations when creating pediatric mobile health interventions: Applying the ideas framework [Article]. Journal of Pediatric Psychology, 44(3), 343-348. https://doi.org/10.1093/jpepsy/jsy084	1		0				1
Fedosov, A., Albano, J., & Langheinrich, M. (2018). Supporting the design of sharing economy services: Learning from technology-mediated sharing practices of both digital and physical artifacts. ACM International Conference Proceeding Series,	1		0					1
Feemster, L. C., Saft, H. L., Bartlett, S. J., Parthasarathy, S., Barnes, T., Calverley, P., Curtis, J. R., Hickam, D. H., Mularski, R. A., Au, D. H., Chlan, L. L., Reinke, L. F., Cooke, C. R., Cox, C. E., Krishnan, J. A., Rubin, E., Shah, S., Sullivan, D. R., & Kross, E. K. (2018). Patient-centered outcomes research in pulmonary, critical care, and sleep medicine: An official American Thoracic S…	1		0					1
Fei, H., Blaschke, S., Lucas, H., & Huang, F. (2017). Beyond pilotitis: taking digital health interventions to the national level in China and Uganda. Globalization & Health, 13, 1-11. https://doi.org/10.1186/s12992-017-0275-z	1		0					1
Fei, Y., & Li, W. Q. (2019). APnet, an innovative multidisciplinary medical information platform for acute pancreatitis [Article]. Revista da Associacao Medica Brasileira, 65(2), 118-122. https://doi.org/10.1590/1806-9282.65.2.118	1		0					1
Feigerlová, E., Oussalah, A., Zuily, S., Sordet, S., Braun, M., Guéant, J. L., & Guerci, B. (2020). E-health education interventions on HbA1c in patients with type 1 diabetes on intensive insulin therapy: A systematic review and meta-analysis of randomized controlled trials [Review]. Diabetes/Metabolism Research and Reviews, 36(6), Article e3313. https://doi.org/10.1002/dmrr.3313	1		0				1
Felice, M. C., Sndergaard, M. L. J., & Balaam, M. (2021). Resisting the medicalisation of menopause: Reclaiming the body through design. Conference on Human Factors in Computing Systems - Proceedings,	1		0					1
Feliciano, J., Becker, B., Shukla, M., & Bodurtha, J. (2018). Lung cancer and family-centered patient concerns. Supportive Care in Cancer, 26(9), 3047-3053. https://doi.org/10.1007/s00520-018-4159-4	1		0					1
Fennelly, O., Cunningham, C., Grogan, L., Cronin, H., O'Shea, C., Roche, M., Lawlor, F., & O'Hare, N. (2020). Successfully implementing a national electronic health record: a rapid umbrella review [Review]. International Journal of Medical Informatics, 144, Article 104281. https://doi.org/10.1016/j.ijmedinf.2020.104281	1		0				1
Fenton, J. J., Kravitz, R. L., Jerant, A., Paterniti, D. A., Bang, P., Williams, D., Epstein, R. M., Franks, P., & Bang, H. (2016). Promoting Patient-Centered Counseling to Reduce Use of Low-Value Diagnostic Tests: A Randomized Clinical Trial. JAMA Internal Medicine, 176(2), 191-197. https://doi.org/10.1001/jamainternmed.2015.6840	1		0				1
Ferguson, C., Hickman, L. D., Phillips, J., Newton, P. J., Inglis, S. C., Lam, L., & Bajorek, B. V. (2019). An mHealth intervention to improve nurses’ atrial fibrillation and anticoagulation knowledge and practice: the EVICOAG study [Article]. European Journal of Cardiovascular Nursing, 18(1), 7-15. https://doi.org/10.1177/1474515118793051	1		0					1
Ferguson, M., Maidment, D., Henshaw, H., & Heffernan, E. (2019). Evidence-Based Interventions for Adult Aural Rehabilitation: That Was Then, This Is Now [Review]. Seminars in Hearing, 40(1), 68-84. https://doi.org/10.1055/s-0038-1676784	1		0					1
Fernández, J. M., Miralles, F., Steblin, A., Vargiu, E., Mamei, M., Mariani, S., & Zambonelli, F. (2017). Towards argumentation-based recommendations for personalised patient empowerment. CEUR Workshop Proceedings,	1		0					1
Fernández-Caramés, T. M., & Fraga-Lamas, P. (2018). Towards the internet-of-smart-clothing: A review on IoT wearables and garments for creating intelligent connected E-textiles [Review]. Electronics (Switzerland), 7(12), Article 405. https://doi.org/10.3390/electronics7120405	1		0					1
Fernández-Diego, M., Méndez, E. R., González-Ladrón-De-Guevara, F., Abrahão, S., & Insfran, E. (2020). An update on effort estimation in agile software development: A systematic literature review [Review]. IEEE Access, 8, 166768-166800. https://doi.org/10.1109/ACCESS.2020.3021664	1		0				1
Fernández-Gutiérrez, F., Martínez, S., Rube, M. A., Cox, B. F., Fatahi, M., Scott-Brown, K. C., Houston, J. G., McLeod, H., White, R. D., French, K., Gueorguieva, M., Immel, E., & Melzer, A. (2015). Comparative ergonomic workflow and user experience analysis of MRI versus fluoroscopy-guided vascular interventions: an iliac angioplasty exemplar case study [Article]. International Journal of Comput…	1		0					1
Fernandez-Llatas, C., Bayo, J. L., Martinez-Romero, A., Benedi, J. M., & Traver, V. (2016). Interactive pattern recognition in cardiovascular disease management. A process mining approach. 3rd IEEE EMBS International Conference on Biomedical and Health Informatics, BHI 2016,	1		0					1
Fernandez-Marcelo, P. H., Ongkeko, A. M., Sylim, P. G., Evangelista-Sanchez, A. M. A., Santos, A. D. F., Fabia, J. G., & Nisperos, G. A. (2016). Formulating the national policy on telehealth for the philippines through stakeholders' involvement and partnership [Article]. Acta Medica Philippina, 50(4), 247-263. https://www.scopus.com/inward/record.uri?eid=2-s2.0-85014537356&partnerID=40&md5=18a3e1…	1		0					1
Fernando, J., & Lindley, J. (2018). Lessons learned from piloting mHealth informatics practice curriculum into a medical elective [Article]. Journal of the American Medical Informatics Association, 25(4), 380-384. https://doi.org/10.1093/jamia/ocx076	1		0					1
Feroz, A., Jabeen, R., & Saleem, S. (2020). Using mobile phones to improve community health workers performance in low-and-middle-income countries [Review]. BMC Public Health, 20(1), Article 49. https://doi.org/10.1186/s12889-020-8173-3	1		0					1
Feroz, I., Ahmad, N., & Iqbal, M. W. (2019). Usability based rating scale for mobile health applications. 2019 International Conference on Engineering and Emerging Technologies, ICEET 2019,	1		0					1
Ferradás Canedo, M. d. M., Rodríguez, C. F., Fernández, B. R., & Arias, A. V. (2018). Defensive pessimism, self-esteem and achievement goals: A person-centered approach. Psicothema, 30(1), 53-58. http://proxy.lib.sfu.ca/login?url=https://search.ebscohost.com/login.aspx?direct=true&db=psyh&AN=2018-24695-009&site=ehost-live	1		0					1
Ferrante, J. M., Friedman, A., Shaw, E. K., Howard, J., Cohen, D. J., & Shahidi, L. (2016). Lessons Learned Designing and Using an Online Discussion Forum for Care Coordinators in Primary Care [Article]. Qualitative Health Research, 26(13), 1851-1861. https://doi.org/10.1177/1049732315609567	1		0					1
Ferrario, M. A., Simm, W., Forshaw, S., Gradinar, A., Smith, M. T., & Smith, I. (2016). Values-first SE: Research principles in practice. Proceedings - International Conference on Software Engineering,	1		0					1
Ferrario, M. A., Simm, W., Gradinar, A., Forshaw, S., Smith, M. T., Lee, T., Smith, I., & Whittle, J. (2017). Computing and mental health: Intentionality and reflection at the click of a button. ACM International Conference Proceeding Series,	1		0					1
Ferrell, B. R. (2019). Family Caregiving and Cancer Pain Management [Review]. Anesthesia and Analgesia, 129(5), 1408-1413. https://doi.org/10.1213/ANE.0000000000003937	1		0					1
Ferrera, L. E., & Caballero, J. M. (2018). Health quadrant mhealth application: A performance analysis of the heart rate accuracy vis a vis a pulse oximeter. ACM International Conference Proceeding Series,	1		0					1
Ferreri, F., Bourla, A., Mouchabac, S., & Karila, L. (2018). e-Addictology: An overview of new technologies for assessing and intervening in addictive behaviors [Review]. Frontiers in Psychiatry, 9(MAR), Article 51. https://doi.org/10.3389/fpsyt.2018.00051	1		0					1
Ferri, G., Sluis-Thiescheffer, W., Booten, D., & Schouten, B. (2016). Playful cognitive behavioral therapy apps. Design concepts and tactics for engaging young patients. Proceedings of IDC 2016 - The 15th International Conference on Interaction Design and Children,	1		0					1
Fico, G., & Arredondo, M. T. (2015). Use of an holistic approach for effective adoption of User-Centred-Design techniques in diabetes disease management: Experiences in user need elicitation. Proceedings of the Annual International Conference of the IEEE Engineering in Medicine and Biology Society, EMBS,	1		0					1
Fico, G., Fioravanti, A., Arredondo, M. T., Gorman, J., Diazzi, C., Arcuri, G., Conti, C., & Pirini, G. (2016). Integration of personalized healthcare pathways in an ICT platform for diabetes managements: A small-scale exploratory study [Article]. IEEE Journal of Biomedical and Health Informatics, 20(1), 29-38, Article 6949029. https://doi.org/10.1109/JBHI.2014.2367863	1		0					1
Fico, G., Hernanzez, L., Cancela, J., Dagliati, A., Sacchi, L., Martinez-Millana, A., Posada, J., Manero, L., Verdú, J., Facchinetti, A., Ottaviano, M., Zarkogianni, K., Nikita, K., Groop, L., Gabriel-Sanchez, R., Chiovato, L., Traver, V., Merino-Torres, J. F., Cobelli, C., Bellazzi, R., & Arredondo, M. T. (2019). What do healthcare professionals need to turn risk models for type 2 diabetes into …	1		0					1
Fields, T. R., & Batterman, A. (2018). How Can We Improve Disease Education in People with Gout? [Review]. Current Rheumatology Reports, 20(3), Article 12. https://doi.org/10.1007/s11926-018-0720-x	1		0					1
Figueroa, J. F., Schnipper, J. L., McNally, K., Stade, D., Lipsitz, S. R., & Dalal, A. K. (2016). How often are hospitalized patients and providers on the same page with regard to the patient's primary recovery goal for hospitalization? [Article]. Journal of Hospital Medicine, 11(9), 615-619. https://doi.org/10.1002/jhm.2569	1		0					1
Findlay, M., Rankin, N. M., Bauer, J., Collett, G., Shaw, T., & White, K. (2020). “Completely and utterly flummoxed and out of my depth”: patient and caregiver experiences during and after treatment for head and neck cancer—a qualitative evaluation of barriers and facilitators to best-practice nutrition care [Article]. Supportive Care in Cancer, 28(12), 5771-5780. https://doi.org/10.1007/s00520-0…	1		0					1
Findlay, M., Rankin, N. M., Shaw, T., White, K., Boyer, M., Milross, C., Lourenço, R. D. A., Brown, C., Collett, G., Beale, P., & Bauer, J. D. (2020). Best evidence to best practice: implementing an innovative model of nutrition care for patients with head and neck cancer improves outcomes [Article]. Nutrients, 12(5), Article 1465. https://doi.org/10.3390/nu12051465	1		0					1
Finegan, E., Chipika, R. H., Li Hi Shing, S., Doherty, M. A., Hengeveld, J. C., Vajda, A., Donaghy, C., McLaughlin, R. L., Pender, N., Hardiman, O., & Bede, P. (2019). The clinical and radiological profile of primary lateral sclerosis: a population-based study [Article]. Journal of Neurology, 266(11), 2718-2733. https://doi.org/10.1007/s00415-019-09473-z	1		0					1
Finegan, E., Li Hi Shing, S., Chipika, R. H., Doherty, M. A., Hengeveld, J. C., Vajda, A., Donaghy, C., Pender, N., McLaughlin, R. L., Hardiman, O., & Bede, P. (2019). Widespread subcortical grey matter degeneration in primary lateral sclerosis: a multimodal imaging study with genetic profiling [Article]. NeuroImage: Clinical, 24, Article 102089. https://doi.org/10.1016/j.nicl.2019.102089	1		0					1
Fiolka, M., Jost, J., & Kirks, T. (2020). Explorative Study of a Brain-Computer Interface for Order Picking Tasks in Logistics. Proceedings - 2020 12th International Conference on Intelligent Human-Machine Systems and Cybernetics, IHMSC 2020,	1		0					1
Fiordelli, M., Zanini, C., Amann, J., Scheel-Sailer, A., Brach, M., Stucki, G., & Rubinelli, S. (2020). Selecting Evidence-Based Content for Inclusion in Self-Management Apps for Pressure Injuries in Individuals with Spinal Cord Injury: Participatory Design Study [Article]. JMIR mHealth and uHealth, 8(5), Article e15818. https://doi.org/10.2196/15818	1		0					1
Firth, J., & Torous, J. (2015). Smartphone apps for schizophrenia: A systematic review [Article]. JMIR mHealth and uHealth, 3(4), Article e102. https://doi.org/10.2196/mhealth.4930	1		0				1
Fiscella, K., Boyd, M., Brown, J., Carroll, J., Cassells, A., Corales, R., Cross, W., El'daher, N., Farah, S., Fine, S., Fowler, R., Hann, A., Luque, A., Rodriquez, J., Sanders, M., & Tobin, J. (2015). Activation of persons living with HIV for treatment, the great study Health behavior, health promotion and society [Article]. BMC Public Health, 15(1), Article 1056. https://doi.org/10.1186/s12889-…	1		0					1
Fischer, A., Chadyiwa, M., Tshuma, N., & Nkosi, V. (2019). Acceptability of mobile health interventions to increase diabetic risk factor awareness among the commuter population in johannesburg: Descriptive cross-sectional study [Article]. JMIR Diabetes, 4(3), Article e12600. https://doi.org/10.2196/12600	1		0					1
Fischer, A. E., Phatsoane, M., Majam, M., Shankland, L., Abrahams, M., Rhagnath, N., & Lalla-Edward, S. T. (2021). Uptake of the Ithaka mobile application in Johannesburg, South Africa, for human immunodeficiency virus self-testing result reporting [Article]. Southern African Journal of HIV Medicine, 22(1), Article a1197. https://doi.org/10.4102/SAJHIVMED.V22I1.1197	1		0					1
Fischer, B., Östlund, B., & Peine, A. (2021). Design multiple: How different configurations of participation matter in design practice [Article]. Design Studies, 74, Article 101016. https://doi.org/10.1016/j.destud.2021.101016	1		0					1
Fischer, B., Peine, A., Östlund, B., & Heyn, P. C. (2020). The Importance of User Involvement: A Systematic Review of Involving Older Users in Technology Design [Review]. Gerontologist, 60(7), E513-E523. https://doi.org/10.1093/geront/gnz163	1		0				1
Fitz-Walter, Z., Johnson, D., Wyeth, P., Tjondronegoro, D., & Scott-Parker, B. (2017). Driven to drive? Investigating the effect of gamification on learner driver behavior, perceived motivation and user experience [Article]. Computers in Human Behavior, 71, 586-595. https://doi.org/10.1016/j.chb.2016.08.050	1		0					1
Fix, G. M., Hogan, T. P., Amante, D. J., McInnes, D. K., Nazi, K. M., & Simon, S. R. (2016). Encouraging patient portal use in the patient-centered medical home: Three stakeholder perspectives [Review]. Journal of Medical Internet Research, 18(11), Article e308. https://doi.org/10.2196/jmir.6488	1		0					1
Fledderus, M., Schreurs, K. M. G., Bohlmeijer, E. T., & Vollenbroek, M. M. R. (2015). Development and pilot evaluation of an online relapse-prevention program based on acceptance and commitment therapy for chronic pain patients [Article]. JMIR Human Factors, 2(1), Article e1. https://doi.org/10.2196/humanfactors.3302	1		0					1
Fleg, J. L., Keteyian, S. J., Peterson, P. N., Benzo, R., Finkelstein, J., Forman, D. E., Gaalema, D. E., Cooper, L. S., Punturieri, A., Joseph, L., Shero, S., & Zieman, S. (2020). Increasing use of cardiac and pulmonary rehabilitation in traditional and community settings: Opportunities to reduce health care disparities [Review]. Journal of Cardiopulmonary Rehabilitation and Prevention, 40(6), 3…	1		0					1
Fleischer, A., Callahan, A. M., Christopher, K., Cummings, A., & Davies, C. C. (2020). Virtual breast cancer education and support group for self-care management and function: a study protocol applying Person-centered principles [Article]. Physical Therapy Reviews, 25(4), 219-224. https://doi.org/10.1080/10833196.2020.1804800	1		0					1
Fleming, J. N., Treiber, F., McGillicuddy, J., Gebregziabher, M., & Taber, D. J. (2018). Improving transplant medication safety through a pharmacist-empowered, patient-centered, mHealth-based intervention: TRANSAFE Rx study protocol [Article]. JMIR Research Protocols, 7(3), Article e59. https://doi.org/10.2196/resprot.9078	1		0					1
Fleming, T. M., de Beurs, D., Khazaal, Y., Gaggioli, A., Riva, G., Botella, C., Baños, R. M., Aschieri, F., Bavin, L. M., Kleiboer, A., Merry, S., Lau, H. M., & Riper, H. (2016). Maximizing the impact of E-Therapy and Serious Gaming: Time for a paradigm shift [Article]. Frontiers in Psychiatry, 7(APR), Article 65. https://doi.org/10.3389/fpsyt.2016.00065	1		0					1
Fletcher, K., Foley, F., & Murray, G. (2018). Web-based self-management programs for bipolar disorder: Insights from the online, recovery-oriented bipolar individualised tool project [Review]. Journal of Medical Internet Research, 20(10), Article e11160. https://doi.org/10.2196/11160	1		0					1
Fletcher, R., Hammond, C., Faulkner, D., Turner, N., Shipley, L., Read, D., & Gwynn, J. (2017). Stayin' on Track: The feasibility of developing Internet and mobile phone-based resources to support young Aboriginal fathers [Article]. Australian Journal of Primary Health, 23(4), 329-334. https://doi.org/10.1071/PY16151	1		0					1
Fletcher, S., Chondros, P., Densley, K., Murray, E., Dowrick, C., Coe, A., Hegarty, K., Davidson, S., Wachtler, C., Mihalopoulos, C., Lee, Y. Y., Chatterton, M. L., Palmer, V. J., & Gunn, J. (2021). Matching depression management to severity prognosis in primary care: Results of the target-D randomised controlled trial [Article]. British Journal of General Practice, 71(703), E85-E94. https://doi.…	1		0		1
Fletcher, S., & Mullett, J. (2016). Digital stories as a tool for health promotion and youth engagement. Canadian Journal of Public Health, 107(2), e183-e187. https://doi.org/10.17269/cjph.107.5266	1		0					1
Flickinger, T. E., Ingersoll, K., Swoger, S., Grabowski, M., & Dillingham, R. (2020). Secure Messaging Through PositiveLinks: Examination of Electronic Communication in a Clinic-Affiliated Smartphone App for Patients Living with HIV [Article]. Telemedicine and e-Health, 26(3), 359-364. https://doi.org/10.1089/tmj.2018.0261	1		0					1
Flora, P. K., Bender, J. L., Miller, A. S., Parvin, L., Soheilipour, S., Maharaj, N., Milosevic, E., Matthew, A., & Kazanjian, A. (2020). A core competency framework for prostate cancer peer navigation [Article]. Supportive Care in Cancer, 28(6), 2605-2614. https://doi.org/10.1007/s00520-019-05059-7	1		0					1
Floryan, M., Chow, P. I., Schueller, S. M., & Ritterband, L. M. (2020). The model of gamification principles for digital health interventions: Evaluation of validity and potential utility [Article]. Journal of Medical Internet Research, 22(6), Article e16506. https://doi.org/10.2196/16506	1		0					1
Flott, K., Callahan, R., Darzi, A., & Mayer, E. (2016). A patient-Centered framework for fvaluating digital maturity of health services: A systematic review [Review]. Journal of Medical Internet Research, 18(4), Article e75. https://doi.org/10.2196/jmir.5047	1		0				1
Flott, K., Callahan, R., Darzi, A., & Mayer, E. (2016). A patient-centered framework for evaluating digital maturity of health services: A systematic review. Journal of Medical Internet Research, 18(4), 153-162. https://doi.org/10.2196/jmir.5047	1		0							1
Foley, D., Hannon, J., O’Gorman, C., & Murphy, A. (2020). Evaluating documentation of social history in paediatric medical notes at a regional paediatric centre – a quality improvement initiative [Article]. BMC Pediatrics, 20(1), Article 505. https://doi.org/10.1186/s12887-020-02395-0	1		0					1
Foley, N. M., O'Connell, E. P., Lehane, E. A., Livingstone, V., Maher, B., Kaimkhani, S., Cil, T., Relihan, N., Bennett, M. W., Redmond, H. P., & Corrigan, M. A. (2016). PATI: Patient accessed tailored information: A pilot study to evaluate the effect on preoperative breast cancer patients of information delivered via a mobile application [Article]. Breast, 30, 54-58. https://doi.org/10.1016/j.br…	1		0					1
Foley, S., McCarthy, J., & Pantidi, N. (2019). The struggle for recognition in advanced dementia: Implications for experience-centered design [Article]. ACM Transactions on Computer-Human Interaction, 26(6), Article 40. https://doi.org/10.1145/3359594	1		0					1
Foley, T. J., & Vale, L. (2017). What role for learning health systems in quality improvement within healthcare providers? [Article]. Learning Health Systems, 1(4), Article e10025. https://doi.org/10.1002/lrh2.10025	1		0					1
Folk, J. B., Harrison, A., Rodriguez, C., Wallace, A., & Tolou-Shams, M. (2020). Feasibility of Social Media-Based Recruitment and Perceived Acceptability of Digital Health Interventions for Caregivers of Justice-Involved Youth: Mixed Methods Study [Article]. Journal of Medical Internet Research, 22(4), Article e16370. https://doi.org/10.2196/16370	1		0					1
Foo, E., Baker, J., Compton, C., & Holschuh, B. (2020). Soft robotic compression garment to assist novice meditators. Conference on Human Factors in Computing Systems - Proceedings,	1		0					1
Foo, K. M., Sundram, M., & Legido-Quigley, H. (2020). Facilitators and barriers of managing patients with multiple chronic conditions in the community: A qualitative study [Article]. BMC Public Health, 20(1), Article 273. https://doi.org/10.1186/s12889-020-8375-8	1		0					1
Forehand, G. L., Schisler-Blizzard, A. D., Deaver, A. H., Strolin-Goltzman, J., Breslend, N., Sullivan, A. D. W., Mendoza, G. S., Bielawski-Branch, A., Jorgenson, J., & Forehand, R. (2019). Triangulating perspectives to inform the development of a smartphone application for foster, kinship, and adoptive parents [Article]. Journal of Technology in Human Services, 37(4), 362-394. https://doi.org/10…	1		0					1
Forsythe, L., Heckert, A., Margolis, M. K., Schrandt, S., & Frank, L. (2018). Methods and impact of engagement in research, from theory to practice and back again: Early findings from the Patient-Centered Outcomes Research Institute. Quality of Life Research: An International Journal of Quality of Life Aspects of Treatment, Care & Rehabilitation, 27(1), 17-31. https://doi.org/10.1007/s11136-017-1…	1		0					1
Fosch Villaronga, E., & Golia, A., Jr. (2019). Robots, standards and the law: Rivalries between private standards and public policymaking for robot governance [Article]. Computer Law and Security Review, 35(2), 129-144. https://doi.org/10.1016/j.clsr.2018.12.009	1		0					1
Foucher, Y., Lorent, M., Tessier, P., Supiot, S., Sébille, V., & Dantan, E. (2018). A mini-review of quality of life as an outcome in prostate cancer trials: Patient-centered approaches are needed to propose appropriate treatments on behalf of patients. Health and Quality of Life Outcomes, 16. http://proxy.lib.sfu.ca/login?url=https://search.ebscohost.com/login.aspx?direct=true&db=psyh&AN=2018-09…	1		0					1
Foucher, Y., Lorent, M., Tessier, P., Supiot, S., Sébille, V., Dantan, E., Supiot, S., & Sébille, V. (2018). A mini-review of quality of life as an outcome in prostate cancer trials: patient-centered approaches are needed to propose appropriate treatments on behalf of patients. Health & Quality of Life Outcomes, 16, 1-1. https://doi.org/10.1186/s12955-018-0870-6	1		0							1
Fouquet, S. D., & Miranda, A. T. (2020). Asking the Right Questions—Human Factors Considerations for Telemedicine Design [Review]. Current Allergy and Asthma Reports, 20(11), Article 66. https://doi.org/10.1007/s11882-020-00965-x	1		0					1
Fox, G., O’Connor, Y., Eze, E., Ndibuagu, E., & Heavin, C. (2020). Are we on the same page? Exploring stakeholders’ shared mental models of mobile health in rural Nigeria [Article]. Health Informatics Journal, 26(4), 2637-2659. https://doi.org/10.1177/1460458220909715	1		0					1
Fraccaro, P., Casteleiro, M. A., Ainsworth, J., & Buchan, I. (2015). Adoption of Clinical Decision Support in Multimorbidity: A Systematic Review [Review]. JMIR Medical Informatics, 3(1), Article e4. https://doi.org/10.2196/medinform.3503	1		0				1
Fraga-Lamas, P., & Fernández-Caramés, T. M. (2019). A Review on Blockchain Technologies for an Advanced and Cyber-Resilient Automotive Industry [Article]. IEEE Access, 7, 17578-17598, Article 8626103. https://doi.org/10.1109/ACCESS.2019.2895302	1		0					1
Fragidis, L. L., & Chatzoglou, P. D. (2017). Development of Nationwide Electronic Health Record (ΝEHR): An international survey [Article]. Health Policy and Technology, 6(2), 124-133. https://doi.org/10.1016/j.hlpt.2017.04.004	1		0					1
Fragidis, L. L., & Chatzoglou, P. D. (2018). Implementation of a nationwide electronic health record (EHR): The international experience in 13 countries [Article]. International Journal of Health Care Quality Assurance, 31(2), 116-130. https://doi.org/10.1108/IJHCQA-09-2016-0136	1		0					1
Francis, J., & Dickton, D. (2019). Preventive Health Application to Increase Breastfeeding [Article]. Journal of Women's Health, 28(10), 1344-1349. https://doi.org/10.1089/jwh.2018.7477	1		0					1
Franck, L. S., Kriz, R. M., Bisgaard, R., Cormier, D. M., Joe, P., Miller, P. S., Kim, J. H., Lin, C., & Sun, Y. (2019). Comparison of family centered care with family integrated care and mobile technology (mFICare) on preterm infant and family outcomes: A multi-site quasi-experimental clinical trial protocol [Article]. BMC Pediatrics, 19(1), Article 469. https://doi.org/10.1186/s12887-019-1838-3	1		0		1
Franco-Martín, M. A., Diaz-Baquero, A. A., Bueno-Aguado, Y., Cid-Bartolomé, M. T., Parra Vidales, E., Perea Bartolomé, M. V., de la Torre Díez, I., & van der Roest, H. G. (2020). Computer-based cognitive rehabilitation program GRADIOR for mild dementia and mild cognitive impairment: new features [Article]. BMC Medical Informatics and Decision Making, 20(1), Article 274. https://doi.org/10.1186/s1…	1		0					1
Franco-Trigo, L., Marqués-Sánchez, P., Tudball, J., Benrimoj, S. I., Martínez-Martínez, F., & Sabater-Hernández, D. (2020). Collaborative health service planning: A stakeholder analysis with social network analysis to develop a community pharmacy service [Article]. Research in Social and Administrative Pharmacy, 16(2), 216-229. https://doi.org/10.1016/j.sapharm.2019.05.008	1		0					1
Frank, L., Forsythe, L., Ellis, L., Schrandt, S., Sheridan, S., Gerson, J., Konopka, K., & Daugherty, S. (2015). Conceptual and practical foundations of patient engagement in research at the patient-centered outcomes research institute. Quality of Life Research: An International Journal of Quality of Life Aspects of Treatment, Care & Rehabilitation, 24(5), 1033-1041. https://doi.org/10.1007/s1113…	1		0					1
Frankel, M., Johnson, M., & Polak, R. (2019). Inter-personal congruence: The social contracts of client-centered and person-centered therapies. Person-Centered and Experiential Psychotherapies, 18(1), 22-53. https://doi.org/10.1080/14779757.2019.1571435	1		0					1
Fredericks, S., Lapum, J., & Hui, G. (2015). Examining the effect of patient-centred care on outcomes. British Journal of Nursing, 24(7), 394-400. https://doi.org/10.12968/bjon.2015.24.7.394	1		0					1
Fredriksen, E., Thygesen, E., Moe, C. E., & Martinez, S. (2021). Digitalisation of municipal healthcare collaboration with volunteers: a case study applying normalization process theory [Article]. BMC Health Services Research, 21(1), Article 410. https://doi.org/10.1186/s12913-021-06429-w	1		0					1
Freilich, J., Nilsson, G. H., Ekstedt, M., & Flink, M. (2020). “Standing on common ground” - a qualitative study of self-management support for patients with multimorbidity in primary health care [Article]. BMC Family Practice, 21(1), Article 233. https://doi.org/10.1186/s12875-020-01290-y	1		0					1
French, T., & Teal, G. (2015). Co-designing a digital directory of services. Procedia Computer Science,	1		0					1
Fridberg, H., Wallin, L., Wallengren, C., Kottorp, A., Forsman, H., & Tistad, M. (2020). Development and evaluation of the measurement properties of a generic questionnaire measuring patient perceptions of person-centred care [Article]. BMC Health Services Research, 20(1), Article 960. https://doi.org/10.1186/s12913-020-05770-w	1		0					1
Friebe, M. H. (2020). Healthcare in need of innovation: Exponential technology and biomedical entrepreneurship as solution providers (Keynote Paper). Proceedings of SPIE - The International Society for Optical Engineering,	1		0					1
Friesen-Storms, J. H., Bours, G. J., Snijders, I. C., van der Weijden, T., Jie, K. S. G., & Beurskens, A. J. (2018). A conversation approach based on shared goal-setting and shared decision-making for nurses in cancer aftercare: A developmental study [Article]. European Journal of Oncology Nursing, 35, 107-116. https://doi.org/10.1016/j.ejon.2018.06.002	1		0					1
Frimpong, E., Oduro-Mensah, E., Vanotoo, L., & Agyepong, I. A. (2018). An exploratory case study of the organizational functioning of a decision-making and referral support call center for frontline providers of maternal and new born care in the Greater Accra Region of Ghana [Article]. International Journal of Health Planning and Management, 33(4), e1112-e1123. https://doi.org/10.1002/hpm.2595	1		0					1
Fristedt, S., Smith, F., Grynne, A., & Browall, M. (2021). Digi-Do: a digital information tool to support patients with breast cancer before, during, and after start of radiotherapy treatment: an RCT study protocol [Article]. BMC Medical Informatics and Decision Making, 21(1), Article 76. https://doi.org/10.1186/s12911-021-01448-3	1		0					1
Fritz, J. M., Sharpe, J., Greene, T., Lane, E., Hadizadeh, M., McFadden, M., Santillo, D., Farley, J., Magel, J., Thackeray, A., & Kawchuk, G. (2021). Optimization of Spinal Manipulative Therapy Protocols: A Factorial Randomized Trial Within a Multiphase Optimization Framework [Article]. Journal of Pain, 22(6), 655-668. https://doi.org/10.1016/j.jpain.2020.11.008	1		0		1
Fritz, J. M., Sharpe, J. A., Lane, E., Santillo, D., Greene, T., & Kawchuk, G. (2018). Optimizing treatment protocols for spinal manipulative therapy: Study protocol for a randomized trial [Article]. Trials, 19(1), Article 306. https://doi.org/10.1186/s13063-018-2692-6	1		0		1
Fuller, J. M., Ho, Y. X., Morse, R., Fix, G., Cutrona, S. L., Gaziano, T., Connolly, S. L., Hass, R., Jackson, J., & Keith Mcinnes, D. (2021). A mobile health tool for peer support of individuals reentering communities after incarceration [Article]. Journal of Health Care for the Poor and Underserved, 32(2), 148-165. https://doi.org/10.1353/hpu.2021.0055	1		0					1
Fulmer, T., Reuben, D. B., Auerbach, J., Fick, D. M., Galambos, C., & Johnson, K. S. (2021). Actualizing better health and health care for older adults [Article]. Health Affairs, 40(2), 219-225. https://doi.org/10.1377/hlthaff.2020.01470	1		0					1
Funderskov, K. F., Raunkiær, M., Danbjørg, D. B., Zwisler, A. D., Munk, L., Jess, M., & Dieperink, K. B. (2019). Experiences with video consultations in specialized palliative home-care: Qualitative study of patient and relative perspectives [Article]. Journal of Medical Internet Research, 21(3), Article e10208. https://doi.org/10.2196/10208	1		0					1
Furberg, R. D., Ortiz, A. M., Moultrie, R. R., Raspa, M., Wheeler, A. C., McCormack, L. A., & Bailey, D. B., Jr. (2018). A digital decision support tool to enhance decisional capacity for clinical trial consent: Design and development [Article]. JMIR Research Protocols, 7(6), Article e10525. https://doi.org/10.2196/10525	1		0					1
Furness, K., Huggins, C., Croagh, D., & Haines, T. (2021). Exploring the attitudes of health professionals providing care to patients undergoing treatment for upper gastrointestinal cancers to different models of nutrition care delivery: A qualitative investigation [Article]. Nutrients, 13(3), 1-15, Article 1020. https://doi.org/10.3390/nu13031020	1		0					1
Fusaro, M. V., Becker, C., Miller, D., Hassan, I. F., & Scurlock, C. (2021). ICU Telemedicine Implementation and Risk-Adjusted Mortality Differences Between Daytime and Nighttime Coverage [Article]. Chest, 159(4), 1445-1451. https://doi.org/10.1016/j.chest.2020.10.055	1		0					1
Fylan, F., Caveney, L., Cartwright, A., & Fylan, B. (2018). Making it work for me: Beliefs about making a personal health record relevant and useable [Article]. BMC Health Services Research, 18(1), Article 445. https://doi.org/10.1186/s12913-018-3254-z	1		0					1
Gabrielli, S., Rizzi, S., Carbone, S., & Donisi, V. (2020). A chatbot-based coaching intervention for adolescents to promote life skills: Pilot study [Article]. JMIR Human Factors, 7(1), Article e16762. https://doi.org/10.2196/16762	1		0					1
Gabrielsson, S., Sävenstedt, S., & Zingmark, K. (2015). Person‐centred care: Clarifying the concept in the context of inpatient psychiatry. Scandinavian Journal of Caring Sciences, 29(3), 555-562. https://doi.org/10.1111/scs.12189	1		0					1
Gabutti, I., Mascia, D., & Cicchetti, A. (2017). Exploring "patient-centered" hospitals: a systematic review to understand change. BMC Health Services Research, 17, 1-16. https://doi.org/10.1186/s12913-017-2306-0	1		0				1
Gadenz, S. D., Harzheim, E., Amaral, H. G., & Drehmer, M. (2020). Development and Assessment of a Mobile Nutritional Counseling Tool for Primary Care Physicians [Article]. Telemedicine and e-Health, 26(6), 805-811. https://doi.org/10.1089/tmj.2019.0070	1		0					1
Gaffari-Fam, S., Babazadeh, T., Oliaei, S., Behboodi, L., & Daemi, A. (2020). Adherence to a health literacy and healthy lifestyle with improved blood pressure control in Iran [Article]. Patient Preference and Adherence, 14, 499-506. https://doi.org/10.2147/PPA.S244820	1		0					1
Gagliardi, A. R., Nyhof, B. B., Dunn, S., Grace, S. L., Green, C., Stewart, D. E., & Wright, F. C. (2019). How is patient-centred care conceptualized in women's health: a scoping review. BMC Women's Health, 19(1), 1-13. https://doi.org/10.1186/s12905-019-0852-9	1		0				1
Gagliardi, A. R., Reich, H. N., Cattran, D. C., & Barbour, S. J. (2020). How to optimize the design and implementation of risk prediction tools: focus group with patients with IgA nephropathy [Article]. BMC Medical Informatics and Decision Making, 20(1), Article 231. https://doi.org/10.1186/s12911-020-01253-4	1		0					1
Gaglio, B. (2016). Health literacy—An important element in patient-centered outcomes research. Journal of Health Communication, 21(Suppl 2), 1-3. https://doi.org/10.1080/10810730.2016.1184359	1		0					1
Gagnon, M. P., Ndiaye, M. A., Larouche, A., Chabot, G., Chabot, C., Buyl, R., Fortin, J. P., Giguère, A., Leblanc, A., Légaré, F., Motulsky, A., Sicotte, C., Witteman, H. O., Kavanagh, E., Lépinay, F., Roberge, J., Délétroz, C., & Abbasgholizadeh-Rahimi, S. (2019). Optimising patient active role with a user-centred eHealth platform (CONCERTO+) in chronic diseases management: A study protocol for …	1		0		1
Galan, L. E. B., Santos, N. M. D., Asato, M. S., Araújo, J. V., de Lima Moreira, A., Araújo, A. M. M., Paiva, A. D. P., Portella, D. G. S., Marques, F. S. S., Silva, G. M. A., de Sousa Resende, J., Tizolim, M. R., Santos, P. L., Buttenbender, S. F., de Andrade, S. B., Carbonell, R. C. C., Da Rocha, J. G., de Souza, R. G. S., & da Fonseca, A. J. (2021). Phase 2 randomized study on chloroquine, hyd…	1		0		1
Gall, D., Preßler, J., Hurtienne, J., & Latoschik, M. E. (2020). Self-organizing knowledge management might improve the quality of person-centered dementia care: A qualitative study [Article]. International Journal of Medical Informatics, 139, Article 104132. https://doi.org/10.1016/j.ijmedinf.2020.104132	1		0					1
Gallagher, J., O'Donoghue, J., & Car, J. (2015). Managing immune diseases in the smartphone era: How have apps impacted disease management and their future? [Review]. Expert Review of Clinical Immunology, 11(4), 431-433. https://doi.org/10.1586/1744666X.2015.1010518	1		0				1
Galligioni, E., Piras, E. M., Galvagni, M., Eccher, C., Caramatti, S., Zanolli, D., Santi, J., Berloffa, F., Dianti, M., Maines, F., Sannicolò, M., Sandri, M., Bragantini, L., Ferro, A., & Forti, S. (2015). Integrating mHealth in oncology: Experience in the province of Trento. Journal of Medical Internet Research, 17(5). https://doi.org/10.2196/jmir.3743	1		0					1
Galpin, A., Meredith, J., Ure, C., & Robinson, L. (2017). "thanks for letting us all share your mammogram experience virtually": Developing a web-based hub for breast cancer screening [Article]. JMIR Cancer, 3(2), Article e17. https://doi.org/10.2196/cancer.8150	1		0					1
Galvin, H. K., Petersen, C., Subbian, V., & Solomonides, A. (2019). Patients as Agents in Behavioral Health Research and Service Provision: Recommendations to Support the Learning Health System [Article]. Applied Clinical Informatics, 10(5), 841-848. https://doi.org/10.1055/s-0039-1700536	1		0					1
Gamito, P., Oliveira, J., Lopes, P., Brito, R., Morais, D., Rebelo, S., Silva, D., Caçoête, C., & Deus, A. (2016). Cognitive stimulation through mHealth-based program for patients with alcohol dependence syndrome: A randomized controlled study. Journal of Pain Management, 9(3), 235-241. http://proxy.lib.sfu.ca/login?url=https://search.ebscohost.com/login.aspx?direct=true&db=psyh&AN=2017-04044-004…	1		0		1
Gammon, D., Strand, M., Sofie, L., Børøsund, E., Varsi, C., & Ruland, C. (2017). Shifting Practices Toward Recovery-Oriented Care Through an E-Recovery Portal in Community Mental Health Care: A Mixed-Methods Exploratory Study [Article]. Journal of Medical Internet Research, 19(5), Article e145. https://doi.org/10.2196/jmir.7524	1		0					1
Gandrup, J., & Yazdany, J. (2019). Using Health Information Technology to Support Use of Patient-Reported Outcomes in Rheumatology [Review]. Rheumatic Disease Clinics of North America, 45(2), 257-273. https://doi.org/10.1016/j.rdc.2019.01.007	1		0					1
Ganesh, S. (2019). Does E-health have a role to play in HIV-AIDS programmes? [Article]. Indian Journal of Public Health Research and Development, 10(12), 1982-1983. https://doi.org/10.37506/v10/i12/2019/ijphrd/192162	1		0					1
Ganji, R. R., Mitrea, M., Panovski, D., & Joveski, B. (2016). Improving the RDP based applications by using HTML5 content representation. IS and T International Symposium on Electronic Imaging Science and Technology,	1		0					1
Ganju, A., Hazra-Ganju, A., Satyan, S., & Menezes, S. (2020). Digital Interventions to Improve Health and Nutrition Outcomes for Children from Low-Income Communities. COMPASS 2020 - Proceedings of the 2020 3rd ACM SIGCAS Conference on Computing and Sustainable Societies,	1		0					1
Gao, Y., Nocon, R., Gunter, K., Sharma, R., Ngo-Metzger, Q., Casalino, L., Chin, M., Nocon, R. S., Gunter, K. E., Casalino, L. P., & Chin, M. H. (2016). Characteristics Associated with Patient-Centered Medical Home Capability in Health Centers: A Cross-Sectional Analysis. JGIM: Journal of General Internal Medicine, 31(9), 1041-1051. https://doi.org/10.1007/s11606-016-3729-8	1		0					1
Gárate, F. J., Chausa, P., Whetham, J., Jones, C. I., García, F., Cáceres, C., Sánchez-González, P., Wallitt, E., Gómez, E. J., & Em, E. C. (2021). Emerge mhealth platform: Implementation and technical evaluation of a digital supported pathway of care for medically stable HIV [Article]. International Journal of Environmental Research and Public Health, 18(6), 1-16, Article 3156. https://doi.org/1…	1		0					1
García-Berná, J. A., Ouhbi, S., Fernández-Alemán, J. L., de Gea, J. M. C., & Nicolás, J. (2021). Investigating the Impact of Usability on Energy Efficiency of Web-based Personal Health Records [Article]. Journal of Medical Systems, 45(6), Article 65. https://doi.org/10.1007/s10916-021-01725-8	1		0					1
García-Casal, J. A., Franco-Martín, M., Perea-Bartolomé, M. V., Toribio-Guzmán, J. M., García-Moja, C., Goñi-Imizcoz, M., & Csipke, E. (2017). Electronic devices for cognitive impairment screening: A systematic literature review [Article]. International Journal of Technology Assessment in Health Care, 33(6), 654-673. https://doi.org/10.1017/S0266462317000800	1		0				1
Garety, P. A., Ward, T., Freeman, D., Fowler, D., Emsley, R., Dunn, G., Kuipers, E., Bebbington, P., Waller, H., Greenwood, K., Rus-Calafell, M., McGourty, A., & Hardy, A. (2017). SlowMo, a digital therapy targeting reasoning in paranoia, versus treatment as usual in the treatment of people who fear harm from others: Study protocol for a randomised controlled trial [Article]. Trials, 18(1), Artic…	1		0		1
Garg, S., Williams, N. L., Ip, A., & Dicker, A. P. (2018). Clinical integration of digital solutions in health care: An overview of the current landscape of digital technologies in cancer care [Review]. JCO Clinical Cancer Informatics, 2018(2), 1-9. https://doi.org/10.1200/CCI.17.00159	1		0				1
Garg, S. K., Lyles, C. R., Ackerman, S., Handley, M. A., Schillinger, D., Gourley, G., Aulakh, V., & Sarkar, U. (2016). Qualitative analysis of programmatic initiatives to text patients with mobile devices in resource-limited health systems Healthcare Information Systems [Article]. BMC Medical Informatics and Decision Making, 16(1), Article 16. https://doi.org/10.1186/s12911-016-0258-7	1		0					1
Garner, B. R., Hunter, S. B., Funk, R. R., Griffin, B. A., & Godley, S. H. (2016). Toward evidence-based measures of implementation: Examining the relationship between implementation outcomes and client outcomes [Article]. Journal of Substance Abuse Treatment, 67, 15-21. https://doi.org/10.1016/j.jsat.2016.04.006	1		0					1
Gartrell, K., Trinkoff, A. M., Storr, C. L., & Wilson, M. L. (2015). Electronic personal health record use among nurses in the nursing informatics community [Article]. CIN - Computers Informatics Nursing, 33(7), 306-314. https://doi.org/10.1097/CIN.0000000000000163	1		0					1
Gartstein, M. A., Prokasky, A., Bell, M. A., Calkins, S., Bridgett, D. J., Braungart-Rieker, J., Leerkes, E., Cheatham, C. L., Eiden, R. D., Mize, K. D., Jones, N. A., Mireault, G., & Seamon, E. (2017). Latent profile and cluster analysis of infant temperament: Comparisons across person-centered approaches. Developmental Psychology, 53(10), 1811-1825. https://doi.org/10.1037/dev0000382	1		0					1
Garvin, L. A., & Simon, S. R. (2017). Prioritizing measures of digital patient engagement: A delphi expert panel study [Article]. Journal of Medical Internet Research, 19(5), Article e182. https://doi.org/10.2196/JMIR.4778	1		0					1
Garza, J., Chang, Y., Lin, H., & Li, Y. (2017). A real time EEG analysis system. Proceedings - 2016 IEEE 1st International Conference on Data Science in Cyberspace, DSC 2016,	1		0					1
Gawande, R., To, M. N., Pine, E., Griswold, T., Creedon, T. B., Brunel, A., Lozada, A., Loucks, E. B., & Schuman-Olivier, Z. (2019). Mindfulness Training Enhances Self-Regulation and Facilitates Health Behavior Change for Primary Care Patients: a Randomized Controlled Trial [Article]. Journal of General Internal Medicine, 34(2), 293-302. https://doi.org/10.1007/s11606-018-4739-5	1		0		1
Gebremariam, K. T., Zelenko, O., Hadush, Z., Mulugeta, A., & Gallegos, D. (2020). Could mobile phone text messages be used for infant feeding education in Ethiopia? A formative qualitative study [Article]. Health Informatics Journal, 26(4), 2614-2624. https://doi.org/10.1177/1460458220911779	1		0					1
Gebremariam, K. T., Zelenko, O., Mulugeta, A., & Gallegos, D. (2021). A cross-sectional comparison of breastfeeding knowledge, attitudes, and perceived partners’ support among expectant couples in Mekelle, Ethiopia [Article]. International Breastfeeding Journal, 16(1), Article 3. https://doi.org/10.1186/s13006-020-00355-z	1		0
Geldof, M., Thiombiano, B. A., & Wagner, N. (2021). “When I receive the message, it is a sign of love”: symbolic connotations of SMS messages for people living with HIV in Burkina Faso [Article]. AIDS Care - Psychological and Socio-Medical Aspects of AIDS/HIV, 33(6), 810-817. https://doi.org/10.1080/09540121.2020.1769832	1		0					1
Gelinas, L., Weissman, J. S., Lynch, H. F., Gupta, A., Rozenblum, R., Largent, E. A., Cohen, I. G., & Delphi Working Group, P. (2018). Oversight of Patient-Centered Outcomes Research: Recommendations From a Delphi Panel. Annals of Internal Medicine, 169(8), 559-563. https://doi.org/10.7326/M18-1334	1		0					1
Gendy, A. W. A., & Lahmar, A. (2019). Review on healthcare supply chain. Proceedings of IEEE/ACS International Conference on Computer Systems and Applications, AICCSA,	1		0					1
George, P. P., Zhabenko, O., Kyaw, B. M., Antoniou, P., Posadzki, P., Saxena, N., Semwal, M., Car, L. T., Zary, N., Lockwood, C., Car, J., & Tudor Car, L. (2019). Online Digital Education for Postregistration Training of Medical Doctors: Systematic Review by the Digital Health Education Collaboration. Journal of Medical Internet Research, 21(2), N.PAG-N.PAG. https://doi.org/10.2196/13269	1		0				1
Geuens, J., Geurts, L., Swinnen, T. W., Westhovens, R., Van Mechelen, M., & Abeele, V. V. (2018). Turning tables: A structured focus group method to remediate unequal power during participatory design in health care. ACM International Conference Proceeding Series,	1		0					1
Ghaddar, S., Vatcheva, K. P., Alvarado, S. G., & Mykyta, L. (2020). Understanding the intention to use telehealth services in underserved hispanic border communities: Cross-sectional study [Article]. Journal of Medical Internet Research, 22(9), Article e21012. https://doi.org/10.2196/21012	1		0					1
Ghahramani, F., & Wang, J. (2020). Impact of Smartphones on Quality of Life: A Health Information Behavior Perspective [Article]. Information Systems Frontiers, 22(6), 1275-1290. https://doi.org/10.1007/s10796-019-09931-z	1		0					1
Ghorayeb, A., Comber, R., & Gooberman-Hill, R. (2021). Older adults' perspectives of smart home technology: Are we developing the technology that older people want? [Article]. International Journal of Human Computer Studies, 147, Article 102571. https://doi.org/10.1016/j.ijhcs.2020.102571	1		0					1
Ghosh, A., McCarthy, S., & Halcomb, E. (2016). Perceptions of primary care staff on a regional data quality intervention in Australian general practice: A qualitative study [Article]. BMC Family Practice, 17(1), Article 50. https://doi.org/10.1186/s12875-016-0445-8	1		0					1
Ghosh, N. S., Majumdar, R., Giri, B., & Ghosh, A. (2020). Detection of Human Activity by Widget. ICRITO 2020 - IEEE 8th International Conference on Reliability, Infocom Technologies and Optimization (Trends and Future Directions),	1		0					1
Ghouila, A., Siwo, G. H., Entfellner, J. B. D., Panji, S., Button-Simons, K. A., Davis, S. Z., Fadlelmola, F. M., Ferdig, M. T., Mulder, N., Bensellak, T., Ghansah, A., Ghedira, K., Gritzman, A., Isewon, I., Kishk, A., Moussa, A., Loucoubar, C., Musicha, P., Pore, M., Sengeh, D. M., Mapiye, D. S., Rallabandi, P. K., Varughese, M., & The, D. o. M. H. P. (2018). Hackathons as a means of acceleratin…	1		0					1
Giacobbe, D. R., Signori, A., Del Puente, F., Mora, S., Carmisciano, L., Briano, F., Vena, A., Ball, L., Robba, C., Pelosi, P., Giacomini, M., & Bassetti, M. (2021). Early Detection of Sepsis With Machine Learning Techniques: A Brief Clinical Perspective [Article]. Frontiers in Medicine, 8, Article 617486. https://doi.org/10.3389/fmed.2021.617486	1		0					1
Giakoumis, D., Segkouli, S., Votis, K., Paliokas, I., Altsitsiadis, E., & Tzovaras, D. (2019). Smart, personalized and adaptive ICT solutions for active, healthy and productive ageing with enhanced workability. ACM International Conference Proceeding Series,	1		0					1
Giannoula, E., Iakovou, I., Katsikavelas, I., Antoniou, P., Raftopoulos, V., Chatzipavlidou, V., Papadopoulos, N., & Bamidis, P. (2020). A mobile app for thyroid cancer patients aiming to enhance their quality of life: Protocol for a quasiexperimental interventional pilot study [Article]. JMIR Research Protocols, 9(3), Article e13409. https://doi.org/10.2196/13409	1		0					1
Gilbert, M., Michelow, W., Dulai, J., Wexel, D., Hart, T., Young, I., Martin, S., Flowers, P., Donelle, L., & Ferlatte, O. (2019). Provision of online HIV-related information to gay, bisexual and other men who have sex with men: A health literacy-informed critical appraisal of Canadian agency websites [Article]. Sexual Health, 16(1), 39-46. https://doi.org/10.1071/SH18092	1		0					1
Gilbert, S. S., Bulula, N., Yohana, E., Thompson, J., Beylerian, E., Werner, L., & Shearer, J. C. (2020). The impact of an integrated electronic immunization registry and logistics management information system (EIR-eLMIS) on vaccine availability in three regions in Tanzania: A pre-post and time-series analysis [Article]. Vaccine, 38(3), 562-569. https://doi.org/10.1016/j.vaccine.2019.10.059	1		0					1
Gild, P., Rink, M., & Meyer, C. P. (2017). Online tools for patient counseling in bladder and kidney cancer-ready for prime time? [Review]. Translational Andrology and Urology, 6(6), 1123-1131. https://doi.org/10.21037/tau.2017.11.13	1		0					1
Gill, R. K., Ogilvie, G., Norman, W. V., Fitzsimmons, B., Maher, C., & Renner, R. (2019). Feasibility and acceptability of a mobile technology intervention to support postabortion care (The FACTS study phase II) after surgical abortion: User-centered design [Article]. JMIR Human Factors, 6(4), Article e14558. https://doi.org/10.2196/14558	1		0					1
Gillet, N., Morin, A. J. S., Choisay, F., & Fouquereau, E. (2019). A person-centered representation of basic need satisfaction balance at work. Journal of Personnel Psychology, 18(3), 113-128. https://doi.org/10.1027/1866-5888/a000228	1		0					1
Gilmore, L. A., Augustyn, M., Gross, S. M., Vallo, P. M., Paige, D. M., & Redman, L. M. (2019). Periconception weight management in the Women, Infants, and Children program [Article]. Obesity Science and Practice, 5(2), 95-102. https://doi.org/10.1002/osp4.327	1		0					1
Gimbel, R., Shi, L., Williams, J. E., Dye, C. J., Chen, L., Crawford, P., Shry, E. A., Griffin, S. F., Jones, K. O., Sherrill, W. W., Truong, K., Little, J. R., Edwards, K. W., Hing, M., & Moss, J. B. (2017). Enhancing mhealth technology in the patient-centered medical home environment to activate patients with type 2 diabetes: A multisite feasibility study protocol [Article]. JMIR Research Proto…	1		0					1
Giordano, F. A., Welzel, G., Siefert, V., Jahnke, L., Ganslandt, T., Wenz, F., Grosu, A. L., Heinemann, F., & Nicolay, N. H. (2020). Digital Follow-Up and the Perspective of Patient-Centered Care in Oncology: What's the PROblem? [Review]. Oncology (Switzerland), 98(6), 379-385. https://doi.org/10.1159/000495294	1		0					1
Giovannetti, E. R., Clair, C. A., Jennings, L. A., Sandberg, S. F., Bowman, A., Reuben, D. B., & Scholle, S. H. (2021). Standardised approach to measuring goal-based outcomes among older disabled adults: Results from a multisite pilot [Article]. BMJ Quality and Safety, 30(2), 157-166. https://doi.org/10.1136/bmjqs-2019-010742	1		0					1
Girgis, A., Delaney, G. P., & Miller, A. A. (2015). Utilising ehealth to support survivorship care [Review]. Cancer Forum, 39(2), 86-89. https://www.scopus.com/inward/record.uri?eid=2-s2.0-84938152652&partnerID=40&md5=1edc350b4ec6ed3c8edff24604c29c47	1		0					1
Girgis, A., Durcinoska, I., Arnold, A., & Delaney, G. P. (2019). Interpreting and Acting on the PRO Scores from the Patient-reported Outcomes for Personalized Treatment and Care (PROMPT-Care) eHealth System [Conference Paper]. Medical Care, 57, S85-S91. https://doi.org/10.1097/MLR.0000000000001094	1		0		1
Girgis, A., Durcinoska, I., Arnold, A., Descallar, J., Kaadan, N., Koh, E. S., Miller, A., Ng, W., Carolan, M., Della-Fiorentina, S. A., Avery, S., & Delaney, G. P. (2020). Web-Based Patient-Reported Outcome Measures for Personalized Treatment and Care (PROMPT-Care): Multicenter Pragmatic Nonrandomized Trial [Article]. Journal of Medical Internet Research, 22(10), Article e19685. https://doi.org/…	1		0					1
Girgis, A., Durcinoska, I., Delaney, G. P., Koh, E. S., Ng, W., & Arnold, A. (2018). Development of health pathways to standardize cancer care pathways informed by patient-reported outcomes and clinical practice guidelines [Article]. JCO Clinical Cancer Informatics, 2018(2), 1-13. https://doi.org/10.1200/CCI.18.00024	1		0		1
Girgis, A., Durcinoska, I., Gerges, M., Kaadan, N., Arnold, A., Descallar, J., Delaney, G. P., Avery, S., Carolan, M., Della-Fiorentina, S., Masters, K., Miller, A., Ng, W., Sandell, T., Tran, T. T., Levesque, J. V., & on behalf of the, P.-C. P. G. (2018). Study protocol for a controlled trial of an eHealth system utilising patient reported outcome measures for personalised treatment and care: PR…	1		0					1
Girgis, A., Durcinoska, I., Levesque, J. V., Gerges, M., Sandell, T., Arnold, A., & Delaney, G. P. (2017). eHealth system for collecting and utilizing patient reported outcome measures for personalized treatment and care (PROMPT-Care) among cancer patients: Mixed methods approach to evaluate feasibility and acceptability [Article]. Journal of Medical Internet Research, 19(10), Article e330. https…	1		0					1
Giunti, G. (2018). 3MD for chronic conditions, a model for motivational mHealth design: Embedded case study [Article]. Journal of Medical Internet Research, 20(8), Article e11631. https://doi.org/10.2196/11631	1		0					1
Giunti, G., Fernández, E. G., Zubiete, E. D., & Romero, O. R. (2018). Supply and demand in mHealth apps for persons with multiple sclerosis: Systematic search in app stores and scoping literature review [Review]. Journal of Medical Internet Research, 20(5), Article e10512. https://doi.org/10.2196/10512	1		0				1
Giunti, G., Guisado-Fernandez, E., & Caulfield, B. (2017). Connected Health in Multiple Sclerosis: A Mobile Applications Review. Proceedings - IEEE Symposium on Computer-Based Medical Systems,	1		0				1
Giunti, G., Kool, J., Rivera Romero, O., & Dorronzoro Zubiete, E. (2018). Exploring the specific needs of persons with multiple sclerosis for mhealth solutions for physical activity: Mixed-methods study [Article]. JMIR mHealth and uHealth, 6(2), Article e37. https://doi.org/10.2196/mhealth.8996	1		0					1
Giunti, G., Kool, J., Romero, O. R., & Zubiete, E. D. (2018). Exploring the specific needs of persons with multiple sclerosis for mhealth solutions for physical activity: Mixed-methods study [Article]. Journal of Medical Internet Research, 20(2). https://doi.org/10.2196/mhealth.8996	1		0							1
Giusto, A., Green, E. P., Simmons, R. A., Ayuku, D., Patel, P., & Puffer, E. S. (2020). A multiple baseline study of a brief alcohol reduction and family engagement intervention for fathers in Kenya [Article]. Journal of Consulting and Clinical Psychology, 88(8), 708-725. https://doi.org/10.1037/ccp0000559	1		0					1
Gkrozou, F., Tsonis, O., Godden, M., Siafaka, V., & Paschopoulos, M. (2019). Mobile Health (mHealth) apps focused on menopause: Are they any good? [Article]. Post Reproductive Health, 25(4), 191-198. https://doi.org/10.1177/2053369119878978	1		0				1
Gladden, M. E. (2018). A phenomenological framework of architectural paradigms for the user-centered design of virtual environments [Article]. Multimodal Technologies and Interaction, 2(4), Article 80. https://doi.org/10.3390/mti2040080	1		0					1
Glarcher, M., & Lex, K. M. (2020). Advanced Nursing Practice in Austria under consideration of outcome measurement [Article]. Zeitschrift fur Evidenz, Fortbildung und Qualitat im Gesundheitswesen, 155, 11-16. https://doi.org/10.1016/j.zefq.2020.06.012	1		0					1
Glasgow, R. E., Huebschmann, A. G., Krist, A. H., & Degruy, F. V. (2019). An Adaptive, Contextual, Technology-Aided Support (ACTS) System for Chronic Illness Self-Management [Article]. Milbank Quarterly, 97(3), 669-691. https://doi.org/10.1111/1468-0009.12412	1		0					1
Glass, J. E., Bobb, J. F., Lee, A. K., Richards, J. E., Lapham, G. T., Ludman, E., Achtmeyer, C., Caldeiro, R. M., Parrish, R., Williams, E. C., Lozano, P., & Bradley, K. A. (2018). Study protocol: a cluster-randomized trial implementing Sustained Patient-centered Alcohol-related Care (SPARC trial). Implementation Science, 13(1), N.PAG-N.PAG. https://doi.org/10.1186/s13012-018-0795-9	1		0					1
Glazier, R. H., & Kiran, T. (2018). Doctors and canadian medicare: Improving system performance requires system change [Review]. Healthcare Papers, 17(4), 41-47. https://doi.org/10.12927/hcpap.2018.25577	1		0					1
Glazkova, N., Fortin, C., & Podladchikova, T. (2019). Application of lean-agile approach for medical wearable device development. 2019 14th Annual Conference System of Systems Engineering, SoSE 2019,	1		0					1
Gleason-Comstock, J., Streater, A., Goodman, A., Janisse, J., Brody, A., Mango, L., Dawood, R., & Levy, P. (2017). Willingness to pay and willingness to accept in a patient-centered blood pressure control study. BMC Health Services Research, 17, 1-6. https://doi.org/10.1186/s12913-017-2451-5	1		0					1
Gleiss, A. (2020). The patient will see you now-Towards an understanding of on-demand healthcare. Proceedings - 2020 IEEE 22nd Conference on Business Informatics, CBI 2020,	1		0					1
Glicksman, S., Goldberg, C., Hamel, C., Shore, R., Wein, A., Wood, D., & Zummo, J. (2017). Rights-based and person-centered approaches to supporting people with intellectual disability: A dialectical model. Intellectual and Developmental Disabilities, 55(3), 181-191. https://doi.org/10.1352/1934-9556-55.3.181	1		0					1
Glomsås, H. S., Knutsen, I. R., Fossum, M., & Halvorsen, K. (2020). User involvement in the implementation of welfare technology in home care services: The experience of health professionals—A qualitative study [Article]. Journal of Clinical Nursing, 29(21-22), 4007-4019. https://doi.org/10.1111/jocn.15424	1		0					1
Godinho, M. A., Jonnagaddala, J., Gudi, N., Islam, R., Narasimhan, P., & Liaw, S. T. (2020). mHealth for Integrated People-Centred Health Services in the Western Pacific: A Systematic Review [Review]. International Journal of Medical Informatics, 142, Article 104259. https://doi.org/10.1016/j.ijmedinf.2020.104259	1		0				1
Godino, J. G., Merchant, G., Norman, G. J., Donohue, M. C., Marshall, S. J., Fowler, J. H., Calfas, K. J., Huang, J. S., Rock, C. L., Griswold, W. G., Gupta, A., Raab, F., Fogg, B. J., Robinson, T. N., & Patrick, K. (2016). Using social and mobile tools for weight loss in overweight and obese young adults (Project SMART): a 2 year, parallel-group, randomised, controlled trial [Article]. The Lance…	1		0		1
Goertz, C. M., Salsbury, S. A., Long, C. R., Vining, R. D., Andresen, A. A., Hondras, M. A., Lyons, K. J., Killinger, L. Z., Wolinsky, F. D., & Wallace, R. B. (2017). Patient-centered professional practice models for managing low back pain in older adults: a pilot randomized controlled trial. BMC Geriatrics, 17, 1-13. https://doi.org/10.1186/s12877-017-0624-z	1		0		1
Gogovor, A., Valois, M. F., Bartlett, G., & Ahmed, S. (2019). Support for teams, technology and patient involvement in decision-making associated with support for patient-centred care [Article]. International Journal for Quality in Health Care, 31(8), 590-597. https://doi.org/10.1093/intqhc/mzy224	1		0					1
Goh, T. Y., Burstein, F., Haghighi, P. D., Cicuttini, F., & Urquhart, D. M. (2017). Empirical study of user experience on mobile data collection for chronic low back pain. Proceedings of the 28th Australasian Conference on Information Systems, ACIS 2017,	1		0					1
Goh, W., Jane, L. Y. W., Aziz, A. F. A., & Phua, Y. X. (2018). CHARM: Adopting Digitalization in Community Health Assessment and Review on Mobile. Proceedings - 2018 4th International Conference on Advances in Computing, Communication and Automation, ICACCA 2018,	1		0					1
Goh, Y. I., Bullock, D. R., Taylor, J., Pooni, R., Lee, T. C., Vora, S. S., Yildirim-Toruner, C., Morgan, E. M., Pan, N., Harris, J. G., Warmin, A., Wiegand, K., Burnham, J. M., Barbar-Smiley, F., & Pediatric Rheumatology Care Outcomes Improvement, N. (2021). Exploring Pediatric Tele-Rheumatology Practices During COVID-19: A Survey of the PRCOIN Network [Article]. Frontiers in Pediatrics, 9, Arti…	1		0				1
Gold, H. T., Karia, R. J., Link, A., Lebwohl, R., Zuckerman, J. D., Errico, T. J., Slover, J. D., Buckland, A. J., Mann, D. M., & Cantor, M. N. (2020). Implementation and early adaptation of patient-reported outcome measures into an electronic health record: A technical report [Article]. Health Informatics Journal, 26(1), 129-140. https://doi.org/10.1177/1460458218813710	1		0					1
Goldchmit, S. M., de Queiroz, M. C., dos Anjos Rabelo, N. D., Junior, W. R., & Polesello, G. C. (2021). Patient Education in Orthopedics: the Role of Information Design and User Experience [Review]. Current Reviews in Musculoskeletal Medicine, 14(1), 9-15. https://doi.org/10.1007/s12178-020-09683-3	1		0					1
Goldman, R. E., Parker, D. R., Brown, J., Walker, J., Eaton, C. B., & Borkan, J. M. (2015). Recommendations for a mixed methods approach to evaluating the patient-centered medical home. Annals of Family Medicine, 13(2), 168-175. https://doi.org/10.1370/afm.1765	1		0					1
Goldstein, K. M., Duan-Porter, W., Alkon, A., Olsen, M. K., Voils, C. I., & Hastings, S. N. (2019). Enrollment and Retention of Men and Women in Health Services Research and Development Trials [Article]. Women's Health Issues, 29, S121-S130. https://doi.org/10.1016/j.whi.2019.03.004	1		0					1
Golembiewski, J. A. (2015). Mental health facility design: The case for person-centred care. Australian and New Zealand Journal of Psychiatry, 49(3), 203-206. https://doi.org/10.1177/0004867414565477	1		0					1
Golliot, J. (2019). Engagement Levers for Therapists and Patients in a Context of Cognitive Rehabilitation of Executive Functions With the Serious Game S'TIM. 2019 IEEE 7th International Conference on Serious Games and Applications for Health, SeGAH 2019,	1		0					1
Gomes, J., & Romão, M. (2018). Information System Maturity Models in Healthcare [Review]. Journal of Medical Systems, 42(12), Article 235. https://doi.org/10.1007/s10916-018-1097-0	1		0					1
Gomez Quiñonez, S., Walthouwer, M. J. L., Schulz, D. N., & de Vries, H. (2016). mHealth or eHealth? Efficacy, use, and appreciation of a web-based computer-tailored physical activity intervention for Dutch adults: A randomized controlled trial. Journal of Medical Internet Research, 18(11), 25-36. https://doi.org/10.2196/jmir.6171	1		0		1
Gomih, A., Banks, B., McKeithan, L., & Rajabiun, S. (2018). NC-REACH: A rural patient-centered medical home for people living with HIV who experience unstable housing. American Journal of Public Health, 108(Suppl 7), S525-S527. https://doi.org/10.2105/AJPH.2018.304793	1		0					1
Gomis-Pastor, M., Mirabet, S., Roig, E., Lopez, L., Brossa, V., Galvez-Tugas, E., Rodriguez-Murphy, E., Feliu, A., Ontiveros, G., Garcia-Cuyàs, F., Salazar, A., & Mangues, M. A. (2020). Interdisciplinary Mobile Health Model to Improve Clinical Care after Heart Transplantation: Implementation Strategy Study [Article]. JMIR Cardio, 4(1), Article e19065. https://doi.org/10.2196/19065	1		0					1
Gondek, D., Edbrooke‐Childs, J., Velikonja, T., Chapman, L., Saunders, F., Hayes, D., & Wolpert, M. (2017). Facilitators and barriers to person‐centred care in child and young people mental health services: A systematic review. Clinical Psychology & Psychotherapy, 24(4), 870-886. https://doi.org/10.1002/cpp.2052	1		0				1
Gonzalez, A. I., Schmucker, C., Nothacker, J., Motschall, E., Nguyen, T. S., Brueckle, M. S., Blom, J., Van Den Akker, M., Röttger, K., Wegwarth, O., Hoffmann, T., Straus, S. E., Gerlach, F. M., Meerpohl, J. J., & Muth, C. (2019). Health-related preferences of older patients with multimorbidity: An evidence map [Article]. BMJ Open, 9(12), Article 034485. https://doi.org/10.1136/bmjopen-2019-034485	1		0					1
Goodall, G., Ciobanu, I., Taraldsen, K., Sørgaard, J., Marin, A., Draghici, R., Zamfir, M. V., Berteanu, M., Maetzler, W., & Artur Serrano, J. (2019). The use of virtual and immersive technology in creating personalized multisensory spaces for people living with dementia (sense-garden): Protocol for a multisite before-after trial [Article]. JMIR Research Protocols, 8(9), Article e14096. https://d…	1		0					1
Goodyear, V. A. (2017). Social media, apps and wearable technologies: navigating ethical dilemmas and procedures [Review]. Qualitative Research in Sport, Exercise and Health, 9(3), 285-302. https://doi.org/10.1080/2159676X.2017.1303790	1		0					1
Goodyear-Smith, F., Jackson, C., & Greenhalgh, T. (2015). Co-design and implementation research: challenges and solutions for ethics committees [Review]. BMC Medical Ethics, 16(1), Article 78. https://doi.org/10.1186/s12910-015-0072-2	1		0					1
[truncated: 3,688 more rows]

## Sheet: T&A Screening Anthony
	TITLE & ABSTRACT
				Exclusion criteria
[truncated: 4,982 more rows]

## Sheet:  T&A Screening Naz
	TITLE & ABSTRACT
			Exclusion criteria
[truncated: 4,982 more rows]

## Sheet: T&A Screening 2
	TITLE & ABSTRACT
			Exclusion criteria
Citation	Reject	To Extract (i.e. flagged in title/abstract review for fulltext)							Duplicate	Comment

## Sheet: Fulltext Screening 1 Anthony
		FULLTEXT
		Exclusion criteria
[truncated: 268 more rows]

## Sheet: Fulltext Screening 2 Indi
		FULLTEXT
		Exclusion criteria
[truncated: 267 more rows]

## Sheet: Fulltext FINAL
Citation	REJECT	No critical analysis of user/human/person/patient involvement in digital health design	Not a primary research (e.g. reviews, viewpoints, etc)	RCT	Single user case study	Non-English	Non-human studies	Duplicate	Comment	ACCEPT	Conflict	Resolved?	Preprint	Notes	Unavailable	Emailed Author	Author Response	Comment
[truncated: 272 more rows]
