# Supplementary material for: Examining Challenges to Co-Design Digital Health Interventions With End Users: Systematic Review
Source: J Med Internet Res. 2025 Mar 14;27:e50178. doi: 10.2196/50178 (PMC11953610; doi:10.2196/50178)
Supplement: Multimedia Appendix 4 [file jmir_v27i1e50178_app4.xlsx]

## Sheet: Final Fulltext Screening
						Full Text
													Exclusion criteria
Year	Journal	Author(s)	Title	Abstract	URL	Reject	To Extract (i.e. fulltext confirms no exclusion criteria met)	To Extract (Alfredo)	CONFLICT	Conflict Resolution Notes	Comment (AD)	Comment (AS)	No critical analysis of user/human/person/patient involvement in digital health design	Randomized controlled trial	Non english	Not a primary research (e.g. reviews, comments, etc)	Single user/person case study	Non-human studies	Duplicate
2022	Sensors	Ortet C,Vale Costa L	‚ÄúListen to Your Symptoms When the Immune System Is Calling for You‚Äù: Monitoring Autoimmune Diseases with the iShU Wearable App	The immune system plays a key role in protecting living beings against bacteria, viruses, and fungi, among other pathogens, which may be harmful and represent a threat to our own health. However, for reasons that are not fully understood, in some people this protective mechanism accidentally attacks the organs and tissues, thus causing inflammation and leads to the development of autoimmune disea…	https://www.scopus.com/inward/record.uri?eid=2-s2.0-85130111065&doi=10.3390%2fs22103834&partnerID=40&md5=bcd8b674d2f7b16dda0afda16bd9d131;http://dx.doi.org/10.3390/s22103834	1			1	Reject (AD) An app for inflammation surveilance and autoimmune diseases awareness was developed through iterative phases, although it does not specify any involvement of users in this process. Later on the prototype was evaluated using semi-structured interviews and preliminary app testing. No critical analysis.		An app for inflammation surveilance and autoimmune diseases awareness was developed through iterative phases, although it does not specify any involvement of users in this process. Later on the prototype was evaluated using semi-structured interviews and preliminary app testing. No critical analysis.
2024	Psychooncology	Kohut K,Morton K,Turner L,Foster R,Eccles D,Foster C	Codesign of Lynch ChoicesTM: Using implementation science to create a clinically deliverable patient decision support website to transform cancer genetics care pathways	Background: Resources including Patient Decision Aids (PtDA) are useful and valued by patients and clinicians to provide information and complement shared decision-making. Despite their promise, few PtDA exist for patients with genetic cancer susceptibility facing difficult decisions about risk management. We aimed to fill this gap, partnering with patients to codesign Lynch ChoicesTM, a PtDA web…	https://www.scopus.com/inward/record.uri?eid=2-s2.0-85188305014&doi=10.1002%2fpon.6330&partnerID=40&md5=040990b36845f1de25346d9218778da1;http://dx.doi.org/10.1002/pon.6330	1		1			No critical analysis		1
2024	JMIR Hum. Factors	Block VJ,Koshal K,Wijangco J,Miller N,Sara N,Henderson K,Reihm J,Gopal A,Mohan SD,Gelfand JM,Guo CY,Oommen L,Nylander A,Rowson JA,Brown E,Sanders S,Rankin K,Lyles CR,Sim I,Bove R	A Closed-Loop Falls Monitoring and Prevention App for Multiple Sclerosis Clinical Practice: Human-Centered Design of the Multiple Sclerosis Falls InsightTrack	Background: Falls are common in people with multiple sclerosis (MS), causing injuries, fear of falling, and loss of independence. Although targeted interventions (physical therapy) can help, patients underreport and clinicians undertreat this issue. Patient-generated data, combined with clinical data, can support the prediction of falls and lead to timely intervention (including referral to speci…	https://www.scopus.com/inward/record.uri?eid=2-s2.0-85184011109&doi=10.2196%2f49331&partnerID=40&md5=f9d34ce2835c13388a8174b9b8c69d20;http://dx.doi.org/10.2196/49331	1		1	1	Reject (AD) No DHI co-design with end users, usability only, no iteration	No DHI co-design with end users, usability only, no iteration		1
2023	Digit. Health	Wiegmann C,Quinlivan E,Michnevich T,Pittrich A,Ivanova P,Rohrbach AM,Kaminski J	A digital patient-reported outcome (electronic patient-reported outcome) system for patients with severe psychiatric disorders: User-centered development study and study protocol of a multicenter-controlled trial	Background: The effective treatment of patients with severe psychiatric disorders primarily relies on subjective reporting of symptoms and side-effects. This information is crucial for a clinician's decision regarding medication adjustment. Treatment adjustment usually happens at a low frequency (‚àº4‚Äì8 weeks). In between points of care, patients are left alone with their symptoms and side-effe…	https://www.scopus.com/inward/record.uri?eid=2-s2.0-85175033382&doi=10.1177%2f20552076231191009&partnerID=40&md5=ce2b9a818429ef99ab49974b3c80e043;http://dx.doi.org/10.1177/20552076231191009	1		1	1	Reject (AD) No critical analysis	No critical analysis		1
2023	Internet Interv.	Van Goethem V,Dierickx S,Matthys O,Northouse L,Lund L,Jordan C,Turola E,van der Wel M,Scott D,Harding R,Deliens L,Lapeire L,Hudson P,De Vleminck A,Cohen J	A self-management psychoeducational eHealth program to support and empower people with advanced cancer and their family caregivers: Development using the scrum methodology	Background: eHealth programs could be a flexible and scalable resource to support and empower people with advanced cancer and their family caregivers. A face-to-face intervention that has demonstrated effectiveness is the ‚ÄúFOCUS‚Äù program, developed and tested in the USA. Recently the FOCUS program was translated and adapted to the European context as part of an international study in six Euro…	https://www.scopus.com/inward/record.uri?eid=2-s2.0-85167598510&doi=10.1016%2fj.invent.2023.100659&partnerID=40&md5=696a7c04e1df9d687ad4a8aeb2775d1e;http://dx.doi.org/10.1016/j.invent.2023.100659	1		1	1	Reject (AD) No critical analysis	No critical analysis		1
2022	JMIR Form. Res.	Dietvorst E,Aukes MA,Legerstee JS,Vreeker A,Hrehovcsik MM,Keijsers L,Hillegers MH	A Smartphone Serious Game for Adolescents (Grow It! App): Development, Feasibility, and Acceptance Study	Background: Anxiety and mood problems in adolescents often go unnoticed and may therefore remain untreated. Identifying and preventing the development of emotional problems requires monitoring and effective tools to strengthen adolescents' resilience, for example, by enhancing coping skills. Objective: This study describes the developmental process, feasibility, and acceptance of Grow It!, a mult…	https://www.scopus.com/inward/record.uri?eid=2-s2.0-85126148573&doi=10.2196%2f29832&partnerID=40&md5=67bb02449aa73d1d2ef82a5bad021b9d;http://dx.doi.org/10.2196/29832	1			1	Reject (AD) No critical analysis		No critical analysis
2022	JMIR Form. Res.	Geerling B,Kelders SM,Stevens AW,Kupka RW,Bohlmeijer ET	A Web-Based Positive Psychology App for Patients With Bipolar Disorder: Development Study	Background: Patients with bipolar disorder (BD) report lower quality of life and lower levels of well-being than the general population. Despite the growing availability of psychotherapeutic and self-management interventions, important unmet needs remain. These unmet needs are closely linked to positive psychology domains. Although a growing number of studies have evaluated the impact of positive…	https://www.scopus.com/inward/record.uri?eid=2-s2.0-85139731588&doi=10.2196%2f39476&partnerID=40&md5=395125fb685c412500420ca74fb488ff;http://dx.doi.org/10.2196/39476	1		1	1	Reject (AD) "Specific findings, such as the preferences for the exercise categories or the possible risks in applying PPIs, will not be revealed, as we developed the app without user involvement."	"Specific findings, such as the preferences for the exercise categories or the possible risks in applying PPIs, will not be revealed, as we developed the app without user involvement."	*Ambiguous, although it explicitely mentions they were not involved in the development, the next sentences imply the opposite in the discussion	1
2023	Transl. Behav. Med.	Fabian KE,Foster KT,Chwastiak L,Turner M,Wagenaar BH	Adapting a transdiagnostic digital mental health intervention for use among immigrant and refugee youth in Seattle: a human-centered design approach	Lay Summary Digital mental health interventions like apps and online mental health tools show promise in addressing mental health needs. This study adapted the STARS (Sustainable Technology for Adolescents to Reduce Stress) digital mental health intervention for use among youth and young adults from immigrant and refugee communities in Seattle, Washington. In our study, we adapted the interventio…	http://dx.doi.org/10.1093/tbm/ibad041	1		1	1	Reject (AD) User testing rather than DHI co-design. no critical analysis	User testing rather than DHI co-design. no critical analysis		1
2024	JMIR Cancer	Dang TH,Wickramasinghe N,Forkan AR,Jayaraman PP,Burbury K,O'Callaghan C,Whitechurch A,Schofield P	Co-Design, Development, and Evaluation of a Mobile Solution to Improve Medication Adherence in Cancer: Design Science Research Approach	Background: Medication nonadherence negatively impacts the health outcomes of people with cancer as well as health care costs. Digital technologies present opportunities to address this health issue. However, there is limited evidence on how to develop digital interventions that meet the needs of people with cancer, are perceived as useful, and are potentially effective in improving medication ad…	https://www.scopus.com/inward/record.uri?eid=2-s2.0-85192770041&doi=10.2196%2f46979&partnerID=40&md5=d64fb21e01dcc67b780b61a35ea3752c;http://dx.doi.org/10.2196/46979	1		1	1	Reject (AD) No critical analysis	No critical analysis		1
2022	Int. J. Integr. Care	Darley A,Carroll √Å	Conducting Co-Design with Older People in a Digital Setting: Methodological Reflections and Recommendations	Introduction: Co-design has been identified as a participatory method to create person-centred integrated healthcare services that align with older people‚Äôs values and lived experiences. Description: Existing guidelines on conducting co-design primarily focus on in-person methods with limited guidance on using digital methods to collect data. This gap in knowledge is particularly pertinent when…	https://www.scopus.com/inward/record.uri?eid=2-s2.0-85143655346&doi=10.5334%2fijic.6546&partnerID=40&md5=a50782ffc747745705f5464a6e363638;http://dx.doi.org/10.5334/ijic.6546	1		1	1	Reject (AD) no DHI	no DHI
2022	Can. J. Kidney Health Dis.	Ong SW,Wong JV,Auguste BL,Logan AG,Nolan RP,Chan CT	Design and Development of a Digital Counseling Program for Chronic Kidney Disease	Background: Self-management has shown to improve the quality of life in patients with chronic kidney disease (CKD). Readily accessible self-management tools are essential in promoting adherence to self-care behaviors. In recognizing that digital health facilitates efficient access to self-management programs, we developed a digital counseling program, ODYSSEE Kidney Health, to promote self-care b…	https://www.scopus.com/inward/record.uri?eid=2-s2.0-85132339154&doi=10.1177%2f20543581221103683&partnerID=40&md5=95e78273049e420129974612cb56ee97;http://dx.doi.org/10.1177/20543581221103683	1		1	1	Reject (AD) No critical analysis	No critical analysis		1
2024	BMC Health Serv. Res.	Mikkelsen TH,S√∏ndergaard J,Kj√¶r NK,Nielsen JB,Ryg J,Kjeldsen LJ,Mogensen CB	Designing a tool ensuring older patients the right medication at the right time after discharge from hospital‚Äì the first step in a participatory design process	Background: On average, older patients use five or more medications daily, increasing the risk of adverse drug reactions, interactions, or medication errors. Healthcare sector transitions increase the risk of information loss, misunderstandings, unclear treatment responsibilities, and medication errors. Therefore, it is crucial to identify possible solutions to decrease these risks. Patients, rel…	https://www.scopus.com/inward/record.uri?eid=2-s2.0-85191174442&doi=10.1186%2fs12913-024-10992-3&partnerID=40&md5=5eb2dcadc1012a958022aaea30c0d636;http://dx.doi.org/10.1186/s12913-024-10992-3	1		1	1	Reject (AD) No critical analysis	No critical analysis		1
2023	JMIR Form. Res.	Faber JS,Poot CC,Dekkers T,Herrera NR,Chavannes NH,Meijer E,Visch VT	Developing a Digital Medication Adherence Intervention for and With Patients With Asthma and Low Health Literacy: Protocol for a Participatory Design Approach	Background: Current eHealth interventions are poorly adopted by people with low health literacy (LHL) as they often fail to meet their needs, skills, and preferences. A major reason for this poor adoption is the generic, one-size-fits-all approach taken by designers of these interventions, without addressing the needs, skills, and preferences of disadvantaged groups. Participatory design approach…	https://www.scopus.com/inward/record.uri?eid=2-s2.0-85154585164&doi=10.2196%2f35112&partnerID=40&md5=b41f8501faff460f68ed350e271851dd;http://dx.doi.org/10.2196/35112	1		1	1	Reject (AD) protocol paper	protocol paper					1
2022	JMIR Serious Games	Ingadottir B,Laitonen E,Stefansdottir A,Sigurdardottir AO,Brynjolfsdottir B,Parisod H,Nyman J,Gunnarsdottir K,J√≥nsd√≥ttir K,Salanter√§ S,Pakarinen A	Developing a Health Game to Prepare Preschool Children for Anesthesia: Formative Study Using a Child-Centered Approach	Background: Every year, millions of children undergo medical procedures that require anesthesia. Fear and anxiety are common among young children undergoing such procedures and can interfere with the child‚Äôs recovery and well-being. Relaxation, distraction, and education are methods that can be used to prepare children and help them cope with fear and anxiety, and serious games may be a suitabl…	https://www.scopus.com/inward/record.uri?eid=2-s2.0-85123544187&doi=10.2196%2f31471&partnerID=40&md5=d58a86a98ed4ee4a5fa9a6a8b2c5aa3f;http://dx.doi.org/10.2196/31471	1		1	1	Reject (AD) No critical analysis	No critical analysis		1
2022	JMIR Hum. Factors	Shuldiner J,Shah N,Reis C,Chalmers I,Ivers N,Nathan P	Developing a Provincial Surveillance and Support System for Childhood Cancer Survivors: Multiphase User-Centered Design Study	Background: Survivors of childhood cancer are at lifelong risk of morbidity (such as new cancers or heart failure) and premature mortality due to their cancer treatment. These are termed late effects. Therefore, they require lifelong, risk-tailored surveillance. However, most adult survivors of childhood cancer do not complete recommended surveillance tests such as mammograms or echocardiograms. …	https://www.scopus.com/inward/record.uri?eid=2-s2.0-85142279709&doi=10.2196%2f37606&partnerID=40&md5=89b7529001c45d45777b1c037ef8f065;http://dx.doi.org/10.2196/37606	1		1	1	Reject (AD) No critical analysis	Not a DHI	Other than DHI, it also includes offline formats, being a holistic health intervention	1
2024	J. Med. Syst.	Sumner J,Bundele A,Lim HW,Phan P,Motani M,Mukhopadhyay A	Developing an Artificial Intelligence-Driven Nudge Intervention to Improve Medication Adherence: A Human-Centred Design Approach	To improve medication adherence, we co-developed a digital, artificial intelligence (AI)-driven nudge intervention with stakeholders (patients, providers, and technologists). We used a human-centred design approach to incorporate user needs in creating an AI-driven nudge tool. We report the findings of the first stage of a multi-phase project: understanding user needs and ideating solutions. We i…	https://www.scopus.com/inward/record.uri?eid=2-s2.0-85178904474&doi=10.1007%2fs10916-023-02024-0&partnerID=40&md5=c125d66174fd0be9ea32dc36ab349c63;http://dx.doi.org/10.1007/s10916-023-02024-0	1		1	1	Reject (AD) No critical analysis	No critical analysis		1
2023	JMIR Cancer	McCann L,Hewitt C,McMillan KA	Developing an e-Prehabilitation System of Care for Young Adults Diagnosed With Cancer: User-Centered Design Study	Background: A diagnosis of cancer in adolescence or young adulthood can pose many different and unique challenges for individuals, as well as their families and friends. Drawing on the concept of prehabilitation, the provision of high-quality, accessible, timely, reliable, and appropriate information, care, and support for young adults with cancer and their families is critical to ensure that the…	https://www.scopus.com/inward/record.uri?eid=2-s2.0-85151801293&doi=10.2196%2f41441&partnerID=40&md5=672cc55b136ffefad96329aaf36ea365;http://dx.doi.org/10.2196/41441	1		1	1	Reject (AD) No critical analysis									1
2024	BMC Public Health	Plant A,Sparks P,Creech DN,Morgan T,Klausner JD,Rietmeijer C,Montoya JA	Developing an mHealth program to improve HIV care continuum outcomes among young Black gay and bisexual men	Background: Young Black gay and bisexual men (YBGBM) in the United States face significant disparities in HIV care outcomes. Mobile health (mHealth) interventions have shown promise with improving outcomes for YBGBM across the HIV care continuum. Methods: We developed an mHealth application using human-centered design (HCD) from 2019‚Äì2021 in collaboration with YBGBM living with HIV and with HIV…	https://www.scopus.com/inward/record.uri?eid=2-s2.0-85192140750&doi=10.1186%2fs12889-024-18652-1&partnerID=40&md5=33b46930d8c3667a68e50ab1af3ed920;http://dx.doi.org/10.1186/s12889-024-18652-1	1		1	1	Reject (AD) No critical analysis	No critical analysis		1
2022	BMC Med. Inform. Decis. Mak.	Harris E,Conway D,Jimenez-Aranda A,Butts J,Hedley-Takhar P,Thomson R,Astin F	Development and user-testing of a digital patient decision aid to facilitate shared decision-making for people with stable angina	Background: Research shows that people with stable angina need decision support when considering elective treatments. Initial treatment is with medicines but patients may gain further benefit with invasive percutaneous coronary intervention (PCI). Choosing between these treatments can be challenging for patients because both confer similar benefits but have different risks. Patient decision aids …	https://www.scopus.com/inward/record.uri?eid=2-s2.0-85130819006&doi=10.1186%2fs12911-022-01882-x&partnerID=40&md5=ea04ee9251643820f30e7d3ffca5abf4;http://dx.doi.org/10.1186/s12911-022-01882-x	1		1	1	Reject (AD) No critical analysis	No critical analysis		1
2023	JMIR Hum. Factors	Zoellner J,Reid A,Porter K,Frederick C,Hilgart M,Ritterband L	Development of a Digital Behavioral Intervention to Reduce the Consumption of Sugar-Sweetened Beverages Among Rural Appalachian Adults: Multiphased, Human-Centered Design Approach	Background: To avoid the low engagement and limited efficacy of digital behavioral health interventions, robust human-centered design (HCD) processes are needed. Objective: The primary objective of this study was to describe a flexible, step-by-step HCD process to develop digital behavioral health interventions by illustrating iSIPsmarter as an example. iSIPsmarter is a digital intervention for r…	https://www.scopus.com/inward/record.uri?eid=2-s2.0-85149895127&doi=10.2196%2f41262&partnerID=40&md5=75bc917bdda94c717a3d06d4a993b135;http://dx.doi.org/10.2196/41262	1		1	1	Reject (AD) No critical analysis	No critical analysis		1
2022	JMIR Form. Res.	van Keulen H,Voogt C,Kleinjan M,Kramer J,Andree R,van Empelen P	Development of a Dynamically Tailored mHealth Intervention (What Do You Drink) to Reduce Excessive Drinking Among Dutch Lower-Educated Students: User-Centered Design Approach	Background: The high prevalence and adverse consequences of excessive drinking among lower-educated adolescents and young adults are public concerns in the Netherlands. Evidence-based alcohol prevention programs targeting adolescents and young adults with a low educational background are sparse. Objective: This study aimed to describe the planned process for the theory- and evidence-based develop…	https://www.scopus.com/inward/record.uri?eid=2-s2.0-85135952282&doi=10.2196%2f36969&partnerID=40&md5=67b5462ffb1787160b43b62e065d0a2e;http://dx.doi.org/10.2196/36969	1		1	1	Reject (AD) No critical analysis	No critical analysis		1
2022	Int. J. Environ. Res. Public Health	Reis CI,Pernencar C,Carvalho M,Gaspar P,Martinho R,Frontini R,Alves R,Sousa P	Development of an mHealth Platform for Adolescent Obesity Prevention: User-Centered Design Approach	Obesity is a chronic condition that influences the quality of life of patients and families while increasing the economic burden for the world population. Multidisciplinary prevention programs are crucial to address it, allowing an early introduction of healthy behaviors into daily habits. Mobile health interventions provide adequate support for these programs, especially considering the gamifica…	https://www.scopus.com/inward/record.uri?eid=2-s2.0-85139812928&doi=10.3390%2fijerph191912568&partnerID=40&md5=7612bad112a876a38630c92e385dbd76;http://dx.doi.org/10.3390/ijerph191912568	1		1	1	Reject (AD) No critical analysis	No critical analysis		1
2022	BMC Nephrol.	Engels N,van der Nat PB,Ankersmid JW,Prick JC,Parent E,The, R.,Takahashi A,Bart HA,van Uden-Kraan CF,Stiggelbout AM,Bos WJ,van den Dorpel MA	Development of an online patient decision aid for kidney failure treatment modality decisions	Background: Patient decision aids (PtDAs) support patients and clinicians in shared decision-making (SDM). Real-world outcome information may improve patients‚Äô risk perception, and help patients make decisions congruent with their expectations and values. Our aim was to develop an online PtDA to support kidney failure treatment modality decision-making, that: 1) provides patients with real-worl…	https://www.scopus.com/inward/record.uri?eid=2-s2.0-85133609688&doi=10.1186%2fs12882-022-02853-0&partnerID=40&md5=b90143db15ceb1833ecbfd6b6885825c;http://dx.doi.org/10.1186/s12882-022-02853-0	1		1	1	Reject (AD) No critical analysis	No critical analysis		1
2023	J. Med. Internet Res.	Ha S,Ho SH,Bae YH,Lee M,Kim JH,Kim JH,Lee J	Digital health equity and tailored health care service for people with disability: User-centered design and usability study	Background: As digital health services advance, digital health equity has become a significant concern. However, people with disability and older adults still face health management limitations, particularly in the COVID-19 pandemic. An essential area of investigation is proposing a patient-centered design strategy that uses patient-generated health data (PGHD) to facilitate optimal communication…	https://www.scopus.com/inward/record.uri?eid=2-s2.0-85178495501&doi=10.2196%2f50029&partnerID=40&md5=7cf01dd3f111a20b2b63442fae54f1e1;http://dx.doi.org/10.2196/50029	1		1	1	Reject (AD) No critical analysis	No critical analysis		1
2023	Int. J. Environ. Res. Public Health	Ålvarez-P√©rez Y,Duarte-D√≠az A,Toledo-Ch√°varri A,Abt-Sacks A,Ramos-Garc√≠a V,Torres-Casta√±o A,Rivero-Santana A,Perestelo-P√©rez L	Digital Health Literacy and Person-Centred Care: Co-Creation of a Massive Open Online Course for Women with Breast Cancer	The diagnosis of breast cancer (BC) can make the affected person vulnerable to suffering the possible consequences of the use of low-quality health information. Massive open online courses (MOOCs) may be a useful and efficient resource to improve digital health literacy and person-centred care in this population. The aim of this study is to co-create a MOOC for women with BC, using a modified des…	https://www.scopus.com/inward/record.uri?eid=2-s2.0-85149972917&doi=10.3390%2fijerph20053922&partnerID=40&md5=c8e0d52ee350d7c12e3040d924b7d58b;http://dx.doi.org/10.3390/ijerph20053922	1		1	1	Reject (AD) No critical analysis	No critical analysis		1
2022	JMIR Hum. Factors	Brown EG,Schleimer E,Bledsoe IO,Rowles W,Miller NA,Sanders SJ,Rankin KP,Ostrem JL,Tanner CM,Bove R	Enhancing Clinical Information Display to Improve Patient Encounters: Human-Centered Design and Evaluation of the Parkinson Disease-BRIDGE Platform	Background: People with Parkinson disease (PD) have a variety of complex medical problems that require detailed review at each clinical encounter for appropriate management. Care of other complex conditions has benefited from digital health solutions that efficiently integrate disparate clinical information. Although various digital approaches have been developed for research and care in PD, no d…	https://www.scopus.com/inward/record.uri?eid=2-s2.0-85130621798&doi=10.2196%2f33967&partnerID=40&md5=a735a5f1b5d9170da21f6169369b7804;http://dx.doi.org/10.2196/33967	1		1	1	Reject (AD) No critical analysis	No critical analysis		1
2022	Front. Digit. Health	Claborn KR,Creech S,Whittfield Q,Parra-Cardona R,Daugherty A,Benzer J	Ethical by Design: Engaging the Community to Co-design a Digital Health Ecosystem to Improve Overdose Prevention Efforts Among Highly Vulnerable People Who Use Drugs	Introduction: The COVID-19 pandemic highlighted significant structural barriers that exacerbated health inequities among people at-risk for overdose. Digital health technologies have the potential to overcome some of these barriers; however, development of these technologies often fails to include people who use drugs and community key stakeholders in the development and dissemination process. Co…	https://www.scopus.com/inward/record.uri?eid=2-s2.0-85131652270&doi=10.3389%2ffdgth.2022.880849&partnerID=40&md5=d03e366a72c40186602281976ba7dba6;http://dx.doi.org/10.3389/fdgth.2022.880849	1		1	1	Reject (AD) No critical analysis	No critical analysis		1
2023	PEC Innov.	Lockton J,Oxlad M,Due C	Grandparents' pregnancy and neonatal loss network: Designing a website for grandparents bereaved by the perinatal loss of a grandchild	Objectives: When a child dies during the perinatal period, grandparents lack the resources to navigate their loss. We applied principles of co-creation and consumer-informed design to seek grandparents' expertise in determining (1) whether an internet-based resource would be suitable/beneficial for grandparents, (2) if so, what design features and content should be included and, (3) any barriers …	https://www.scopus.com/inward/record.uri?eid=2-s2.0-85174465320&doi=10.1016%2fj.pecinn.2023.100228&partnerID=40&md5=a833869b9d174a0734ae96459d6a2a5e;http://dx.doi.org/10.1016/j.pecinn.2023.100228	1		1	1	Reject (AD) No critical analysis	No critical analysis	*Scattered analysis, uses surveys before and after for end user involvement	1
2023	J. Med. Internet Res.	Faber JS,Al-Dhahir I,Kraal JJ,Breeman LD,van den Berg-Emons RJ,Reijnders T,van Dijk S,Janssen VR,Kraaijenhagen RA,Visch VT,Chavannes NH,Evers AW	Guide Development for eHealth Interventions Targeting People With a Low Socioeconomic Position: Participatory Design Approach	Background: People with a low socioeconomic position (SEP) are less likely to benefit from eHealth interventions, exacerbating social health inequalities. Professionals developing eHealth interventions for this group face numerous challenges. A comprehensive guide to support these professionals in their work could mitigate these inequalities. Objective: We aimed to develop a web-based guide to su…	https://www.scopus.com/inward/record.uri?eid=2-s2.0-85178649293&doi=10.2196%2f48461&partnerID=40&md5=94df97d38140c1cd2552c5d87343dbd1;http://dx.doi.org/10.2196/48461	1		1	1	Reject (AD) No critical analysis	No critical analysis		1
2023	Front. Pediatr.	Poot CC,Meijer E,Bruil A,Venema M,Vegt NJ,Donkel N,van Noort V,Chavannes NH,Roest AA	How to use participatory design to develop an eHealth intervention to reduce preprocedural stress and anxiety among children visiting the hospital: The Hospital Hero app multi-study and pilot report	Background: Medical procedures can cause considerable stress and anxiety among children. Current interventions mainly diminish stress and anxiety during procedures, while stress and anxiety often build up at home. Moreover, interventions often focus on either distraction or preparation. eHealth can combine multiple strategies and provide a low-cost solution that can be used outside the hospital. …	https://www.scopus.com/inward/record.uri?eid=2-s2.0-85149375870&doi=10.3389%2ffped.2023.1132639&partnerID=40&md5=7014c71e9d29b74d5d87c5031c1b87f5;http://dx.doi.org/10.3389/fped.2023.1132639	1		1	1	Reject (AD) No critical analysis	No critical analysis		1
2022	Digit. Health	Hyde Z,Roura R,Varanasi K,McGinn T,Evans J,Verschoore B,Yang C,Labrique A,Ricketts EP,Rothman RE,Latkin CA,Hsieh YH	Human-centered design development of mHealth patient-to-peer referral tool in the emergency department	Background: Given the steady increase of emergency department (ED) visits related to opioid overdoses, this study aims to determine the design and usability of an ED-centered mHealth patient-to-peer referral prototype tool that allows patients to refer peers to comprehensive HIV/HCV and opioid misuse prevention services. Methods: Two iterative focus group discussion (FDG) sessions and one use-cas…	https://www.scopus.com/inward/record.uri?eid=2-s2.0-85144147105&doi=10.1177%2f20552076221143238&partnerID=40&md5=96f6287939e87f9882189296df72b90e;http://dx.doi.org/10.1177/20552076221143238	1		1	1	Reject (AD) No critical analysis	No DHI co-designed, just preliminary ideas	Critical analysis tied to the usability of the resuts	1
2023	Digit. Health	Moral C,P√©rez-Rodr√≠guez R,Villalba-Mora E,Barrio-Cortes J,Ferre X,Rodr√≠guez-Ma√±as L	Integrated health system to assess and manage frailty in community dwelling: Co-design and usability evaluation	Objective: We aimed to co-create and evaluate an integrated system to follow-up frailty in a community dwelling environment and provide a multi-modal tailored intervention. Frailty and dependency among the older population are a major challenge to the sustainability of healthcare systems. Special attention must be paid to the needs and particularities of frail older persons as a vulnerable group.…	https://www.scopus.com/inward/record.uri?eid=2-s2.0-85162921183&doi=10.1177%2f20552076231181229&partnerID=40&md5=b27d7073d8c89cd643df745c02a039a9;http://dx.doi.org/10.1177/20552076231181229	1		1	1	Reject (AD) No critical analysis	No critical analysis		1
2022	Journal of Responsible Technology	Andrews JA,Rawsthorne M,Manolescu C,Burton McFaul M,French B,Rye E,McNaughton R,Baliousis M,Smith S,Biswas S,Baker E,Repper D,Long Y,Jilani T,Clos J,Higton F,Moghaddam N,Malins S	Involving psychological therapy stakeholders in responsible research to develop an automated feedback tool: Learnings from the ExTRAPPOLATE project	Understanding stakeholders‚Äô views on novel autonomous systems in healthcare is essential to ensure these are not abandoned after substantial investment has been made. The ExTRAPPOLATE project applied the principles of Responsible Research and Innovation (RRI) in the development of an automated feedback system for psychological therapists, ‚ÄòAutoCICS‚Äô. A Patient and Practitioner Reference Gro…	https://www.scopus.com/inward/record.uri?eid=2-s2.0-85164559775&doi=10.1016%2fj.jrt.2022.100044&partnerID=40&md5=45fdaab9b7609cd3cbc64dd0a9dc8b12;http://dx.doi.org/10.1016/j.jrt.2022.100044	1		1	1	Reject (AD) No critical analysis	No critical analysis		1
2022	Educ. Technol. Res. Dev.	Schmidt M,Lu J,Luo W,Cheng L,Lee M,Huang R,Weng Y,Kichler JC,Corathers SD,Jacobsen LM,Albanese-O‚Ä≤Neill A,Smith L,Westen S,Gutierrez-Colina AM,Heckaman L,Wetter SE,Driscoll KA,Modi A	Learning experience design of an mHealth self-management intervention for adolescents with type 1 diabetes	Type 1 diabetes (T1D) is a lifelong and chronic condition that can cause severely compromised health. The T1D treatment regimen is complex, and is a particular challenge for adolescents, who frequently experience a number of treatment adherence barriers (e.g., forgetfulness, planning and organizational challenges, stress). Diabetes Journey is a gamified mHealth program designed to improve T1D sel…	https://search.ebscohost.com/login.aspx?direct=true&db=psyh&AN=2023-29570-009&site=ehost-live;http://dx.doi.org/10.1007/s11423-022-10160-6	1		1	1	Reject (AD) No critical analysis	No critical analysis		1
2022		Kornfield R,Meyerhoff J,Studd H,Bhattacharjee A,Williams JJ,Reddy M,Mohr DC	Meeting Users Where They Are: User-centered Design of an Automated Text Messaging Tool to Support the Mental Health of Young Adults	Young adults have high rates of mental health conditions, but most do not want or cannot access formal treatment. We therefore recruited young adults with depression or anxiety symptoms to co-design a digital tool for self-managing their mental health concerns. Through study activities - consisting of an online discussion group and a series of design workshops - participants highlighted the impor…	https://www.scopus.com/inward/record.uri?eid=2-s2.0-85128425489&doi=10.1145%2f3491102.3502046&partnerID=40&md5=35ef43ea881f4279676824f25eb6fd62;http://dx.doi.org/10.1145/3491102.3502046	1		1	1	Reject (AS) No critical analysis	No critical analysis		1
2024	Health Expect.	Turner A,Flood VM,LaMonica HM	Older adults' needs and preferences for a nutrition education digital health solution: A participatory design study	Background: The global population is ageing rapidly and there is a need for strategies to promote health and wellbeing among older adults. Nutrition knowledge is a key predictor of dietary intake; therefore, effective educational programmes are urgently required to rectify poor dietary patterns. Digital health technologies provide a viable option for delivering nutrition education that is cost‚Äê…	https://search.ebscohost.com/login.aspx?direct=true&db=ccm&AN=175641765&site=ehost-live;http://dx.doi.org/10.1111/hex.13923	1			1	Reject (AS) No critical analysis		No critical analysis
2023	Health Informatics J.	Christiansen PK,Rothmann MJ,Skj√∏th MM,Kj√¶r T,Vinter CA,Lorenzen LE,Draborg E	The development of an IT-based intervention to support a healthy postpartum lifestyle through behavioral change	Background: Pregnancy and the postpartum period are difficult times with increased risks of weight gain and weight retention. This study aims to provide new insights into developing and designing information an communication technology interventions to support a healthy postpartum lifestyle through behavioral changes.Methods: A participatory design approach, combined with the behavior change whee…	https://www.scopus.com/inward/record.uri?eid=2-s2.0-85147536368&doi=10.1177%2f14604582231153523&partnerID=40&md5=77d4d577cd3387d8dc7df5de4b7c98fd;http://dx.doi.org/10.1177/14604582231153523	1		1	1	Reject (AD) No critical analysis	No critical analysis		1
2022	JMIR Pediatr. Parent.	Wiljen A,Chaplin JE,Crine V,Jobe W,Johnson E,Karlsson K,Lindroth T,Schwarz A,Stenmarker M,Thunberg G,Ohlen J,Nilsson S	The Development of an mHealth Tool for Children With Long-term Illness to Enable Person-Centered Communication: User-Centered Design Approach	Background: Children with long-term illnesses frequently experience symptoms that could negatively affect their daily lives. These symptoms are often underreported in health care. Despite a large number of mobile health (mHealth) tools, few are based on a theoretical framework or supported by scientific knowledge. Incorporating universal design when developing a product can promote accessibility …	https://www.scopus.com/inward/record.uri?eid=2-s2.0-85126482642&doi=10.2196%2f30364&partnerID=40&md5=34fb4f7059ffbdad6e0b0022f7080a43;http://dx.doi.org/10.2196/30364	1		1	1	Reject (AD) No critical analysis	No critical analysis		1
2022	Internet Interv.	Dening J,George ES,Ball K,Islam SM	User-centered development of a digitally-delivered dietary intervention for adults with type 2 diabetes: The T2Diet study	Background: Web-based interventions can help address challenges of accessibility and availability of dietary support for people with type 2 diabetes (T2D). However, concerns regarding adherence and engagement in web-based interventions have been noted. Implementing a user-centered approach to intervention development has been shown to encourage better participant engagement. The overarching aim o…	https://www.scopus.com/inward/record.uri?eid=2-s2.0-85124764694&doi=10.1016%2fj.invent.2022.100505&partnerID=40&md5=b9dd53b945d55bbc3c6f9c2b707f8ec9;http://dx.doi.org/10.1016/j.invent.2022.100505	1		1	1	Reject (AD) No critical analysis	No critical analysis		1
2024	J. Med. Internet Res.	Wahl KJ,Brooks M,Trenaman L,Desjardins-Lorimer K,Bell CM,Chokmorova N,Segall R,Syring J,Williams A,Li LC,Norman WV,Munro S	User-Centered Development of a Patient Decision Aid for Choice of Early Abortion Method: Multi-Cycle Mixed Methods Study	Background: People seeking abortion in early pregnancy have the choice between medication and procedural options for care. The choice is preference-sensitive-there is no clinically superior option and the choice depends on what matters most to the individual patient. Patient decision aids (PtDAs) are shared decision-making tools that support people in making informed, values-aligned health care c…	https://www.scopus.com/inward/record.uri?eid=2-s2.0-85190745883&doi=10.2196%2f48793&partnerID=40&md5=891d62fb4d6d2ddf9ee87f970cc0dd7d;http://dx.doi.org/10.2196/48793	1		1	1	Reject (AD) No critical analysis	No critical analysis		1
2022	Technologies (Basel)	Koumpouros Y	User-Centric Design Methodology for mHealth Apps: The PainApp Paradigm for Chronic Pain	The paper presents a user-centric methodology in order to design successful mobile health (mHealth) applications. In addition to the theoretical background, such an example is presented with an application targeting chronic pain. The pain domain was decided due to its significance in many aspects: its complexity, dispersion in the population, the financial burden it causes, etc. The paper present…	https://www.scopus.com/inward/record.uri?eid=2-s2.0-85147698099&doi=10.3390%2ftechnologies10010025&partnerID=40&md5=30e10f85227edece883e5d973ee3d981;http://dx.doi.org/10.3390/technologies10010025	1		1	1	Reject (AD), methodology paper with no DHI	Methodological review	Methodology paper, but meets criteria (?)				1
2022	Front. Public Health	Ekpenyong N,Heitz Tokpa K,Nwankwo O,O'Donnell D,Rodriguez Franco D,Bert√© S,Amani Kouassi S,Eteng G,Undelikwo V,Auer C,Guessan Bi GB,Oyo-Ita A,Bosch-Capblanch X	Using and improving the PHISICC paper-based tools in the health facility laboratories: Examples of Human Centered Design taking systems thinking into practice, in C√¥te d'Ivoire and Nigeria	Background: Health workers in low- and middle-income countries are increasingly demanded to collect more and more data to report them to higher levels of the health information system (HIS), in detriment of useful data for clinical and public health decision-making, potentially compromising the quality of their health care provison. In order to support health workers' decision-making, we engaged …	https://www.scopus.com/inward/record.uri?eid=2-s2.0-85138999426&doi=10.3389%2ffpubh.2022.916397&partnerID=40&md5=34be7e74b8f54fc21786752f235eaacd;http://dx.doi.org/10.3389/fpubh.2022.916397	1			1	Reject (AS) Not a DHI	Not a DHI	Non DHI	1
2022	JMIR Serious Games	N√∏rlev J,Derosche C,Sondrup K,Hejlesen O,Hangaard S	Using Distance Communication for the User-Centered Development of a Smartphone-Based Serious Game for Children With Type 1 Diabetes: Participatory Design Approach	Background: The complications of type 1 diabetes (T1D) can be delayed or prevented in children with T1D who receive proper self-management education. Smartphone-based serious games are increasingly being used as an effective tool for teaching self-management. When developing a serious game, it is important that the development process be user-centered. Traditionally, different face-to-face method…	https://www.scopus.com/inward/record.uri?eid=2-s2.0-85128127332&doi=10.2196%2f33955&partnerID=40&md5=338f5603ae11878f91f3ae6721a5b1af;http://dx.doi.org/10.2196/33955	1		1	1	Reject (AD) No critical analysis	No critical analysis		1
2023	Res. Involv. Engagem.	Marwaa MN,Guidetti S,Ytterberg C,Kristensen HK	Using experience-based co-design to develop mobile/tablet applications to support a person-centred and empowering stroke rehabilitation	Aim: To investigate and describe the process of using experience-based co-design (EBCD) to develop mobile/tablet applications to support a person-centred and empowering stroke rehabilitation. Setting: Two cross-sectoral stroke rehabilitation settings in Denmark comprising six rehabilitation units. Participants: Stroke survivors (n = 23), significant others (n = 18), occupational therapists (n = 1…	https://www.scopus.com/inward/record.uri?eid=2-s2.0-85168680191&doi=10.1186%2fs40900-023-00472-z&partnerID=40&md5=b48042997a177e604f3db4ad9830e39b;http://dx.doi.org/10.1186/s40900-023-00472-z	1		1	1	Reject (AD) No critical analysis	No critical analysis		1
2022	JMIR Hum. Factors	Poduval S,Ross J,Pal K,Newhouse N,Hamilton F,Murray E	Web-Based Structured Education for Type 2 Diabetes: Interdisciplinary User-Centered Design Approach	Background: Digital health research encompasses methods from human-computer interaction and health research. Objective: This paper aims to describe how these methods were combined to develop HeLP-Diabetes: Starting Out, a web-based structured education program for people newly diagnosed with type 2 diabetes. Methods: The development process consisted of three phases: initial design for effectiven…	https://www.scopus.com/inward/record.uri?eid=2-s2.0-85123549898&doi=10.2196%2f31567&partnerID=40&md5=ab2aed773ed4fd59aa4471bfb4273da4;http://dx.doi.org/10.2196/31567	1		1	1	Reject (AD) No critical analysis	No critical analysis		1
2023	J. Clin. Nurs.	Bail K,Gibson D,Hind A,Strickland K,Paterson C,Merrick E,Gibson J,Kozlovskaia M,O'Dea A,Smith B,Redley B	‚ÄòIt enables the carers to see the person first‚Äô: Qualitative evaluation of point-of-care digital management system in residential aged care	Aims and objectives: To evaluate acceptability, efficiency, and quality of a new digital care management system in a residential aged care home (RACH). Background: Improving care quality and efficiency in RACH, while simultaneously upgrading data management, is a priority for communities and governments. Design: Participatory action research with mixed methods data collection was employed to eval…	https://www.scopus.com/inward/record.uri?eid=2-s2.0-85126238231&doi=10.1111%2fjocn.16285&partnerID=40&md5=ebbd213954035ec776cc1845a30a23ae;http://dx.doi.org/10.1111/jocn.16285	1					Post DHI study: This was a study of the effects of ACE software on acceptability, efficiency, and quality.	Focuses on the implementation of an existing system. Evaluates improvements related to acceptability, efficiency and quality of care.	1
2024	Digit. Health	Higgins B,Jones L,Devraj K,Kilduff C,Moosajee M	‚ÄòIt would help people to help me‚Äô: Acceptability of digital phenotyping among young people with visual impairment and their families	Objectives: To explore the acceptability of an eHealth App for vision-related monitoring and symptom reporting among young people with a visual impairment and their parents. Methods: Qualitative investigation using virtual semi-structured focus groups (via Zoom software) of seven young participants with a genetic eye disorder including inherited retinal disease and structural eye abnormalities (e…	https://www.scopus.com/inward/record.uri?eid=2-s2.0-85181737753&doi=10.1177%2f20552076231220804&partnerID=40&md5=ab845b60a951fa568ada8c634e259ec3;http://dx.doi.org/10.1177/20552076231220804	1					No DHI	The focus is to assess acceptability among young people with a visual impairment of an existing eHealth App for vision monitoring	1
2024	JMIR Form. Res.	Al-Yaseen W,Raggio DP,Araujo M,Innes N	‚ÄúI Just Wanted a Dentist in My Phone‚Äù‚ÄîDesigning Evidence-Based mHealth Prototype to Improve Preschool Children‚Äôs Oral and Dental Health: Multimethod Study of the Codevelopment of an App for Children‚Äôs Teeth	Background: Dental caries in preschool children is a global health concern. With increased access to technology and the disruption of health care during the pandemic, mobile health apps have been of interest as potential vehicles for individuals‚Äô health maintenance. However, little is known about caring for their child‚Äôs teeth and what their preferences would be regarding the content or desig…	https://www.scopus.com/inward/record.uri?eid=2-s2.0-85184884375&doi=10.2196%2f49561&partnerID=40&md5=a76e647d1faec7fa156ccb577805d902;http://dx.doi.org/10.2196/49561	1					Prototype was presented to parents after development and no iteration took place with parent stakeholders	Involves parents of kids in the development of an oral and dental health app. Results from a first stage of interviews are used to develop an app, and then the app is assessed by the parents on a third stage. No critical analysis of this process is included in discussion.	1
2023		Khanshan A,Giling L,Markopoulos P,Van Gorp P	A Case Study of Data-Enabled Design for Cardiac Telemonitoring	Data-enabled design (DED) is a novel design methodology that is gaining momentum given the growing availability and maturity of IoT technologies. Experiences with this method are limited, for which it is interesting to study how different design teams apply and appropriate the method in different contexts. Our case concerns the design of a smartwatch app and an online dashboard to facilitate self…	https://www.scopus.com/inward/record.uri?eid=2-s2.0-85173817933&doi=10.1145%2f3605655.3605679&partnerID=40&md5=b7e623baa4133ea0114d5949b5b917fc;http://dx.doi.org/10.1145/3605655.3605679	1					No DHI co-design with end users	No end users involved in the development. This study evaluated the ux of a predesigned system, as well as to collect mixed-methods data to inform future interventions and evaluationg the DED (data-enabled design) as an embeded framework instead as an overarching framework.	1
2023	JAMIA Open	Griffin AC,Khairat S,Bailey SC,Chung AE	A chatbot for hypertension self-management support: user-centered design, development, and usability testing	Objectives: Health-related chatbots have demonstrated early promise for improving self-management behaviors but have seldomly been utilized for hypertension. This research focused on the design, development, and usability evaluation of a chatbot for hypertension self-management, called "Medicagent."Materials and Methods: A user-centered design process was used to iteratively design and develop a …	https://www.scopus.com/inward/record.uri?eid=2-s2.0-85172699912&doi=10.1093%2fjamiaopen%2fooad073&partnerID=40&md5=b69f64139430130fbfb2d441977667aa;http://dx.doi.org/10.1093/jamiaopen/ooad073	1					No DHI co-design with end users, usability only, no iteration	Focused on a second stage of a project mostly concerned with usability testing. Article does mention a previous study where users insight informed the features of the chatbot and mentions that the designs were iteratively discussed with the research team.	1
2023	J. Appl. Gerontol.	Nambisan P,Stange KC,Lyytinen K,Kahana E,Duthie E,Potnek M	A Comprehensive Digital Self-care Support System for Older Adults With Multiple Chronic Conditions: Development, Feasibility, and Usability Testing of myHESTIA	The objective of this mixed methods study is to evaluate the need for a comprehensive digital self-care support system (CDSSS) for older adults with multiple chronic conditions (MCC) and to examine whether such a system can be developed to enable daily capture of self-care data. The 3-phase study involved Phase-1: user needs assessment and prototype development; Phase-2: preliminary user evaluati…	https://www.scopus.com/inward/record.uri?eid=2-s2.0-85140961390&doi=10.1177%2f07334648221129859&partnerID=40&md5=87a12ab019ae270594fe1164bb3de5ef;http://dx.doi.org/10.1177/07334648221129859	1					Although it cites agile as a method, it does not discuss how it was implemented and does not critically analyse the process of integrating end users in a DHI design	Although end-users were interviewed and their feedback was used for iterations of prototypes, no critical analysis of the methods was included	1
2022	JMIR Form. Res.	Antelo VS,Szwarc L,Paolino M,Saimovici D,Massaccesi S,Viswanath K,Arrossi S	A Counseling Mobile App to Reduce the Psychosocial Impact of Human Papillomavirus Testing: Formative Research Using a User-Centered Design Approach in a Low-Middle-Income Setting in Argentina	Background: Human papillomavirus (HPV) testing detects sexually transmitted infections with oncogenic types of HPV. For many HPV-positive women, this result has negative connotations. It produces anxiety, fear of cancer or death, and disease denial. Face-to-face counseling could present many difficulties in its implementation, but a counseling mobile app could be practical and may help HPV-positi…	https://www.scopus.com/inward/record.uri?eid=2-s2.0-85124123182&doi=10.2196%2f32610&partnerID=40&md5=6ea8cf06945d4f70cb91750d26c8e4ec;http://dx.doi.org/10.2196/32610	1					No DHI co-design with end users, usability only, no iteration	Although it mentions co-creation with end users, nothing in the article reinforces this as it is mostly focus on an after-assessment of the app.	1
2022		R. Rahutomo,A. S. Perbangsa,F. Asadi,R. Nirwantono,B. Pardamean	A Design of Childhood Stunting Assessment Feature with Agile UX Approach	multidisciplinary collaboration between public health, system engineering, and UX is able to generate a solution in healthcare problem like stunting. The principle of Agile UX gathers requirements to generate an application design. Currently, various website and mobile applications are available to be utilized for stunting research. StuntingDB is one of many web-based applications that specialize…	http://dx.doi.org/10.1109/CHIuXiD57244.2022.10009800	1					No critical analysis	No critical analysis	1
2023	JMIR Form. Res.	Willemsen RF,Meijer E,van den Berg LN,van der Burg L,Chavannes NH,Aardoom JJ	A Health App Platform Providing a Budget to Purchase Preselected Apps as an Innovative Way to Support Public Health: Qualitative Study With End Users and Other Stakeholders	Background: eHealth has the potential to improve health outcomes. However, this potential is largely untapped. Individuals face an overload of apps and have difficulties choosing suitable apps for themselves. In the FitKnip experiment, individuals were given access to a health app platform, where they could purchase reliable preselected health apps with a personal budget of ‚Ç¨100 (US $107.35). B…	https://www.scopus.com/inward/record.uri?eid=2-s2.0-85174736180&doi=10.2196%2f49473&partnerID=40&md5=6d2f8f119e70bcc8236f75f40d02016a;http://dx.doi.org/10.2196/49473	1					No DHI co-design with end users, evaluation study	Post evaluation of feasibility and acceptability of a health app platform	1
2024	Clin. Nurs. Res.	Curan GR,do Nascimento OP,Bergamo JA,Koga CA,Silva RI,Ferreira DR,Denobi CB,Castral TC,Fonseca LM,Rossetto EG	A Mobile App to Promote Breastfeeding Self-Efficacy in Preterm Infants‚Äô Mothers: Development and Validation	Improving breastfeeding rates is a global goal. To achieve it, actions targeting modifiable factors that influence the breastfeeding experience, such as maternal self-efficacy, could be a promising path, especially with preterm infants‚Äô mothers. Considering the current ubiquitous technology, we developed a mobile application for mothers of preterm infants to constitute a breastfeeding informati…	https://www.scopus.com/inward/record.uri?eid=2-s2.0-85179367879&doi=10.1177%2f10547738231214582&partnerID=40&md5=6a92bb2b7964107de416cfc2a08ee8a5;http://dx.doi.org/10.1177/10547738231214582	1					No critical analysis	No participation of end-users through the design/development process. Only experts.	1
2022	JMIR Form. Res.	Robles MC,Newman MW,Doshi A,Bailey S,Huang L,Choi SJ,Kurien C,Merid B,Cowdery J,Golbus JR,Huang C,Dorsch MP,Nallamothu B,Skolarus LE	A Physical Activity Just-in-time Adaptive Intervention Designed in Partnership With a Predominantly Black Community: Virtual, Community-Based Participatory Design Approach	Background: Black people are disproportionally impacted by hypertension. New approaches for encouraging healthy lifestyles are needed to reduce hypertension and promote health equity in Black communities. Objective: In this report, we describe the early-stage, virtual design of a just-in-time adaptive intervention (JITAI) to increase physical activity in partnership with members of a low-income, …	https://www.scopus.com/inward/record.uri?eid=2-s2.0-85128145208&doi=10.2196%2f33087&partnerID=40&md5=7477285c9786c412af51ab87b20c3c79;http://dx.doi.org/10.2196/33087	1					No critical analysis	No critical analysis in discussion, focused on study limits due to COVID	1
2022	JMIR Form. Res.	Feldman AG,Moore S,Bull S,Morris MA,Wilson K,Bell C,Collins MM,Denize KM,Kempe A	A Smartphone App to Increase Immunizations in the Pediatric Solid Organ Transplant Population: Development and Initial Usability Study	Background: Vaccine-preventable infections result in significant morbidity, mortality, and costs in pediatric transplant recipients. However, at the time of transplant, less than 20% of children are up-to-date for age-appropriate immunizations that could prevent these diseases. Smartphone apps have the potential to increase immunization rates through their ability to provide vaccine education, se…	https://www.scopus.com/inward/record.uri?eid=2-s2.0-85124157071&doi=10.2196%2f32273&partnerID=40&md5=81c5278e5f2b69ceeaa10ff9fc78540e;http://dx.doi.org/10.2196/32273	1					No critical analysis	Limited critical analysis	1
2024	JMIR Hum. Factors	McCallum C,Campbell M,Vines J,Rapley T,Ellis J,Deary V,Hackett K	A Smartphone App to Support Self-Management for People Living With Sj√∂gren's Syndrome: Qualitative Co-Design Workshops	Background: Sj√∂gren's syndrome (SS) is the second most common autoimmune rheumatic disease, and the range of symptoms includes fatigue, dryness, sleep disturbances, and pain. Smartphone apps may help deliver a variety of cognitive and behavioral techniques to support self-management in SS. However, app-based interventions must be carefully designed to promote engagement and motivate behavior cha…	https://www.scopus.com/inward/record.uri?eid=2-s2.0-85191090483&doi=10.2196%2f54172&partnerID=40&md5=c8c170b2fc43d7fa8026f6dcdd7f324e;http://dx.doi.org/10.2196/54172	1					No critical analysis	No critical analysis, although users were quite involved in the ideation of the app	1
2022	JMIR Aging	Perales-Puchalt J,Acosta-Rull√°n M,Ram√≠rez-Mantilla M,Espinoza-Kissell P,Vidoni E,Niedens M,Ellerbeck E,Hinton L,Loera L,Ram√≠rez AS,Lara E,Watts A,Williams K,Resendez J,Burns J	A Text Messaging Intervention to Support Latinx Family Caregivers of Individuals With Dementia (CuidaTEXT): Development and Usability Study	Background: Latinx family caregivers of individuals with dementia face many barriers to caregiver support access. Interventions to alleviate these barriers are urgently needed. Objective: This study aimed to describe the development of CuidaTEXT, a tailored SMS text messaging intervention to support Latinx family caregivers of individuals with dementia. Methods: CuidaTEXT is informed by the stres…	https://www.scopus.com/inward/record.uri?eid=2-s2.0-85129643578&doi=10.2196%2f35625&partnerID=40&md5=5c6fc477d733b69fa6614bc27486fe64;http://dx.doi.org/10.2196/35625	1					key ideation stages conducted by UX team without end users	Not clear if users were involved in phases before final assessment. Either way, no critical analysis.	1
2023	Internet Interv.	Kornfield R,Stamatis CA,Bhattacharjee A,Pang B,Nguyen T,Williams JJ,Kumar H,Popowski S,Beltzer M,Karr CJ,Reddy M,Mohr DC,Meyerhoff J	A text messaging intervention to support the mental health of young adults: User engagement and feedback from a field trial of an intervention prototype	Background: Young adults have high rates of mental health conditions, but most do not want or cannot access treatment. By leveraging a medium that young adults routinely use, text messaging programs have potential to keep young adults engaged with content supporting self-management of mental health issues and can be delivered inexpensively at scale. We designed an intervention that imparts strate…	https://www.scopus.com/inward/record.uri?eid=2-s2.0-85170537586&doi=10.1016%2fj.invent.2023.100667&partnerID=40&md5=7e0f4cc08e9fa616754898f12cdbe34f;http://dx.doi.org/10.1016/j.invent.2023.100667	1					trial not co-design with end uers	Although potential end users were involved, they only developed stories that were used as content for the app. It is not clear if they were further involved.	1
2022	JMIR Form. Res.	Schapira MM,Chhatre S,Prigge JM,Meline J,Kaminstein D,Rodriguez KL,Fraenkel L,Kravetz JD,Whittle J,Bastian LA,Vachani A,Akers S,Schrand S,Ibarra JV,Asan O	A Veteran-Centric Web-Based Decision Aid for Lung Cancer Screening: Usability Analysis	Background: Web-based tools developed to facilitate a shared decision-making (SDM) process may facilitate the implementation of lung cancer screening (LCS), an evidence-based intervention to improve cancer outcomes. Veterans have specific risk factors and shared experiences that affect the benefits and potential harms of LCS and thus may value a veteran-centric LCS decision tool (LCSDecTool). Obj…	https://www.scopus.com/inward/record.uri?eid=2-s2.0-85128465419&doi=10.2196%2f29039&partnerID=40&md5=2047201627b4a552695b5f0058817696;http://dx.doi.org/10.2196/29039	1					usability study, no co-design with end users	Although end users were involved in phase 1 and that feedback was used in phase 2, no clear critical analysis about their involvement was included.	1
2023	JMIR Cancer	Howell D,Lukosius DB,Avery J,Santaguida A,Powis M,Papadakos T,Addario V,Lovas M,Kukreti V,Haase K,Mayo SJ,Papadakos J,Moradian S,Krzyzanowska MK	A Web-Based Cancer Self-Management Program (I-Can Manage) Targeting Treatment Toxicities and Health Behaviors: Human-Centered Co-design Approach and Cognitive Think-Aloud Usability Testing	Background: Patients with cancer require adequate preparation in self-management of treatment toxicities to reduce morbidity that can be achieved through well-designed digital technologies that are developed in co-design with patients and end users. Objective: We undertook a user-centered co-design process in partnership with patients and other knowledge end users to develop and iteratively test …	https://www.scopus.com/inward/record.uri?eid=2-s2.0-85167996328&doi=10.2196%2f44914&partnerID=40&md5=f9b606785efbbbee4c0292d01c6dd936;http://dx.doi.org/10.2196/44914	1					No critical analysis	Limited critical analysis	1
2022	JMIR Hum. Factors	Kavanagh ME,Chiavaroli L,Glenn AJ,Heijmans G,Grant SM,Chow CM,Josse RG,Malik VS,Watson W,Lofters A,Holmes C,Rackal J,Srichaikul K,Sherifali D,Snelgrove-Clarke E,Udell JA,Juni P,Booth GL,Farkouh ME,Leiter LA,Kendall CW,Jenkins DJ,Sievenpiper JL	A Web-Based Health Application to Translate Nutrition Therapy for Cardiovascular Risk Reduction in Primary Care (PortfolioDiet.app): Quality Improvement and Usability Testing Study	Background: The Portfolio Diet, or Dietary Portfolio, is a therapeutic dietary pattern that combines cholesterol-lowering foods to manage dyslipidemia for the prevention of cardiovascular disease. To translate the Portfolio Diet for primary care, we developed the PortfolioDiet.app as a patient and physician educational and engagement tool for PCs and smartphones. The PortfolioDiet.app is currentl…	https://www.scopus.com/inward/record.uri?eid=2-s2.0-85129673175&doi=10.2196%2f34704&partnerID=40&md5=756ee196802d190d7a191430b59daa5f;http://dx.doi.org/10.2196/34704	1					No critical analysis	No critical analysis	1
2022	JMIR Form. Res.	Truong MT,Nwosu OB,Gaytan Torres ME,Segura Vargas MP,Seifer AK,Nitschke M,Ibrahim AA,Knitza J,Krusche M,Eskofier BM,Schett G,Morf H	A Yoga Exercise App Designed for Patients With Axial Spondylarthritis: Development and User Experience Study	Background: Besides anti-inflammatory medication, physical exercise represents a cornerstone of modern treatment for patients with axial spondyloarthritis (AS). Digital health apps (DHAs) such as the yoga app YogiTherapy could remotely empower patients to autonomously and correctly perform exercises. Objective: This study aimed to design and develop a smartphone-based app, YogiTherapy, for patien…	https://www.scopus.com/inward/record.uri?eid=2-s2.0-85132004922&doi=10.2196%2f34566&partnerID=40&md5=e34a917d7020c1b43523bf11eece36aa;http://dx.doi.org/10.2196/34566	1					No critical analysis	No critical analysis	1
2024	Indones. J. Electr. Eng. Comput. Sci.	Prabhune A,Srihari VR,Sethiya NK,Gauniyal M	Agile fusion: developing 'Eat at Right Place' sentiment analysis tool	This study presents the development and validation of the "Eat at Right Place Initiative," a sentiment analysis tool for restaurant reviews. Combining a user-centric approach with the Scrum framework, the mHealth agile development and evaluation framework was implemented, deviating from the initially considered Scrum framework. A multidisciplinary team navigated three phases, aligning sprints, go…	https://www.scopus.com/inward/record.uri?eid=2-s2.0-85186736590&doi=10.11591%2fijeecs.v34.i1.pp602-619&partnerID=40&md5=6ce348e8ae09dbf25ff00b45373ecd4c;http://dx.doi.org/10.11591/ijeecs.v34.i1.pp602-619	1					not a DHI	Non DHI, Restaurant industry?	1
2023	JMIR Pediatr. Parent.	Wood,West NC,Fokkens C,Chen Y,Loftsgard KC,Cardinal K,Whyte SD,Portales-Casamar E,G√∂rges M	An Individualized Postoperative Pain Risk Communication Tool for Use in Pediatric Surgery: Co-Design and Usability Evaluation	Background: Risk identification and communication tools have the potential to improve health care by supporting clinician-patient or family discussion of treatment risks and benefits and helping patients make more informed decisions; however, they have yet to be tailored to pediatric surgery. User-centered design principles can help to ensure the successful development and uptake of health care t…	https://www.scopus.com/inward/record.uri?eid=2-s2.0-85179154617&doi=10.2196%2f46785&partnerID=40&md5=45f91ba501c206f33691058213970b75;http://dx.doi.org/10.2196/46785	1					No critical analysis	No clear indication of critical analysis	1
2023	BMC Med. Inform. Decis. Mak.	Shaeri M,Shoeibi N,Hosseini SM,Jeddi FR,Farrahi R,Nabovati E,Salehzadeh A	An intelligent decision support system for acute postoperative endophthalmitis: design, development and evaluation of a smartphone application	Background: Today, clinical decision support systems based on artificial intelligence can significantly help physicians in the correct diagnosis and quick rapid treatment of endophthalmitis as the most important cause of blindness in emergency diseases. This study aimed to design, develop, and evaluate an intelligent decision support system for acute postoperative endophthalmitis. Methods: This s…	https://www.scopus.com/inward/record.uri?eid=2-s2.0-85165316427&doi=10.1186%2fs12911-023-02214-3&partnerID=40&md5=6b64a3c8f50e43f7dcbca2df0bd2066f;http://dx.doi.org/10.1186/s12911-023-02214-3	1					No critical analysis	No critical analysis	1
2023	Appl. Clin. Inform.	Jolliff A,Coller RJ,Kearney H,Warner G,Feinstein JA,Chui MA,O'Brien S,Willey M,Katz B,Bach TD,Werner NE	An mHealth Design to Promote Medication Safety in Children with Medical Complexity	Background Children with medical complexity (CMC) are uniquely vulnerable to medication errors and preventable adverse drug events because of their extreme polypharmacy, medical fragility, and reliance on complicated medication schedules and routes managed by undersupported family caregivers. There is an opportunity to improve CMC outcomes by designing health information technologies that support…	https://www.scopus.com/inward/record.uri?eid=2-s2.0-85178460019&doi=10.1055%2fa-2214-8000&partnerID=40&md5=4ba5ca7566e88200e6838d66665461ae;http://dx.doi.org/10.1055/a-2214-8000	1					No critical analysis	No critical analysis	1
2022	JMIR Form. Res.	Johnson AK,Haider S,Nikolajuk K,Kuhns LM,Ott E,Motley D,Hill B,Hirschhorn L	An mHealth Intervention to Improve Pre-Exposure Prophylaxis Knowledge among Young Black Women in Family Planning Clinics: Development and Usability Study	Background: Young Black women between the ages of 18 and 24 years are disproportionately impacted by HIV, yet they have a low self-perception of HIV risk and limited exposure to prevention strategies. Pre-exposure prophylaxis (PrEP) is a safe and effective biomedical HIV prevention strategy for those at risk for HIV infection, but uptake has been slow among cisgender women. Family planning clinic…	https://www.scopus.com/inward/record.uri?eid=2-s2.0-85136879901&doi=10.2196%2f37738&partnerID=40&md5=5450ff567062e8d9690b311b8c8eb361;http://dx.doi.org/10.2196/37738	1					No critical analysis	No critical analysis	1
2022	JMIR Form. Res.	Clifford G,Nguyen T,Shaw C,Newton B,Francis S,Salari M,Evans C,Jones C,Akintobi TH,Taylor H	An Open-Source Privacy-Preserving Large-Scale Mobile Framework for Cardiovascular Health Monitoring and Intervention Planning With an Urban African American Population of Young Adults: User-Centered Design Approach	Background: Cardiovascular diseases (CVDs) are the leading cause of death worldwide and are increasingly affecting younger populations, particularly African Americans in the southern United States. Access to preventive and therapeutic services, biological factors, and social determinants of health (ie, structural racism, resource limitation, residential segregation, and discriminatory practices) …	https://www.scopus.com/inward/record.uri?eid=2-s2.0-85123017015&doi=10.2196%2f25444&partnerID=40&md5=7987b80d2cc03ef0d67f9c726a05ab38;http://dx.doi.org/10.2196/25444	1					No critical analysis	No critical analysis	1
2023	Am. J. Health Promot.	Eaves ER,Doerry E,Lanzetta SA,Kruithoff KM,Negron K,Dykman K,Thoney O,Harper CC	Applying User-Centered Design in the Development of a Supportive mHealth App for Women in Substance Use Recovery	Purpose and Approach: Women in recovery describe stigma, negative treatment, and limited support as barriers to achieving their health and parenting goals. Mobile health technologies carefully tailored to support the unique needs of recovery communities can provide less burdensome alternatives to in-person services for women transitioning out of substance use treatment. An iterative design proces…	https://www.scopus.com/inward/record.uri?eid=2-s2.0-85133951770&doi=10.1177%2f08901171221113834&partnerID=40&md5=909aeb97651ca47ff68e021243db981c;http://dx.doi.org/10.1177/08901171221113834	1					No critical analysis	No critical analysis	1
2022	Patient Educ. Couns.	Siglen E,Vetti HH,Lunde AB,Hatlebrekke TA,Str√∏msvik N,Hamang A,Hovland ST,Rettberg JW,Steen VM,Bjorvatn C	Ask Rosa ‚Äì The making of a digital genetic conversation tool, a chatbot, about hereditary breast and ovarian cancer	Objective: We aimed at developing a pilot version of an app (Rosa) that can perform digital conversations with breast or ovarian cancer patients about genetic BRCA testing, using chatbot technology, to identify best practices for future patient-focused chatbots. Methods: We chose a commercial chatbot platform and participatory methodology with a team of patient representatives, IT engineers, gene…	https://www.scopus.com/inward/record.uri?eid=2-s2.0-85116873604&doi=10.1016%2fj.pec.2021.09.027&partnerID=40&md5=7574913dedc7f06d0d95591ef1e37027;http://dx.doi.org/10.1016/j.pec.2021.09.027	1					No critical analysis	No clear indication of critical analysis of end user involvement	1
2024	JMIR Hum. Factors	Tremoulet PD,Lobo AF,Simmons CA,Baliga G,Brady M	Assessing the Usability and Feasibility of Digital Assistant Tools for Direct Support Professionals: Participatory Design and Pilot-Testing	Background: The United States is experiencing a direct support professional (DSP) crisis, with demand far exceeding supply. Although generating documentation is a critical responsibility, it is one of the most wearisome aspects of DSPs‚Äô jobs. Technology that enables DSPs to log informal time-stamped notes throughout their shift could help reduce the burden of end-of-shift documentation and incr…	https://www.scopus.com/inward/record.uri?eid=2-s2.0-85193707104&doi=10.2196%2f51612&partnerID=40&md5=1f2b0b389e85e3230b0cba80ac1c073e;http://dx.doi.org/10.2196/51612	1					usability/feasabilty testing with no critical analysis	Non DHI? focused on supporting adults with intellectual and developmental disabilities in their work	1
2023	Res. Involv. Engagem.	Maenhout L,Verloigne M,Cairns D,Cardon G,Crombez G,Melville C,Van Hove G,Compernolle S	Co-creating an intervention to promote physical activity in adolescents with intellectual disabilities: lessons learned within the Move it, Move ID!-project	Background: Co-creation is a method to develop acceptable, contextually appropriate and potentially more effective interventions. Adolescents with intellectual disabilities (ID) seldomly participate in research and program development due to the assumption that they lack the capacity to understand and discuss the related topics. Objective: This study describes reflections on a co-creation process…	https://www.scopus.com/inward/record.uri?eid=2-s2.0-85150891310&doi=10.1186%2fs40900-023-00420-x&partnerID=40&md5=f0fa354e08d46a2fdb4a19b3bafb3e8d;http://dx.doi.org/10.1186/s40900-023-00420-x	1					not a DHI	Related to health, but no digitatl component	1
2023	Innov. Aging	Jolliff A,Dudek A,Zuraw M,Parks R,Linden A,Elliott C,Werner NE	Co-Design of a Financial and Legal Planning Tool for Care Partners of People Living With Alzheimer's Disease and Related Dementias	Background and Objectives: Care partners of people living with Alzheimer's disease and related dementias (ADRD) are faced with substantial legal and financial planning related to their care partner role. However, many care partners lack the legal and financial support needed to manage this role. The purpose of this study was to engage ADRD care partners in a remote participatory design process to…	https://www.scopus.com/inward/record.uri?eid=2-s2.0-85163889906&doi=10.1093%2fgeroni%2figad046&partnerID=40&md5=779af82c5a87e18d95fa6a90fd7a71ba;http://dx.doi.org/10.1093/geroni/igad046	1					not a DHI	Related to health, but focused on financial and legal planning	1
2023	Digit. Health	Goff AJ,De Oliveira Silva D,Ezzat AM,Crossley KM,Pazzinatto MF,Barton CJ	Co-design of the web-based ‚ÄòMy Knee‚Äô education and self-management toolkit for people with knee osteoarthritis	Objective: Describe the co-design process and learnings related to developing the web-based Translating Research Evidence and Knowledge (TREK) ‚ÄòMy Knee‚Äô education and self-management toolkit for people with knee osteoarthritis. Co-design process: Stage (i): Understand and define; systematically reviewed education interventions in published trials; appraised web-based information about knee os…	https://www.scopus.com/inward/record.uri?eid=2-s2.0-85151449389&doi=10.1177%2f20552076231163810&partnerID=40&md5=11f068eef140dac30224fcfd8cdf8c41;http://dx.doi.org/10.1177/20552076231163810	1					No critical analysis	No critical analysis, unclear if feedback was used to create a new version before each workshop, or if the same prototype was analysed. Therefore, only usability testing.	1
2023		Kitson A,Antle AN,Slovak P	Co-Designing a Virtual Reality Intervention for Supporting Cognitive Reappraisal Skills Development with Youth	Cognitive reappraisal is a critical emotion regulation skill required for youth mental health. While it has been well theorized psychologically and many therapeutic approaches exist, youth still struggle to develop these skills. We explore the design space of using virtual reality to create technologically-mediated cognitive reappraisal supports for youth. We developed four VR prototypes that we …	https://www.scopus.com/inward/record.uri?eid=2-s2.0-85168763729&doi=10.1145%2f3585088.3589381&partnerID=40&md5=8b938ee18316d33b846d5a657dd3836e;http://dx.doi.org/10.1145/3585088.3589381	1					No critical analysis	No critical analysis of the co-design aspect	1
2022	Int. J. Integr. Care	Ying JT,Yee Wan Qi,Sow Zheng Kwok,Ping EL,Low Lian Leng	Co-Designing an eHealth application to facilitate integrated care coordination between healthcare and social care providers: The PopUP! application...First North American Conference on Integrated Care, October 4-7, 2021, Toronto, Ontario	Introduction: Within healthcare institutional settings, healthcare providers often rely heavily on the hospital's Electronic Medical Record (EMR) system to understand patients' medical history and to determine appropriate interventions. However, due to the lack of an IT system that allows for information integration and secure communication between healthcare and social care providers, fragmentat…	https://search.ebscohost.com/login.aspx?direct=true&db=ccm&AN=161074077&site=ehost-live;http://dx.doi.org/10.5334/ijic.ICIC21172	1					Abstract, no study	Conference abstract				1
2024	JMIR Form. Res.	Milton A,Ozols IA,Cassidy T,Jordan D,Brown E,Cert G,Arnautovska U,Cook J,Phung D,Lloyd-Evans B,Johnson S,Hickie I,Glozier N	Co-Production of a Flexibly Delivered Relapse Prevention Tool to Support the Self-Management of Long-Term Mental Health Conditions: Co-Design and User Testing Study	Background: Supported self-management interventions, which assist individuals in actively understanding and managing their own health conditions, have a robust evidence base for chronic physical illnesses, such as diabetes, but have been underused for long-term mental health conditions. Objective: This study aims to co-design and user test a mental health supported self-management intervention, M…	https://www.scopus.com/inward/record.uri?eid=2-s2.0-85191409305&doi=10.2196%2f49110&partnerID=40&md5=aa38298412d2c02a925ea461706ed1d8;http://dx.doi.org/10.2196/49110	1					No critical analysis	No critical analysis	1
2023	Indones. J. Electr. Eng. Comput. Sci.	Juan FM,Carolina CP,Patricia CO,Carlos PV	Collaborative desing in web aplication development to improve tuberculosis diagnostic	In Peruvian Tuberculosis Reference Laboratory of the Regional Health Directorate of Callao, issues related to the diagnostic process where identified, because of the slowly generations of patients result. This research develops a web application to solve these issues using a participatory design. Qualitative data were recollected through interviews and focus groups in 45 medical centers belong to…	https://www.scopus.com/inward/record.uri?eid=2-s2.0-85152114361&doi=10.11591%2fijeecs.v30.i3.pp1821-1828&partnerID=40&md5=93f9dc39472b53a47cc23e27bc4ff840;http://dx.doi.org/10.11591/ijeecs.v30.i3.pp1821-1828	1					No critical analysis	No critical analysis, not clear how the input of users affected the development of the website	1
2022	JMIR Form. Res.	Gilbert RM,Sumodhee D,Pontikos N,Hollyhead C,Patrick A,Scarles S,Van Der Smissen S,Young RM,Nettleton N,Webster AR,Cammack J	Collaborative Research and Development of a Novel, Patient-Centered Digital Platform (MyEyeSite) for Rare Inherited Retinal Disease Data: Acceptability and Feasibility Study	Background: Inherited retinal diseases (IRDs) are a leading cause of blindness in children and working age adults in the United Kingdom and other countries, with an appreciable socioeconomic impact. However, by definition, IRD data are individually rare, and as a result, this patient group has been underserved by research. Researchers need larger amounts of these rare data to make progress in thi…	https://www.scopus.com/inward/record.uri?eid=2-s2.0-85124139451&doi=10.2196%2f21341&partnerID=40&md5=75b73defe0c40848d14d167711abe31a;http://dx.doi.org/10.2196/21341	1					No critical analysis	No critical analysis	1
2024	J. Diabetes Sci. Technol.	Chao EC,Zhang M,Houle MA,Rataj H	Collaboratively Designing an App for a More Personalized, Community-Endorsed Continuous Glucose Monitoring Onboarding Experience: An Early Study	Background: Acclimating to a new technology device, such as a continuous glucose monitor (CGM), can be challenging. Current resources may not sufficiently answer questions patients living with diabetes (PWD) may have. We asked how we might improve the process to onboard a PWD to CGM. Our specific aims were (1) to develop, employing a co-designing approach, a prototype of an app for facilitating o…	https://www.scopus.com/inward/record.uri?eid=2-s2.0-85176963018&doi=10.1177%2f19322968231213654&partnerID=40&md5=eb785cae7e62f015dbe3c503271c8897;http://dx.doi.org/10.1177/19322968231213654	1					No critical analysis	No critical analysis, although it is suggested in the limitations	1
2023	Assist. Technol.	Aflatoony L,Lee SJ,Sanford J	Collective making: Co-designing 3D printed assistive technologies with occupational therapists, designers, and end-users	In this study, we conducted four participatory workshops to facilitate co-designing 12 writing assistive technology (AT) interventions with occupational therapists, industrial designers, and an end-user with physical impairments. We observed participants' activities during the workshops and held a post-workshop follow-up reflection session where we invited the OTs and the end-user to share their …	https://search.ebscohost.com/login.aspx?direct=true&db=ccm&AN=162921820&site=ehost-live;http://dx.doi.org/10.1080/10400435.2021.1983070	1					single end-user study	Non DHI, physical 3d printed prototypes					1
2024	Int. J. Med. Inform.	Groos SS,Linn AJ,Kuiper JI,van Schoor NM,van der Velde N,van Weert JC	Combining user-centered design and behavioral theory to enhance health technologies: A personas-based approach for a primary-care based multifactorial falls risk assessment tool	Introduction: Multifactorial falls risk assessment tools (FRATs) can be an effective falls prevention method for older adults, but are often underutilized by health care professionals (HCPs). This study aims to enhance the use and implementation of multifactorial FRATs by combining behavioral theory with the user-centered design (UCD) method of personas construction. Specifically, the study aimed…	https://www.scopus.com/inward/record.uri?eid=2-s2.0-85188604656&doi=10.1016%2fj.ijmedinf.2024.105420&partnerID=40&md5=840fb4e51df59eb95dd1c014c5a5a9a9;http://dx.doi.org/10.1016/j.ijmedinf.2024.105420	1					no DHI (just persona development)	No user involvement, construction of personas based on survey results	1
2022	BMC Geriatr.	Marent PJ,Vangilbergen A,Chastin S,Cardon G,van Uffelen JG,Beeckman M	Conceptualization of a cognitively enriched walking program for older adults: a co-design study with experts and end users	Background: Research in controlled laboratory settings shows that physical activity programs enriched with cognitive challenges enhance the benefits of physical activity on cognition in older adults. This translational study aimed to conceptualise a real-life, cognitively enriched walking program for older adults (65+) by investigating (a) which cognitive tasks are most suited for cognitive enric…	https://search.ebscohost.com/login.aspx?direct=true&db=ccm&AN=155534403&site=ehost-live;http://dx.doi.org/10.1186/s12877-022-02823-z	1					no DHI	Non DHI, real-life, cognitively enriched walking program	1
2022	J. Glob. Inf. Technol. Manag.	Maphosa V	Delivering a Drug Information App to Underserved Communities: A User-Centered Design Approach	Two-thirds of the Sub-Saharan African population is rural and faces significant challenges accessing healthcare facilities and information. The mobile phone offers feasible opportunities to improve healthcare access to underserved communities. The study aims to develop an app for communities with limited access to health information. Design Science Research Methodology (DSRM) was adopted. A three…	https://www.scopus.com/inward/record.uri?eid=2-s2.0-85142252495&doi=10.1080%2f1097198X.2022.2132086&partnerID=40&md5=cb02e6e8bf2d7ebec22ce3baa083c1ca;http://dx.doi.org/10.1080/1097198X.2022.2132086	1					No critical analysis	No critical analysis	1
2023	Internet Interv.	van der Feltz-Cornelis CM,Shepherd J,Gevaert J,Van Aerden K,Vanroelen C,Cepa OB,Recio LG,Bernard RM,Vorstenbosch E,Crist√≥bal-Narv√°ez P,Felez-Nobrega M,de Miquel C,Merecz-Kot D,Staszewska K,Sinokki M,Naumanen P,Roijen LH,van Krugten F,de Mul M,Haro JM,Olaya B	Design and development of a digital intervention for workplace stress and mental health (EMPOWER)	Purpose: We describe the design and development of the European Platform to Promote health and wellbeing in the workplace (EMPOWER) digital intervention that provides an integrative user programme meeting the needs of employees and employers in addressing work stress. Results: A user-centred design process was followed from January 2020 until November 2021. A tailored algorithm was developed to p…	https://www.scopus.com/inward/record.uri?eid=2-s2.0-85177207662&doi=10.1016%2fj.invent.2023.100689&partnerID=40&md5=5a719428d7f7254d77a8e67e05ca5580;http://dx.doi.org/10.1016/j.invent.2023.100689	1					No critical analysis	Usability testing, no critical analysis	1
2022		Yan SJ,Wadley G,Vo T,Xiao Y,Truong H	Design and Evaluation of a Prototype 'HiBaby' for Pregnancy Assistance	Perinatal depression is a significant mental health problem that some parents experience during pregnancy and after the birth of a child. This paper presents a conceptual IxD design of a smartphone chatbot-based app for parents experiencing perinatal depression and an evaluation of an interactive prototype of the app. To propose the design, multiple user requirement analysis tools including inter…	https://www.scopus.com/inward/record.uri?eid=2-s2.0-85142503942&doi=10.1145%2f3560470.3560477&partnerID=40&md5=ecb2e9efdc43c26c9156042743b08571;http://dx.doi.org/10.1145/3560470.3560477	1					No critical analysis	No critical analysis	1
2023	Int. J. Interact. Mob. Technol.	Ayala RL,Cosi SR,Andrade-Arenas L	Design of a Mobile Application to Improve the Lifestyle of Patients with Diabetes	Diabetes is a disease that is increasing worldwide, the main causes are: a sedentary lifestyle, aging population and economic factors. On the other hand, in Peru there is also prevalence of diabetes, especially in older adults, due to this problem, in this research work a mobile application is designed to motivate and improve the state of patience with diabetes, this seeks to help these people to…	https://www.scopus.com/inward/record.uri?eid=2-s2.0-85150420855&doi=10.3991%2fijim.v17i05.37441&partnerID=40&md5=c00c90bfc268def01d3a04b048ba8d02;http://dx.doi.org/10.3991/ijim.v17i05.37441	1					No critical analysis	No end-user involvement, surveys were used to define features. No critical analysis.	1
2024		Ammayath N,Sumithra TV	Design Thinking Approach to Develop a User-Centric Fitness Application	Fitness mobile apps are becoming increasingly popular as more people seek to improve their health and wellness. However, not all fitness apps are equally effective or user-friendly. Design thinking involves five phases: empathize, define, ideate, prototype, and test. In this paper, we present a case study of how we applied design thinking to develop a fitness mobile app called "FitMe". FitMe is a…	https://www.scopus.com/inward/record.uri?eid=2-s2.0-85193621142&doi=10.1109%2fINOCON60754.2024.10511636&partnerID=40&md5=2775bf1369e4ce4aaeda1c491fbf551e;http://dx.doi.org/10.1109/INOCON60754.2024.10511636	1					No critical analysis	No critical analyisis, no clear indication of how users were involved in the process, although it is suggested	1
2022	JMIR Form. Res.	Ma T,Chang K,Alyusuf A,Bajracharya E,Washio Y,Kelly PJ,Bellad RM,Mahantashetti NS,Charantimath U,Short VL,Lalakia P,Jaeger F,Goudar S,Derman R	Design, Development, and Testing of BEST4Baby, an mHealth Technology to Support Exclusive Breastfeeding in India: Pilot Study	Background: Exclusive breastfeeding (EBF) at 6 months of age in most low- and middle-income countries, including India, is surprisingly low. There is a relative lack of mobile health apps that specifically focus on leveraging the use of peer counselors (PCs) to support mothers as a means of increasing EBF practices in low- and middle-income countries. Objective: This study aimed to design, develo…	https://www.scopus.com/inward/record.uri?eid=2-s2.0-85138591182&doi=10.2196%2f32795&partnerID=40&md5=fa4908c27d71c54b47025a31ee55ecc9;http://dx.doi.org/10.2196/32795	1					No critical analysis	No critical analysis	1
2022	JMIR Form. Res.	Resnick D,Kearney,Smith JM,Bautista A,Jones L,Schapira MM,Aysola J	Designing a Cancer Prevention Collaborative Goal-Setting Mobile App for Non-Hispanic Black Primary Care Patients: An Iterative, Qualitative Patient-Led Process	Background: There remains a need to engage at-risk primary care populations in cancer prevention behaviors, yet primary care physicians often lack the time or resources to discuss these behaviors with their patients. Objective: The objective of this study is to evaluate the content, usability, and acceptability of a mobile app that leverages insights from goal-setting and social network literatur…	https://www.scopus.com/inward/record.uri?eid=2-s2.0-85128133905&doi=10.2196%2f28157&partnerID=40&md5=65ca454df04c22386d807f487b796043;http://dx.doi.org/10.2196/28157	1					No critical analysis	No critical analysis	1
2023	JMIR Form. Res.	Sadhu S,Solanki D,Brick LA,Nugent NR,Mankodiya K	Designing a Clinician-Centered Wearable Data Dashboard (CarePortal): Participatory Design Study	Background: The recent growth of eHealth is unprecedented, especially after the COVID-19 pandemic. Within eHealth, wearable technology is increasingly being adopted because it can offer the remote monitoring of chronic and acute conditions in daily life environments. Wearable technology may be used to monitor and track key indicators of physical and psychological stress in daily life settings, pr…	https://www.scopus.com/inward/record.uri?eid=2-s2.0-85180423381&doi=10.2196%2f46866&partnerID=40&md5=0d8fc45f32881097fa2cea332112bbed;http://dx.doi.org/10.2196/46866	1					No critical analysis	No critical analysis, although interesting paper (!)	1
2023	JMIR Form. Res.	Blazey M,Marinac C,Whiteley J,Peterson S,White KB,Jacques C,Lam H,Halpenny B,Patel S,Lamothe R,Wright J	Designing a Dyad-Based Digital Health Intervention to Reduce Sedentary Time in Black Breast Cancer Survivors and Their First-degree Relatives: Human-Centered Design Study	Background: Breast cancer, the most commonly diagnosed cancer and second leading cause of cancer-related death in women in the United States, disproportionately affects women from minoritized or low socioeconomic backgrounds. The average woman has an approximately 12% lifetime risk of developing breast cancer. Lifetime risk nearly doubles if a woman has a first-degree relative with breast cancer,…	https://www.scopus.com/inward/record.uri?eid=2-s2.0-85161852013&doi=10.2196%2f43592&partnerID=40&md5=1a2f26055eec07834173d2f777263105;http://dx.doi.org/10.2196/43592	1					No critical analysis	No critical analysis	1
2023		Siangpipop S,Yordkaew S,Klaynak K	Designing a Mobile App for Managing Alzheimer's Disease: A User-Centered	Alzheimer's disease affects a significant number of people in Thailand, with 10% of those over 65 in the early stages of the condition. The disease can greatly reduce the quality of life for patients and also negatively impact the work performance of their family caregivers. Many families struggle to provide proper care for their loved ones with Alzheimer's at home due to the high cost of externa…	https://www.scopus.com/inward/record.uri?eid=2-s2.0-85163284006&doi=10.1109%2fECTIDAMTNCON57770.2023.10139404&partnerID=40&md5=7f4755964e9d2b7308ff936312a1b74f;http://dx.doi.org/10.1109/ECTIDAMTNCON57770.2023.10139404	1					No critical analysis	No critical analysis. Ambiguous on how participants were involved.	1
2022		Ghunaim H,Weekes TR,Eskridge TC	Designing an AI Assistant for Student Telehealth: A Case Study Using Human-Centered Design	The interactions of AI systems in human-autonomy teams are designed to support user understanding, confidence, and trust. This research puts these useful interactions in a broader context of how a healthcare team could work to best meet the goals of the human user. The use of technology including AI and automation solutions to deliver various virtual healthcare services has substantially increase…	https://www.scopus.com/inward/record.uri?eid=2-s2.0-85146283271&doi=10.1109%2fICHMS56717.2022.9980800&partnerID=40&md5=56939a5a79a3d9450d1debd2fb89a94e;http://dx.doi.org/10.1109/ICHMS56717.2022.9980800	1					No critical analysis	No critical analysis	1
2023	J. Med. Internet Res.	Avramoviƒá P,Rietdijk R,Kenny B,Power E,Togher L	Developing a Digital Health Intervention for Conversation Skills After Brain Injury (convers-ABI-lity) Using a Collaborative Approach: Mixed Methods Study	Background: People with acquired brain injury (ABI) experience communication breakdown in everyday interactions many years after injury, negatively impacting social and vocational relationships. Communication partner training (CPT) is a recommended intervention approach in communication rehabilitation after ABI. Access to long-term services is essential, both in rural and remote locations. Digita…	https://www.scopus.com/inward/record.uri?eid=2-s2.0-85167370952&doi=10.2196%2f45240&partnerID=40&md5=9c9ec30ee37c6a11b98b79d8924b64b3;http://dx.doi.org/10.2196/45240	1					No critical analysis	No critical analysis	1
2024	Digit. Health	Canella C,Braun C,Witt CM	Developing a digital mind body medicine supportive care intervention for people with amyotrophic lateral sclerosis using stakeholder engagement and design thinking	Background: Amyotrophic lateral sclerosis disease (ALS) is also called the disease of a thousand farewells. Consequently, it is important to offer supportive care interventions that can be applied continuously during the whole course of the disease. People with ALS are interested in complementary and integrative medicine. Due to ALS‚Äô progressive nature, digital solutions might be most feasible …	https://www.scopus.com/inward/record.uri?eid=2-s2.0-85193743206&doi=10.1177%2f20552076241255928&partnerID=40&md5=17601d057f4bcdaca60491df5bae5ffb;http://dx.doi.org/10.1177/20552076241255928	1					No critical analysis	No critical analysis	1
2022	JMIR Serious Games	Ingadottir B,Laitonen E,Stefansdottir A,Sigurdardottir AO,Brynjolfsdottir B,Parisod H,Nyman J,Gunnarsdottir K,J√≥nsd√≥ttir K,Salanter√§ S,Pakarinen A	Developing a Health Game to Prepare Preschool Children for Anesthesia: Formative Study Using a Child-Centered Approach	Background: Every year, millions of children undergo medical procedures that require anesthesia. Fear and anxiety are common among young children undergoing such procedures and can interfere with the child‚Äôs recovery and well-being. Relaxation, distraction, and education are methods that can be used to prepare children and help them cope with fear and anxiety, and serious games may be a suitabl…	https://www.scopus.com/inward/record.uri?eid=2-s2.0-85123544187&doi=10.2196%2f31471&partnerID=40&md5=d58a86a98ed4ee4a5fa9a6a8b2c5aa3f;http://dx.doi.org/10.2196/31471	1					duplicate	Duplicate (above)							1
2023	Digit. Health	Fern√°ndez C,Vicente MA,Guilabert M,Carrillo I,Mira JJ	Developing a mobile health app for chronic illness management: Insights from focus groups	Background: Mobile applications have the potential to assist patients and caregivers in managing chronic diseases, but current offerings are typically limited to a single disease or only focused on patients. A multifaceted app could expand the user base and provide more comprehensive support for patients who usually suffer from diverse chronic conditions at the same time and their caregivers. Obj…	https://www.scopus.com/inward/record.uri?eid=2-s2.0-85176569765&doi=10.1177%2f20552076231210662&partnerID=40&md5=7fff382f9d18f6a0e2da0f1b696d3981;http://dx.doi.org/10.1177/20552076231210662	1					No critical analysis	No critical analysis	1
2024	JMIR Form. Res.	da Silva Sobrinho AC,de Oliveira Gomes GA,Bueno J√∫nior CR	Developing a Multiprofessional Mobile App to Enhance Health Habits in Older Adults: User-Centered Approach	Background: Although comprehensive lifestyle habits are crucial for healthy aging, their adherence tends to decline as individuals grow older. Sustaining a healthy life over time poses a motivational challenge. Some digital tools, such as smartphone apps aimed at promoting healthy habits, have been used to counteract this decline. However, a more profound investigation is necessary into the diver…	https://www.scopus.com/inward/record.uri?eid=2-s2.0-85193017176&doi=10.2196%2f54214&partnerID=40&md5=1fbba712915c677b800376c07f69ec72;http://dx.doi.org/10.2196/54214	1					No critical analysis	Satisfaction and usability assessment	1
2022	J. Adolesc. Health	Wilkinson TA,Hawryluk B,Moore C,Peipert JF,Carroll AE,Wiehe S,Fortenberry JD	Developing a Youth Contraception Navigator Program: A Human-Centered Design Approach	Purpose: To determine key elements of a contraception navigator program that provides a personalized approach to overcoming patient-specific barriers by a trained navigator in central Indiana. Methods: A human-centered design approach was used to engage adolescents and community stakeholders in co-design sessions. Sessions incorporated techniques, such as divergent brainwriting and journey maps, …	https://www.scopus.com/inward/record.uri?eid=2-s2.0-85130328972&doi=10.1016%2fj.jadohealth.2022.03.005&partnerID=40&md5=56e7f5247c2a96d9d8aa41b8801e5d92;http://dx.doi.org/10.1016/j.jadohealth.2022.03.005	1					Not a DHI	Non DHI, general contraception program	1
2022	J. Ment. Health	Myklebost SB,Amundsen OM,Geraghty AW,Inal Y,Hammar √Ö,Nordgreen T	Developing an internet-delivered intervention targeting residual cognitive symptoms after major depressive disorder: a person-based approach	Background: Cognitive difficulties are rarely addressed after the treatment of major depressive disorder (MDD). New scalable treatments are needed. To ensure relevance and engagement of novel interventions, there is a need to understand the perspectives of the users. Aim: Explore former depressed adults needs and perspectives during the planning and development of a novel internet-delivered inter…	https://www.scopus.com/inward/record.uri?eid=2-s2.0-85122358850&doi=10.1080%2f09638237.2021.2022618&partnerID=40&md5=bbb47f282b2093e2de9dabc682c2fd8e;http://dx.doi.org/10.1080/09638237.2021.2022618	1					No critical analysis	No critical analysis in dicussion	1
2022	BMC Med. Res. Methodol.	Macharia P,P√©rez-Navarro A,Inwani I,Nduati R,Carrion C	Developing an Unstructured Supplementary Service Data-based mobile phone app to provide adolescents with sexual reproductive health information: a human-centered design approach	Background: Adolescent pregnancies and sexually-transmitted infections continue to impact 15 - 19-year-olds across the globe. The lack of sexual reproductive health information (SRH) in resource-limited settings due to cultural and societal attitudes towards adolescent SRH could be contributing to the negative outcomes. Innovative approaches, including mobile phone technologies, are needed to add…	https://search.ebscohost.com/login.aspx?direct=true&db=ccm&AN=158365230&site=ehost-live;http://dx.doi.org/10.1186/s12874-022-01689-4	1					No critical analysis	RCT and post-use usability testing	1
2023	Digit. Health	Fareed N,Swoboda C,Singh P,Boettcher E,Wang Y,Venkatesh K,Strouse R	Developing and testing an integrated patient mHealth and provider dashboard application system for type 2 diabetes management among Medicaid-enrolled pregnant individuals based on a user-centered approach: Mixed-methods study	Background: A tailored and integrated technology solution (patient mHealth application and provider dashboard) can provide a 360¬∞ view of Medicaid-enrolled patients with type 2 diabetes (T2D) during pregnancy that could improve health outcomes and address health inequities. Objectives: To develop a set of user specifications for the mHealth and dashboard applications, develop prototypes based on…	https://www.scopus.com/inward/record.uri?eid=2-s2.0-85148301400&doi=10.1177%2f20552076221144181&partnerID=40&md5=7d2a608778e55bf602eee168f75f42fc;http://dx.doi.org/10.1177/20552076221144181	1					No critical analysis	No critical analysis of double-diamond	1
2022	Behav. Sleep Med.	Ye L,Mages MA,Jimison HB,Patel SR	Developing OurSleepKit: A couple-focused mHealth tool to support adherence to positive airway pressure treatment	Background and Aim: Existing interventions promoting positive airway pressure (PAP) adherence focus only on the diagnosed individual, despite the fact that partners are often the most impacted by obstructive sleep apnea (OSA), and are delivered mostly by health professionals, with limited success. The goal of this work is to develop a prototype of OurSleepKit, a couple-focused mobile health (mHea…	https://search.ebscohost.com/login.aspx?direct=true&db=psyh&AN=2021-91454-001&site=ehost-live;http://dx.doi.org/10.1080/15402002.2021.1984239	1					No critical analysis	No critical analysis in discussion	1
2024	Int. J. Behav. Nutr. Phys. Act.	Arts J,Chinapaw MJ,Gubbels JS,Verhoeff AP,Brons A,Veldman S,Lettink A,Altenburg TM	Development and content validity of an application to assess 24-hour movement behaviors in 0‚Äì4-year-old children involving end-users and key stakeholders: the My Little Moves app	Background: Recently, research focus has shifted to the combination of all 24-h movement behaviors (physical activity, sedentary behavior and sleep) instead of each behavior separately. Yet, no reliable and valid proxy-report tools exist to assess all these behaviors in 0‚Äì4-year-old children. By involving end-users (parents) and key stakeholders (researchers, professionals working with young ch…	https://search.ebscohost.com/login.aspx?direct=true&db=ccm&AN=174558473&site=ehost-live;http://dx.doi.org/10.1186/s12966-023-01552-9	1					No critical analysis	No critical analysis	1
2023	J. Technol. Behav. Sci.	Brady JE,Livingston NA,Sawdy M,Yeksigian K,Zhou S,Bickmore TW,Simon SR,Rubin A	Development and Evaluation of a Relational Agent to Assist with Screening and Intervention for Unhealthy Drinking in Primary Care	Screening, brief intervention, and referral for alcohol misuse during primary care appointments is recommended to address high rates of unhealthy alcohol use. However, implementation of screening and referral practices into primary care remains difficult. Computerized Relational Agents programmed to provide alcohol screening, brief intervention, and referral can effectively reduce the burden on c…	https://www.scopus.com/inward/record.uri?eid=2-s2.0-85168151153&doi=10.1007%2fs41347-023-00332-3&partnerID=40&md5=806374522ff27eca7663798623835344;http://dx.doi.org/10.1007/s41347-023-00332-3	1					No critical analysis	No critical analysis	1
2024	J. Am. Med. Inform. Assoc.	Brin M,Trujillo P,Huang MC,Cioe P,Chen H,Xu W,Schnall R	Development and evaluation of visualizations of smoking data for integration into the Sense2Quit app for tobacco cessation	Importance: Due to insufficient smoking cessation apps for persons living with HIV, our study focused on designing and testing the Sense2Quit app, a patient-facing mHealth tool which integrated visualizations of patient information, specifically smoking use. Objectives: The purpose of this paper is to detail rigorous human-centered design methods to develop and refine visualizations of smoking da…	https://www.scopus.com/inward/record.uri?eid=2-s2.0-85176949368&doi=10.1093%2fjamia%2focad162&partnerID=40&md5=2666d2e42b26b32e56e4b15da0f2121b;http://dx.doi.org/10.1093/jamia/ocad162	1					Data visualisation study, not a DHI co-design	No critical analysis	1
2023	J. Med. Syst.	Litvin CB,Ornstein SM	Development and Initial Use of an Evidence-Based Home Blood Pressure Monitoring mHealth Platform	Home blood pressure monitoring (HBPM) has been shown to provide a more reliable assessment of blood pressure (BP) than in-office measurement and may lead to improved BP control. While many mHealth apps are available to help users track their blood pressure (BP), no apps incorporate the full set of evidence-based HBPM recommendations for ensuring accurate measurement at home. Through an agile deve…	https://www.scopus.com/inward/record.uri?eid=2-s2.0-85156267549&doi=10.1007%2fs10916-023-01955-y&partnerID=40&md5=6b24818fba813082d8f854fddeba9b79;http://dx.doi.org/10.1007/s10916-023-01955-y	1					No critical analysis	No user involvement, development through user personas and after testing	1
2022	ACR Open Rheumatol.	Solomon DH,Dalal AK,Landman AB,Santacroce L,Altwies H,Stratton J,Rudin RS	Development and Testing of an Electronic Health Record-Integrated Patient-Reported Outcome Application and Intervention to Improve Efficiency of Rheumatoid Arthritis Care	Objective: Many patients with rheumatoid arthritis (RA) have difficulty finding clinicians to treat them because of workforce shortages. We developed an app to address this problem by improving care efficiency. The app collects patient-reported outcomes (PROs) and can be used to inform visit timing, potentially reducing the volume of low-value visits. We describe the development process, interven…	https://www.scopus.com/inward/record.uri?eid=2-s2.0-85137998206&doi=10.1002%2facr2.11498&partnerID=40&md5=2fc847cb09eea388698f8a9e45175722;http://dx.doi.org/10.1002/acr2.11498	1					No critical analysis	No critical analysis	1
2022		Y. Park,D. Kim,S. Park,J. Na,Y. Choi,S. H. Ho,M. Lee,J. H. Kim,J. H. Kim,J. Lee	Development and Usability Test of IoT-based Mobile Applications for Persons with Mild Physical Disabilities and their Caregivers	With the COVID-19 outbreak, people with disabilities have faced difficulties in managing their health owing to restrictions on medical access and use. Therefore, this study aimed to develop an Internet of Things-based health information-sharing mobile app for the disabled and their caregivers and evaluate its usability in maintaining access to health care services. As a first step, 19 user needs …	http://dx.doi.org/10.1109/UR55393.2022.9826273	1					No critical analysis	No critical analysis (in conclusion, since no discussion)	1						1
2022	Int. J. Eat. Disord.	Shah J,DePietro B,D'Adamo L,Firebaugh ML,Laing O,Fowler LA,Smolar L,Sadeh-Sharvit S,Taylor CB,Wilfley DE,Fitzsimmons-Craft EE	Development and usability testing of a chatbot to promote mental health services use among individuals with eating disorders following screening	Objective: A significant gap exists between those who need and those who receive care for eating disorders (EDs). Novel solutions are needed to encourage service use and address treatment barriers. This study developed and evaluated the usability of a chatbot designed for pairing with online ED screening. The tool aimed to promote mental health service utilization by improving motivation for trea…	https://www.scopus.com/inward/record.uri?eid=2-s2.0-85132121006&doi=10.1002%2feat.23798&partnerID=40&md5=59dad9f1261e267ea6d35c3e86a7b5e5;http://dx.doi.org/10.1002/eat.23798	1					No critical analysis	No critical analysis of user involvement	1
2024	Eat. Behav.	Laboe AA,McGinnis CG,Fennig M,Zucker K,Wu E,Shah J,Levitan J,Firebaugh ML,Bardone-Cone AM,Pike KM,Taylor CB,Wilfley DE,Fitzsimmons-Craft EE	Development and usability testing of a cognitive-behavioral therapy-guided self-help mobile app and social media group for the post-acute treatment of anorexia nervosa	Objective: Anorexia nervosa (AN) is often treated in the acute setting, but relapse after treatment is common. Cognitive-behavioral therapy (CBT) is useful in the post-acute period, but access to trained providers is limited. Social support is also critical during this period. This study utilized a user-centered design approach to develop and evaluate the usability of a CBT-based mobile app and s…	https://www.scopus.com/inward/record.uri?eid=2-s2.0-85187356174&doi=10.1016%2fj.eatbeh.2024.101865&partnerID=40&md5=a1cfaa7aea86c65b3d0bbcbcdda5e463;http://dx.doi.org/10.1016/j.eatbeh.2024.101865	1					No critical analysis	No critical analysis	1
2022	JMIR Form. Res.	Matthews S,Atkins B,Walton N,Mitchell JA,Jennings G,Buttery AK	Development and Use of a Cardiac Clinical Guideline Mobile App in Australia: Acceptability and Multi-Methods Study	Background: Implementation of clinical guidelines into routine practice remains highly variable. Strategies to increase guideline uptake include developing digital tools and mobile apps for use in clinical practice. The National Heart Foundation of Australia in collaboration with the Cardiac Society of Australia and New Zealand published 3 key cardiac clinical guidelines, including the Australian…	https://www.scopus.com/inward/record.uri?eid=2-s2.0-85135930977&doi=10.2196%2f35599&partnerID=40&md5=9ef623fea16b2585ce55f85ebfd4a476;http://dx.doi.org/10.2196/35599	1					No critical analysis	No end-user involvement is evident, although it mentions it "was created using a design, user testing, and revision process."	1
2022	JMIR Hum. Factors	Kj√∂rk EK,Sunnerhagen KS,Lundgren-Nilsson √Ö,Andersson AK,Carlsson G	Development of a Digital Tool for People With a Long-Term Condition Using Stroke as a Case Example: Participatory Design Approach	Background: In patient care, demand is growing for digital health tools to enable remote services and enhance patient involvement. People with chronic conditions often have multiple health problems, and long-term follow-up is recommended to meet their needs and enable access to appropriate support. A digital tool for previsit preparation could enhance time efficiency and guide the conversation du…	https://www.scopus.com/inward/record.uri?eid=2-s2.0-85132044643&doi=10.2196%2f35478&partnerID=40&md5=dbf2aeaf6014f4c7e904d7eb5243ce58;http://dx.doi.org/10.2196/35478	1					No critical analysis	No critical analysis of methods, only findings of methods	1
2023	JMIR Res. Protoc.	Flood SM,Thompson B,Faulkner G,Vanderloo LM,Blackett B,Dolf M,Latimer-Cheung AE,Duggan M,Di Sebastiano KM,Lane KN,Brouwers MC,McKenna J,Chulak-Bozzer T,Fuller D,Ruissen GR,Sturrock SL,Tomasone JR	Development of a ParticipACTION App‚ÄìBased Intervention for Improving Postsecondary Students‚Äô 24-Hour Movement Guideline Behaviors: Protocol for the Application of Intervention Mapping	Background: The Canadian 24-Hour Movement Guidelines for adults provide specific recommendations for levels of physical activity, sedentary behavior, and sleep (ie, the movement behaviors) required for optimal health. Performance of the movement behaviors is associated with improved mental well-being. However, most postsecondary students do not meet the movement behavior recommendations within th…	https://www.scopus.com/inward/record.uri?eid=2-s2.0-85151439541&doi=10.2196%2f39977&partnerID=40&md5=9822247ea824768b0fccc4f95a6dd27e;http://dx.doi.org/10.2196/39977	1					No critical analysis	No critical analysis of end user and partners participation	1
2022	JMIR Form. Res.	Birrell L,Furneaux-Bate A,Debenham J,Spallek S,Newton N,Chapman C	Development of a Peer Support Mobile App and Web-Based Lesson for Adolescent Mental Health (Mind Your Mate): User-Centered Design Approach	Background: Digital technologies and mobile interventions are possible tools for prevention initiatives to target the substantial social and economic impacts that anxiety, mood, and substance use disorders have on young people. Objective: This paper described the design and development of the Mind your Mate program, a smartphone app and introductory classroom lesson enhancing peer support around …	https://www.scopus.com/inward/record.uri?eid=2-s2.0-85132011849&doi=10.2196%2f36068&partnerID=40&md5=c6e6fa562dbbd3a78a9f4852a946dede;http://dx.doi.org/10.2196/36068	1					No critical analysis	No critical analysis	1
2022	JMIR Form. Res.	Birrell L,Furneaux-Bate A,Debenham J,Spallek S,Newton N,Chapman C	Development of a Peer Support Mobile App and Web-Based Lesson for Adolescent Mental Health (Mind Your Mate): User-Centered Design Approach	Background: Digital technologies and mobile interventions are possible tools for prevention initiatives to target the substantial social and economic impacts that anxiety, mood, and substance use disorders have on young people. Objective: This paper described the design and development of the Mind your Mate program, a smartphone app and introductory classroom lesson enhancing peer support around …	https://www.scopus.com/inward/record.uri?eid=2-s2.0-85132011849&doi=10.2196%2f36068&partnerID=40&md5=c6e6fa562dbbd3a78a9f4852a946dede;http://dx.doi.org/10.2196/36068	1					duplicate	Duplicate, see above							1
2022	JMIR Form. Res.	Lim R,Thornton C,Stanek J,Ellett LK,Thiessen M	Development of a Web-Based System to Report Medication-Related Adverse Effects: Design and Usability Study	Background: Medicine use is the most common intervention in health care. The frequency with which medicines are used means medication-related problems are very common. One common type of medication-related problems is adverse drug events, which are unintended and harmful effects associated with use of medicines. Reporting of adverse drug events to regulatory authorities is important for evaluatio…	https://www.scopus.com/inward/record.uri?eid=2-s2.0-85140264327&doi=10.2196%2f37605&partnerID=40&md5=cdaec27dd62b69f7872583429c9066e4;http://dx.doi.org/10.2196/37605	1					No critical analysis	No critical analysis. Brief suggestion, but instead description of findings through the use of UCD	1
2023	Cancer Inform.	Moradian S,Ghasemi S,Boutorabi B,Sharifian Z,Dastjerdi F,Buick C,Lee CT,Mayo SJ,Morita PP,Howell D	Development of an eHealth Tool for Capturing and Analyzing the Immune-related Adverse Events (irAEs) in Cancer Treatment	Introduction: Immunotherapy has revolutionized the treatment of many different types of cancer, but it is associated with a myriad of immune-related adverse events (irAEs). Patient-reported outcome (PRO) measures have been identified as valuable tools for continuously collecting patient-centered data and are frequently used in oncology trials. However, few studies still research an ePRO follow-up…	https://www.scopus.com/inward/record.uri?eid=2-s2.0-85161274173&doi=10.1177%2f11769351231178587&partnerID=40&md5=85b93f8c7a9410e94dd4a9a5a65d79f5;http://dx.doi.org/10.1177/11769351231178587	1					No critical analysis	No critical analysis	1
2023	JMIR Form. Res.	Clement ME,Lovett A,Caldwell S,Beckford J,Hilgart M,Amy C,Flickinger T,Dillingham R,Ingersoll K	Development of an mHealth App to Support the Prevention of Sexually Transmitted Infections Among Black Men Who Have Sex With Men Engaged in Pre-exposure Prophylaxis Care in New Orleans, Louisiana: Qualitative User-Centered Design Study	local context, such as depictions of iconic sights from the area. Mental health emerged as an important need to be addressed through the app during discussion of almost all features. Participants also stressed the importance of ensuring privacy and reducing stigma through the app. Conclusions: A PrEP adherence app was iteratively adapted with feedback from BMSM, resulting in a new app modified fo…	https://www.scopus.com/inward/record.uri?eid=2-s2.0-85151455978&doi=10.2196%2f43019&partnerID=40&md5=b9fb09a6dfaa842cb4ae0ceea2376243;http://dx.doi.org/10.2196/43019	1					No critical analysis	No critical analysis	1
2022		I. Izharulhaq,D. P. Lestari,R. D. Prayogo	Development of Audiobook Interaction Design for People with Vision Impairment Based on User-Centered Design Approach	People with vision impairment have fewer sources of information than normal people because of the limitation to accessing information with their sight. As a result, this leads to an information gap. The use of audiobooks has become a way to lessen the gap. An audiobook is a recording of a book that is read aloud by the narrator. With the audiobook, a person can access the information contained in…	http://dx.doi.org/10.1109/ICoDSE56892.2022.9971922	1					No critical analysis	No critical analysis	1
2022	Front. Psychiatry	Anderson AC,Robinson AH,Potter E,Kerley B,Flynn D,Lubman DI,Verdejo-Garc√≠a A	Development of Goal Management Training+ for Methamphetamine Use Disorder Through Collaborative Design	Background: Methamphetamine use disorder (MUD) is associated with executive dysfunctions, which are linked with poorer treatment outcomes including earlier drop out and relapse. However, current treatments for MUD do not address executive functions. Goal Management Training (GMT) is an evidence-based cognitive remediation program for executive dysfunction, although required modifications to enhan…	https://www.scopus.com/inward/record.uri?eid=2-s2.0-85129901523&doi=10.3389%2ffpsyt.2022.876018&partnerID=40&md5=5d79a637024fb43f73cdda1f6d763fac;http://dx.doi.org/10.3389/fpsyt.2022.876018	1					No critical analysis	No critical analysis	1
2023	Breast	Stewart SJ,Slodkowska-Barabasz J,McGeagh L,Moon Z,Brett J,Wells M,Brown MC,Turner M,Horne R,Fenlon D,Rehman F,Cain H,Donnelly P,Harmer V,Turner L,Rose J,Sharp L,Watson E	Development of the HT&Me intervention to support women with breast cancer to adhere to adjuvant endocrine therapy and improve quality of life	Background: Breast cancer is the most common cancer in women worldwide. Approximately 80% of breast cancers are oestrogen receptor positive (ER+). Patients treated surgically are usually recommended adjuvant endocrine therapy (AET) for 5‚Äì10 years. AET significantly reduces recurrence, but up to 50% of women do not take it as prescribed. Objective: To co-design and develop an intervention to sup…	https://www.scopus.com/inward/record.uri?eid=2-s2.0-85164666994&doi=10.1016%2fj.breast.2023.05.007&partnerID=40&md5=b170340e681c38a124206338fc906734;http://dx.doi.org/10.1016/j.breast.2023.05.007	1					No critical analysis	No critical analysis, some hints in the discussion, however, aimed towards strengths of using, not being critical about it	1
2024	BMJ Supportive and Palliative Care	Ferreira J,Ferreira M,Fernandes CS,Castro J,Campos MJ	Digitisation of patient preferences in palliative care: mobile app prototype	Background Engaging in advance care planning can be emotionally challenging, but gamification and technology are suggested as a potential solution. Objective Present the development stages of a mobile app prototype to improve quality of life for patients in palliative care. Design The study started with a comprehensive literature review to establish a foundation. Subsequently, interviews were con…	https://www.scopus.com/inward/record.uri?eid=2-s2.0-85169918312&doi=10.1136%2fspcare-2023-004516&partnerID=40&md5=d15e566f8055419428108b015eacfe3a;http://dx.doi.org/10.1136/spcare-2023-004516	1					No critical analysis	No critical analysis	1
2024	Digit. Health	Ganeshkumar P,Bhatnagar A,Burka D,Durgad K,Krishna A,Das B,Chandak M,Sharma M,Shivasankar R,Pathni AK,Kunwar A,Kaur P	Discovery, development, and deployment of a user-centered point-of-care digital information system to treat and track hypertension and diabetes patients under India Hypertension Control Initiative 2019‚Äì2022, India	Background: Hypertension affects 28.5% of Indians aged 18‚Äì69. Real-time registration and follow-up of persons with hypertension are possible with point-of-care digital information systems. We intend to describe herein the experiences of discovering, developing, and deploying a point-of-care digital information system for public health facilities under the India Hypertension Control Initiative. …	https://www.scopus.com/inward/record.uri?eid=2-s2.0-85192362882&doi=10.1177%2f20552076241250153&partnerID=40&md5=0f65a3332b2783d660a88b13a123271d;http://dx.doi.org/10.1177/20552076241250153	1					No critical analysis	Descriptive analysis of methods in discussion, no critical analysis	1
2023	JAMIA Open	Nelson LA,Reale C,Anders S,Beebe R,Rosenbloom ST,Hackstadt A,Harper KJ,Mayberry LS,Cobb JG,Peterson N,Elasy T,Yu Z,Martinez W	Empowering patients to address diabetes care gaps: formative usability testing of a novel patient portal intervention	Objective: The aim of this study was to design and assess the formative usability of a novel patient portal intervention designed to empower patients with diabetes to initiate orders for diabetes-related monitoring and preventive services. Materials and Methods: We used a user-centered Design Sprint methodology to create our intervention prototype and assess its usability with 3 rounds of iterati…	https://www.scopus.com/inward/record.uri?eid=2-s2.0-85161618940&doi=10.1093%2fjamiaopen%2fooad030&partnerID=40&md5=6ad343a58f0501da840ee93cac2fb9c2;http://dx.doi.org/10.1093/jamiaopen/ooad030	1					No critical analysis	No critical analysis	1
2023	ACM Trans. Comput. Hum. Interact.	Persa N,Anderson CG,Martinez R,Collins M,Anderson-Coto MJ,Squire KD	Enhancing Youth Self-Regulation Through Wearable Apps: Increasing Usage Through Participatory Design in Low Income Youth	Managing attention, progressing towards goals, and monitoring behaviors are elements of self-regulation (SR). SR applications based on contemplative practices such as breath counting have demonstrated gains in field studies but have failed to engage youth without coercion. Prior research generated behavioral and neurological changes, but was disliked by youth. This three-part study includes a par…	https://www.scopus.com/inward/record.uri?eid=2-s2.0-85146785152&doi=10.1145%2f3490169&partnerID=40&md5=d343e5e73624c73955ae07ee54dec724;http://dx.doi.org/10.1145/3490169	1					No critical analysis	No critical analysis	1
2022	JMIR Hum. Factors	Tendedez H,Ferrario MA,McNaney R,Gradinar A	Exploring Human-Data Interaction in Clinical Decision-making Using Scenarios: Co-design Study	Background: When caring for patients with chronic conditions such as chronic obstructive pulmonary disease (COPD), health care professionals (HCPs) rely on multiple data sources to make decisions. Collating and visualizing these data, for example, on clinical dashboards, holds the potential to support timely and informed decision-making. Most studies on data-supported decision-making (DSDM) techn…	https://www.scopus.com/inward/record.uri?eid=2-s2.0-85130618447&doi=10.2196%2f32456&partnerID=40&md5=04f239a151bc5c015a878fe86277f28d;http://dx.doi.org/10.2196/32456	1					No critical analysis	No critical analysis of experts or users involvement in the dhd	1
2022		Kurscheidt M,Schaffer K,Slevin P,Westers M,Hollenbenders Y,Schramm W	Human-centered Design for a Chronic Disease Management System: An Explorative Case for Cystic Fibrosis	Background: Consistent self-management can improve symptoms and increase the quality of life of persons with cystic fibrosis (CF) who require daily care through following complex, time-consuming, and frequently changing self-management routines. However, it is challenging for many persons with CF to adhere to their self-management routines. Mobile health (mHealth) applications can support patient…	https://www.scopus.com/inward/record.uri?eid=2-s2.0-85139068598&doi=10.1109%2fICHI54592.2022.00062&partnerID=40&md5=40d0d4acbeaa496a1e10359c1cca965a;http://dx.doi.org/10.1109/ICHI54592.2022.00062	1					No critical analysis	No critical analysis	1
2022	JMIR Form. Res.	Johnston W,Keogh A,Dickson J,Leslie SJ,Megyesi P,Connolly R,Burke D,Caulfield B	Human-Centered Design of a Digital Health Tool to Promote Effective Self-care in Patients with Heart Failure: Mixed Methods Study	Background: Effective self-care is an important factor in the successful management of patients with heart failure (HF). Despite the importance of self-care, most patients with HF are not adequately taught the wide range of skills required to become proficient in self-care. Digital health technology (DHT) may provide a novel solution to support patients at home in effective self-care, with the vi…	https://www.scopus.com/inward/record.uri?eid=2-s2.0-85130623850&doi=10.2196%2f34257&partnerID=40&md5=c5bfdc8df5773a5dac5ce236f458209f;http://dx.doi.org/10.2196/34257	1					No critical analysis	No critical analysis (more descriptive on the benefits of HCD)	1
2022	BMC Med. Inform. Decis. Mak.	Garabedian PM,Gannon MP,Aaron S,Wu E,Burns Z,Samal L	Human-centered design of clinical decision support for management of hypertension with chronic kidney disease	Background: Primary care providers face challenges in recognizing and controlling hypertension in patients with chronic kidney disease (CKD). Clinical decision support (CDS) has the potential to aid clinicians in identifying patients who could benefit from medication changes. This study designed an alert to control hypertension in CKD patients using an iterative human-centered design process.Meth…	https://search.ebscohost.com/login.aspx?direct=true&db=ccm&AN=158509836&site=ehost-live;http://dx.doi.org/10.1186/s12911-022-01962-y	1					No critical analysis	*Missing in paperpile export, non DHI	1
2022	JMIR Form. Res.	Jarman HK,McLean SA,Rodgers R,Fuller-Tyszkiewicz M,Paxton S,O'Gorman B,Harris E,Shatte A,Bishop K,Baumann T,Mahoney D,Daugelat MC,Yager Z	Informing mHealth and Web-Based Eating Disorder Interventions: Combining Lived Experience Perspectives With Design Thinking Approaches	Background: App-based interventions designed to prevent and treat eating disorders have considerable potential to overcome known barriers to treatment seeking. Existing apps have shown efficacy in terms of symptom reduction; however, uptake and retention issues are common. To ensure that apps meet the needs and preferences of those for whom they were designed, it is critical to understand the liv…	https://www.scopus.com/inward/record.uri?eid=2-s2.0-85144809256&doi=10.2196%2f38387&partnerID=40&md5=6dfcbc4d3af37b2f729664204d4bd14d;http://dx.doi.org/10.2196/38387	1					No critical analysis	No critical analysis	1
2022		Faizzati M,Arifiansyah F	Interaction Design of Fertility Tracking Application Using User-Centered Design	Fertility tracking application (FTA) is a type of digital health product in the form of a digital tracker that helps women manage their menstruation. Given that every woman has different menstrual characteristics, FTA has the potential to alienate certain groups of users. Thus, the aim of this research is to create an interaction design that can accommodate both normal and outlier users of FTA. T…	https://www.scopus.com/inward/record.uri?eid=2-s2.0-85145781195&doi=10.1109%2fICoDSE56892.2022.9971817&partnerID=40&md5=c9b893a557603df9b500b2f9ba0af9dc;http://dx.doi.org/10.1109/ICoDSE56892.2022.9971817	1					No critical analysis	No critical analysis	1
2022	JMIR Hum. Factors	Sikder A,Dickhoner J,Kysh L,Musheghyan L,Shekherdimian S,Levine B,Espinoza J	International Collaboration to Develop a Remote Monitoring Web App for COVID-19 Patients in Armenia: Design and Development With Agile Methodology	Background: COVID-19 has led to over 500 million cases and 6.2 million deaths around the world. Low- and middle-income countries (LMICs) like Armenia face unique infrastructure, financial, and capacity challenges that in many cases result in worse outcomes. Health care facilities across Armenia experienced a shortage of resources, including hospital beds and oxygen, which was further exacerbated …	https://www.scopus.com/inward/record.uri?eid=2-s2.0-85144806394&doi=10.2196%2f40110&partnerID=40&md5=1646bda72ba4a688d493840544b69f36;http://dx.doi.org/10.2196/40110	1					No critical analysis	No critical analysis	1
2023	BMJ Open	Smith KA,Van Pinxteren M,Mbokazi N,Majikela-Dlangamandla B,Delobelle P,Levitt N,McGrath N	Intervention development of 'Diabetes Together' using the person-based approach: A couples-focused intervention to support self-management of type 2 diabetes in South Africa	Objectives Type 2 diabetes (T2D) is a growing concern in South Africa, where many find self-management challenging. Behaviour-change health interventions are enhanced by involving partners of patients. We aimed to develop a couples-focused intervention to improve self-management of T2D among adults in South Africa. Design We used the person-based approach (PBA): synthesising evidence from existin…	https://www.scopus.com/inward/record.uri?eid=2-s2.0-85158089853&doi=10.1136%2fbmjopen-2022-069982&partnerID=40&md5=ebd4049382a2ab1156820489e67d8aa1;http://dx.doi.org/10.1136/bmjopen-2022-069982	1					No critical analysis	Non DHI	1
2022	JMIR Pediatr. Parent.	Johnson RW,White BK,Gucciardi DF,Gibson N,Williams SA	Intervention Mapping of a Gamified Therapy Prescription App for Children With Disabilities: User-Centered Design Approach	Background: Mobile health (mHealth) apps for children are increasing in availability and scope. Therapy (physiotherapy, speech pathology, and occupational therapy) prescription apps to improve home or school program adherence work best when developed to be highly engaging for children and when they incorporate behavior change techniques (BCTs) within their design. Objective: The aim of this study…	https://www.scopus.com/inward/record.uri?eid=2-s2.0-85135880381&doi=10.2196%2f34588&partnerID=40&md5=8da030edcca5653ba7bb1d81a1d1b428;http://dx.doi.org/10.2196/34588	1					No critical analysis	No critical analysis	1
2023	JMIR Form. Res.	Dunlop E,Ferguson A,Mueller T,Baillie K,Laskey J,Clarke J,Kurdi A,Wales A,Connolly T,Bennie M	Involving Patients and Clinicians in the Design of Wireframes for Cancer Medicines Electronic Patient Reported Outcome Measures in Clinical Care: Mixed Methods Study	Background: Cancer treatment is a key component of health care systems, and the increasing number of cancer medicines is expanding the treatment landscape. However, evidence of the impact on patients has been focused more on chemotherapy toxicity and symptom control and less on the effect of cancer medicines more broadly on patients‚Äô lives. Evolving electronic patient-reported outcome measures …	https://www.scopus.com/inward/record.uri?eid=2-s2.0-85182583965&doi=10.2196%2f48296&partnerID=40&md5=d7d17ad4d2533ab2987fb8474a528645;http://dx.doi.org/10.2196/48296	1					No critical analysis	No critical analysis	1
2022	JMIR Form. Res.	Lawrason SV,Brown-Ganzert L,Campeau L,MacInnes M,Wilkins CJ,Ginis KA	mHealth Physical Activity Intervention for Individuals With Spinal Cord Injury: Planning and Development Processes	Background: Interventions to support physical activity participation among individuals with spinal cord injury (SCI) are required given this population's low levels of physical activity and extensive barriers to quality physical activity experiences. Objective: This study aimed to develop a mobile health intervention, called SCI Step Together, to improve the quantity and quality of physical activ…	https://www.scopus.com/inward/record.uri?eid=2-s2.0-85136927312&doi=10.2196%2f34303&partnerID=40&md5=c993a854d8f6e6d986bf1c3b10854601;http://dx.doi.org/10.2196/34303	1					No critical analysis	No critical analysis	1
2023	JMIR Form. Res.	Kadirvelu B,Bellido Bel T,Wu X,Burmester V,Ananth S,Branco BC,Girela-Serrano B,Gledhill J,Di Simplicio M,Nicholls D,Faisal AA	Mindcraft, a Mobile Mental Health Monitoring Platform for Children and Young People: Development and Acceptability Pilot Study	Background: Children and young people's mental health is a growing public health concern, which is further exacerbated by the COVID-19 pandemic. Mobile health apps, particularly those using passive smartphone sensor data, present an opportunity to address this issue and support mental well-being. Objective: This study aimed to develop and evaluate a mobile mental health platform for children and …	https://www.scopus.com/inward/record.uri?eid=2-s2.0-85163813001&doi=10.2196%2f44877&partnerID=40&md5=9cdb05b75ceaed61000bf385ae72333e;http://dx.doi.org/10.2196/44877	1					No critical analysis	No critical analysis	1
2023	Front. Public Health	Bilardi J,Webb A,Trieu VH,Sharp G,McIntosh J,Temple-Smith M	Miscarriage Australia: the use of a human centered design approach to design and develop a website for those affected by miscarriage	Background: Past research has shown that Australians affected by miscarriage want a website specific to both miscarriage and their local region that is accessible, comprehensive, evidence-based and informed by experts. The aim of this study was to design, develop and evaluate the Miscarriage Australia website using human centered design. Methods: A four stage human centered design approach was us…	https://www.scopus.com/inward/record.uri?eid=2-s2.0-85160092828&doi=10.3389%2ffpubh.2023.1128768&partnerID=40&md5=6843b93c585f28f9983b44a2ec6f3170;http://dx.doi.org/10.3389/fpubh.2023.1128768	1					No critical analysis	No critical analysis	1
2024		Khiawaiy S,Boonchieng W,Intawong K	Mobile health applications for monitoring children's oral health at school	This paper aims to development of an information system tailored for the management of individual oral health examination data among primary school children in Thailand's Kuantan district. The study employs the Research and Development (R&D) methodology, comprising three phases. In phase 1, a comprehensive situation analysis is conducted through documentary reviews and group discussions. Phase 2 …	https://www.scopus.com/inward/record.uri?eid=2-s2.0-85190647354&doi=10.1109%2fECTIDAMTNCON60518.2024.10480042&partnerID=40&md5=2fb351863a868e4aa268e62061e9c29f;http://dx.doi.org/10.1109/ECTIDAMTNCON60518.2024.10480042	1					No critical analysis	No critical analysis	1
2022	BMC Med. Inform. Decis. Mak.	Kim M,Kim Y,Choi M	Mobile health platform based on user-centered design to promote exercise for patients with peripheral artery disease	Background: Peripheral artery disease (PAD) is a cardiovascular disease that can be improved by risk factor modification. Mobile health (mHealth) intervention is an effective method of healthcare delivery to promote behavior changes. An mHealth platform can encourage consistent involvement of participants and healthcare providers for health promotion. This study aimed to develop an mHealth platfo…	https://www.scopus.com/inward/record.uri?eid=2-s2.0-85135206534&doi=10.1186%2fs12911-022-01945-z&partnerID=40&md5=8488716bb01ba3664c895cb29983d066;http://dx.doi.org/10.1186/s12911-022-01945-z	1					No critical analysis	No critical analysis	1
2023		T. Wahyuningrum,N. A. Prasetyo,G. F. Fitriana,D. F. Hebrasianto Permadi,I. Puspitasari,M. Al Fatoni	Modified Agile User Experience for Developing Student Medical Report	Health screening for elementary and middle school students in Indonesia is challenging for schools and Public Health Centers (PUSKESMAS). The screening process is generally manual, so it is hard to analysis based on student health in school and identify health problems. With this urgent need, we initiated a system that can manage website-based student health data with a fast development system th…	http://dx.doi.org/10.1109/ICoSNIKOM60230.2023.10364384	1					No critical analysis	No critical analysiss	1
2023	JMIR Aging	Holmqvist M,Johansson L,Lindenfalk B,Thor J,Ros A	Older Persons‚Äô and Health Care Professionals‚Äô Design Choices When Co-Designing a Medication Plan Aiming to Promote Patient Safety: Case Study	Background: Harm from medications is a major patient safety challenge among older persons. Adverse drug events tend to arise when prescribing or evaluating medications; therefore, interventions targeting these may promote patient safety. Guidelines highlight the value of a joint plan for continued treatment. If such a plan includes medications, a medication plan promoting patient safety is advise…	https://www.scopus.com/inward/record.uri?eid=2-s2.0-85176753115&doi=10.2196%2f49154&partnerID=40&md5=4a2567d30f583d27b5e0687785f7c1f5;http://dx.doi.org/10.2196/49154	1					No critical analysis	Non DHI (a tool to create medication plans?), no critical analysis	1
2023	J. Med. Internet Res.	Bally EL,Cheng D,van Grieken A,Sanz MF,Zanutto O,Carroll A,Darley A,Roozenbeek B,Dippel DW,Raat H	Patients‚Äô Perspectives Regarding Digital Health Technology to Support Self-management and Improve Integrated Stroke Care: Qualitative Interview Study	Background: Digital technologies such as mobile apps and robotics have the potential to involve stroke patients better in the care process and to promote self-management. However, barriers exist that constrain the adoption and acceptance of technology in clinical practice. Examples of barriers are privacy concerns, challenges regarding usability, and the perception that there is no need for healt…	https://www.scopus.com/inward/record.uri?eid=2-s2.0-85151798434&doi=10.2196%2f42556&partnerID=40&md5=ff3a6ff53af127c9e5a5fdd061319cf1;http://dx.doi.org/10.2196/42556	1					No critical analysis	Non DHI, semi-structured interviews on a health topic (ideation)	1
2022	JMIR Pediatr. Parent.	Sonney J,Cho EE,Zheng Q,Kientz JA	Refinement of a Parent-Child Shared Asthma Management Mobile Health App: Human-Centered Design Study	Background: The school-age years, approximately ages 7 through 11, represent a natural transition when children begin assuming some responsibility for their asthma management. Previously, we designed a theoretically derived, tailored parent-child shared asthma management mobile health app prototype, Improving Asthma Care Together (IMPACT). Objective: The purpose of this study was to use human-cen…	https://www.scopus.com/inward/record.uri?eid=2-s2.0-85124955812&doi=10.2196%2f34117&partnerID=40&md5=4ef57c8ec6b065846e007cb61a8d6779;http://dx.doi.org/10.2196/34117	1					No critical analysis	Limited critical analysis (HCD portrayed as strength)	1
2023	Disabil. Rehabil. Assist. Technol.	Grolier M,Arefyev A,Pereira B,Tavares Figueiredo I,Gerbaud L,Coudeyre E	Refining the design of a smartphone application for people with chronic low back pain using mixed quantitative and qualitative approaches	Introduction: A mobile application has the potential to involve people with chronic NSLBP in their rehabilitation. To refine the design of a smartphone application for people with chronic NSLBP using mixed quantitative and qualitative approaches. Methods: We used a user-centred design approach involving people with chronic NSLBP and healthcare professionals (HCPs). We used a three-step methodolog…	https://www.scopus.com/inward/record.uri?eid=2-s2.0-85095750763&doi=10.1080%2f17483107.2020.1839575&partnerID=40&md5=98c7e52685b39e573a11738bbbb01146;http://dx.doi.org/10.1080/17483107.2020.1839575	1					No critical analysis	*No access	1
2023	ACR Open Rheumatol.	Kumar B,Feng A,Gheriani GA,Iftekhar A,Ni R,Dimachkie M,Gokalp G,Bazigh I,Moy L,Chao C,Lingamaneni A,Patel A,Cepero GS,Iqtidar T,Thoene PB,Knaack A,Swee ML,Suneja M,Davis B	Reimagining the Rheumatology Fellowship Interview: Using Participatory Design-Thinking Process to Create a More Applicant-Centered Experience	Objective: Design thinking is a creative problem-solving process used to better understand users‚Äô needs and experiences so that a product or service can be improved. Its emphasis on empathy, iterative prototyping, and participatory collaboration make it an ideal methodology for innovation in medical education. We apply this framework to the virtual rheumatology fellowship interview process so t…	https://www.scopus.com/inward/record.uri?eid=2-s2.0-85171421315&doi=10.1002%2facr2.11606&partnerID=40&md5=ba22d072423d189bd392f805cf880c4c;http://dx.doi.org/10.1002/acr2.11606	1					Not a DHI	Non DHI, interview for fellowship	1
2022	J. Med. Internet Res.	Partogi M,Gaviria-Valencia S,Aguirre MA,Pick NJ,Bhopalwala HM,Barry BA,Kaggal VC,Scott CG,Kessler ME,Moore MM,Mitchell JD,Chaudhry R,Bonacci RP,Arruda-Olson AM	Sociotechnical Intervention for Improved Delivery of Preventive Cardiovascular Care to Rural Communities: Participatory Design Approach	Background: Clinical practice guidelines recommend antiplatelet and statin therapies as well as blood pressure control and tobacco cessation for secondary prevention in patients with established atherosclerotic cardiovascular diseases (ASCVDs). However, these strategies for risk modification are underused, especially in rural communities. Moreover, resources to support the delivery of preventive …	https://www.scopus.com/inward/record.uri?eid=2-s2.0-85136208740&doi=10.2196%2f27333&partnerID=40&md5=08c5e7769e953b35c8efcf610117d2d7;http://dx.doi.org/10.2196/27333	1					Not a DHI	No critical analysis	1
2023		Weeldenburg G,Kromkamp L,Borghouts L,Verburg P,Hansen NB,Vos S	TARGET-tool: Participatory Design of an Interactive Professional Development Tool for Secondary School Physical Education Teachers	Secondary school physical education (PE) teachers are continuously challenged to find ways to support students learning and motivate them for an active and healthy lifestyle. To address this complexity, continuing teacher professional development (TPD) is key. Technological tools can facilitate the effective delivery of TPD in this context. Successful implementation of this technology, however, i…	https://www.scopus.com/inward/record.uri?eid=2-s2.0-85169846372&doi=10.1145%2f3606150.3606158&partnerID=40&md5=ea729ae6f639d85169aacac201cf0e7e;http://dx.doi.org/10.1145/3606150.3606158	1					Not a DHI	No critical analysis	1
2023	JMIR Form. Res.	Forbush KT,Pacella KA,Thomeczek ML,Gould SR,Chapa DA,Richson BN,Perko VL,Ayres J,Chen Y,Negi S	The Building Healthy Eating and Self-Esteem Together for University Students Mobile App to Treat Eating Disorders: User-Centered Research Design and Feasibility Study	Background: University students are an at-risk group for the development of eating disorders (EDs); however, many college campuses lack sufficient resources to provide ED specialty care. Students report unique reasons for not seeking ED treatment, including the desire to solve the problem on their own (eg, seeking help from friends, self-medicating, or waiting to see if their problems improve), i…	https://www.scopus.com/inward/record.uri?eid=2-s2.0-85165953173&doi=10.2196%2f43504&partnerID=40&md5=fe2e76942952f1eb92f53143fef89962;http://dx.doi.org/10.2196/43504	1					No critical analysis	No critical analysis	1
2023	Patient Prefer. Adherence	Poot CC,de Boer J,Goto L,van de Hei SJ,Chavannes NH,Visch VT,Meijer E	The Design of a Persuasive Game to Motivate People with Asthma in Adherence to Their Maintenance Medication	Objective: This study aimed to design a persuasive game, using objective adherence data, to motivate people with asthma to adhere to their medication regimen. Methods: A participatory user-centered design approach was employed, involving end-users and other stakeholders throughout the study. The approach consisted of four phases. Semi-structured interviews and a survey were conducted to understan…	https://www.scopus.com/inward/record.uri?eid=2-s2.0-85175949857&doi=10.2147%2fPPA.S423161&partnerID=40&md5=3d012f73690e620b6ce71dbb676f9d42;http://dx.doi.org/10.2147/PPA.S423161	1					No critical analysis	No critical analysis	1
2022	Health Informatics J.	Zhang C,Ran L,Chai Z,Yu C,Song J	The design, development and usability testing of a smartphone-based mobile system for management of children‚Äôs oral health	The aim of the study was to design and develop a mobile system for better management of children‚Äôs oral health by using the internet technology. This study was followed in a three-step approach. (1) Design stage: participatory design (including patients, dentists and computer scientists) was taken in order to adapt the system to the clinical practice of dentistry; (2) Development stage: dentist…	https://www.scopus.com/inward/record.uri?eid=2-s2.0-85133755035&doi=10.1177%2f14604582221113432&partnerID=40&md5=e056f4c4d43dc8f3901a7db47467c72d;http://dx.doi.org/10.1177/14604582221113432	1					No critical analysis	No critical analysis	1
2023	J. Geriatr. Oncol.	Cook S,Munteanu C,Papadopoulos E,Abrams H,Stinson JN,Pitters E,Stephens D,Lumchick M,Emmenegger U,Koneru R,Papadakos J,Shahrokni A,Durbano S,Menjak I,Mehta R,Haase K,Jang R,Krzyzanowska MK,Dale C,Jones J,Lemonde M,Alibhai S,Puts M	The development of an electronic geriatric assessment tool: Comprehensive health assessment for my plan (CHAMP)	Introduction: Geriatric assessment (GA) provides information on key health domains of older adults and is recommended to help inform cancer treatment decisions and cancer care. However, GA is not feasible in many health institutions due to lack of geriatric staff and/or resources. To increase accessibility to GA and improve treatment decision making for older adults with cancer (‚â•65 years), we …	https://www.scopus.com/inward/record.uri?eid=2-s2.0-85139429666&doi=10.1016%2fj.jgo.2022.09.013&partnerID=40&md5=81a410755824cf64dba3260aa27d344d;http://dx.doi.org/10.1016/j.jgo.2022.09.013	1					No critical analysis	No critical analysis	1
2023		E. W. Prince,T. C. Hankinson,C. G√∂rg	The Iterative Design Process of an Explainable AI Application for Non-Invasive Diagnosis of CNS Tumors: A User-Centered Approach	Artificial Intelligence (AI) is well-suited to help support complex decision-making tasks within clinical medicine, including clinical imaging applications like radiographic differential diagnosis of central nervous system (CNS) tumors. So far, there have been numerous examples of theoretical AI solutions for this space, for example, large-scale corporate efforts like IBM‚Äôs Watson AI. However, …	http://dx.doi.org/10.1109/VAHC60858.2023.00008	1					No critical analysis	No critical analysis	1
2022		M. Rafif,V. Effendy,A. Gandhi	User Interface Design for Blood Donor Information Media Using User-Centered Design Method (Case Study UTD PMI Pontianak)	The blood Transfusion Unit of the Indonesian Red Cross (UTD PMI) Pontianak is an organization engaged in blood donation services. During the COVID-19 pandemic, the bloodstock at UTD PMI Pontianak was insufficient. When the bloodstock was insufficient, donor seekers or the families of patients who needed blood would share messages asking for blood on social media. However, people often ignored the…	http://dx.doi.org/10.1109/ICoSEIT55604.2022.10029978	1					No critical analysis	No critical analysis	1
2022		C. R. Nelson,J. L. Gabbard,J. B. Moats,R. K. Mehta	User-Centered Design and Evaluation of ARTTS: an Augmented Reality Triage Tool Suite for Mass Casualty Incidents	In this work we present ARTTS: a head-worn Augmented Reality (AR) Triage Tool Suite containing an initial sorting tool, virtual assessment tool, and virtual triage tag to assist emergency responders in mass casualty incidents. The initial sorting tool can prompt novice responders through first-wave tasks to aid recalibration from shock to triage. The virtual assessment tool provides novice respon…	http://dx.doi.org/10.1109/ISMAR55827.2022.00049	1					No critical analysis	Non DHI, triage training tool for first responders	1
2024	JMIR Hum. Factors	Young K,Xiong T,Lee R,Banerjee AT,Leslie M,Ko WY,Pham Q	User-Centered Design and Usability of a Culturally Adapted Virtual Survivorship Care App for Chinese Canadian Prostate Cancer Survivors: Qualitative Descriptive Study	Background: Cultural adaptations of digital health innovations are a growing field. However, digital health innovations can increase health inequities. While completing exploratory work for the cultural adaptation of the Ned Clinic virtual survivorship app, we identified structural considerations that provided a space to design digitally connected and collective care. Objective: This study used a…	https://www.scopus.com/inward/record.uri?eid=2-s2.0-85183980563&doi=10.2196%2f49353&partnerID=40&md5=9dfd66c6fea6e5ef520f4b285b5a1873;http://dx.doi.org/10.2196/49353	1					No critical analysis	No critical analysis, not clear how users were involved at specific stages	1
2022	JMIR Hum. Factors	Shields C,Cunningham SG,Wake DJ,Fioratou E,Brodie D,Philip S,Conway NT	User-Centered Design of A Novel Risk Prediction Behavior Change Tool Augmented With an Artificial Intelligence Engine (MyDiabetesIQ): A Sociotechnical Systems Approach	Background: Diabetes and its complications account for 10% of annual health care spending in the United Kingdom. Digital health care interventions (DHIs) can provide scalable care, fostering diabetes self-management and reducing the risk of complications. Tailorability (providing personalized interventions) and usability are key to DHI engagement/effectiveness. User-centered design of DHIs (align…	https://www.scopus.com/inward/record.uri?eid=2-s2.0-85124936094&doi=10.2196%2f29973&partnerID=40&md5=d8f6bcfdde57bed54aa79080a5cb7d31;http://dx.doi.org/10.2196/29973	1					No critical analysis	No critical analysis	1
2024	J. Patient Exp.	Sood E,Canter KS,Battisti S,Nees SN,Srivastava S,Munoz Osorio A,Feinson J,Gallo A,Jung S,Riegel E,Ng S,Kazak AE	User-Centered Development of HEARTPrep, a Digital Health Psychosocial Intervention for Prenatally Diagnosed Congenital Heart Disease	User-centered models for the development of digital health interventions are not consistently applied in healthcare settings. This study used a five-phase, user-centered approach to develop HEARTPrep¬©, a psychosocial intervention delivered via mobile app and telehealth to mothers expecting a baby with congenital heart disease (CHD) to promote maternal, family, and child well-being. Phases of int…	https://www.scopus.com/inward/record.uri?eid=2-s2.0-85186583539&doi=10.1177%2f23743735241229374&partnerID=40&md5=7800f60f44049cb85ccad59741acd87a;http://dx.doi.org/10.1177/23743735241229374	1					No critical analysis	No critical analysis	1
2023	JMIR Pediatr. Parent.	Yam-Ubon U,Thongseiratch T	Using a Design Thinking Approach to Develop a Social Media-Based Parenting Program for Parents of Children With Attention-Deficit/Hyperactivity Disorder: Mixed Methods Study	Background: Parenting programs have proven effective in improving the behavior of children with attention-deficit/hyperactivity disorder (ADHD). However, barriers such as job and transportation constraints hinder parents from attending face-to-face therapy appointments. The COVID-19 pandemic has further exacerbated these challenges. Objective: This study aimed to develop and test the feasibility …	https://www.scopus.com/inward/record.uri?eid=2-s2.0-85167658612&doi=10.2196%2f48201&partnerID=40&md5=72c1fa341fa438165fd8d2fc738c0e1f;http://dx.doi.org/10.2196/48201	1					No critical analysis	No critical analysis	1
2023		Desai S,Hu X,Lundy M,Chin J	Using Experience-Based Participatory Approach to Design Interactive Voice User Interfaces for Delivering Physical Activity Programs with Older Adults	Voice User Interfaces (VUIs) are popular among older adults, who find them easy to use and perceive them as social companions. However, there is a lack of research on voice-based applications to support physical activities for older adults. To address this gap, we present "Workout Pal,"a voice agent designed to deliver physical activities to older adults. We conducted a mixed-methods study involv…	https://www.scopus.com/inward/record.uri?eid=2-s2.0-85180127288&doi=10.1145%2f3623809.3623827&partnerID=40&md5=4e8de39e38aaa02d05dd335ebefd702a;http://dx.doi.org/10.1145/3623809.3623827	1					No critical analysis	Post-evaluation, no involvement in development	1
2022	Kidney360	Wong SP,Oestreich T,Chandler B,Randall Curtis J	Using Human-Centered Design Principles to Create a Decision Aid on Conservative Kidney Management for Advanced Kidney Disease	Background Most patients are unaware of approaches to treating advanced chronic kidney disease (CKD) other than dialysis. Methods We developed a dedicated decision aid on conservative kidney management using human-centered design principles in three phases: (1) discovery: engagement of informants to understand their needs and preferences; (2) design: multiple rapid cycles of ideation, prototyping…	https://www.scopus.com/inward/record.uri?eid=2-s2.0-85149651024&doi=10.34067%2fKID.0000392022&partnerID=40&md5=f0fb99d0373898f6d50ef0d86e921814;http://dx.doi.org/10.34067/KID.0000392022	1					No critical analysis	Non DHI (printed)	1
2023	Digit. Health	Rosenthal JL,Ketchersid A,Horath E,Sanders A,Harper TA,Hoyt-Austin AE,Haynes SC	Using human-centered design to develop a nurse-to-family telehealth intervention for pediatric transfers	Objective: To develop a nurse-to-family telehealth intervention for pediatric inter-facility transfers using the human-centered design approach. Methods: We conducted the inspiration and ideation phases of a human-centered design process from July 2022 to December 2022. For the inspiration phase, we conducted a qualitative cross-sectional case study design over 3 months. We used thematic analysis…	https://www.scopus.com/inward/record.uri?eid=2-s2.0-85179715221&doi=10.1177%2f20552076231219123&partnerID=40&md5=1112996b41ed3066f5ee51dd9e6f3d64;http://dx.doi.org/10.1177/20552076231219123	1					No critical analysis	No critical analysis	1
2022	Front. Rehabil. Sci.	Brown R,Pearse JE,Nappey T,Jackson D,Edmonds G,Guan Y,Basu AP	Wrist-Worn devices to encourage affected upper limb movement in unilateral cerebral palsy: Participatory design workshops	Background: Unilateral (Hemiplegic) cerebral palsy (UCP) causes weakness and stiffness affecting one sided of the body, often impacting activities of daily living. Upper limb therapy at effective intensity is not accessible to most. Aim: To determine stakeholder views on design of an approach using wrist-worn devices and a smartphone application to encourage use of the affected upper limb for chi…	https://www.scopus.com/inward/record.uri?eid=2-s2.0-85174935898&doi=10.3389%2ffresc.2022.1021760&partnerID=40&md5=da093b2d5d8a2e069aafc19c86fadbf9;http://dx.doi.org/10.3389/fresc.2022.1021760	1					No critical analysis	Non DHI (feasability/preliminary pilot study)	1
2022	BMC Health Serv. Res.	Chatterjee A,Prinz A,Gerdes M,Martinez S,Pahari N,Meena YK	ProHealth eCoach: user-centered design and development of an eCoach app to promote healthy lifestyle with personalized activity recommendations	Background: Regular physical activity (PA), healthy habits, and an appropriate diet are recommended guidelines to maintain a healthy lifestyle. A healthy lifestyle can help to avoid chronic diseases and long-term illnesses. A monitoring and automatic personalized lifestyle recommendation system (i.e., automatic electronic coach or eCoach) with considering clinical and ethical guidelines, individu…	https://www.scopus.com/inward/record.uri?eid=2-s2.0-85137155875&doi=10.1186%2fs12913-022-08441-0&partnerID=40&md5=5840c3a9bc511989e67e084ba3b8189b;http://dx.doi.org/10.1186/s12913-022-08441-0	1					No critical analysis	No critical analysis	1
2022	J. Particip. Med.	Taxter A,Johnson L,Tabussi D,Kimura Y,Donaldson B,Lawson E,Del Gaizo V,Vitelli D,Pinter C,Van Citters A,Nelson E,Lee T	Co-design of an Electronic Dashboard to Support the Coproduction of Care in Pediatric Rheumatic Disease: Human-Centered Design and Usability Testing	Background: The coproduction of care involves patients and families partnering with their clinicians and care teams, with the premise that each brings their own perspective, knowledge, and expertise, as well as their own values, goals, and preferences, to the partnership. Dashboards can display meaningful patient and clinical data to assess how a patient is doing and inform shared decision-making…	https://www.scopus.com/inward/record.uri?eid=2-s2.0-85129955234&doi=10.2196%2f34735&partnerID=40&md5=113020f7fb8362b49ba88e848b4a0cd2;http://dx.doi.org/10.2196/34735		1		1	Accept (AD) Some good reflections on user involvement in the limitations (strengths/weaknesses)		No critical analysis
2024	Front. Digit. Health	Liang Z,Melcer E,Khotchasing K,Hoang NH	Co-design personal sleep health technology for and with university students	University students often experience sleep disturbances and disorders. Personal digital technologies present a great opportunity for sleep health promotion targeting this population. However, studies that engage university students in designing and implementing digital sleep health technologies are scarce. This study sought to understand how we could build digital sleep health technologies that m…	https://www.scopus.com/inward/record.uri?eid=2-s2.0-85191036091&doi=10.3389%2ffdgth.2024.1371808&partnerID=40&md5=8f5ef4e6d87e2f109fef9327baa66073;http://dx.doi.org/10.3389/fdgth.2024.1371808		1		1	Accept (AD) Even though only ideation phases, this is part of DHI design so we can use it		No critical analysis, study only considers ideation phase with participants, no development of health tech
2023	JMIR Form. Res.	Engdahl P,Svedberg P,Lex√©n A,Tj√∂rnstrand C,Strid C,Bejerholm U	Co-design Process of a Digital Return-to-Work Solution for People With Common Mental Disorders: Stakeholder Perception Study	Background: Service users and other stakeholders have had few opportunities to influence the design of their mental health and return-to-work services. Likewise, digital solutions often fail to align with stakeholders‚Äô needs and preferences, negatively impacting their utility. mWorks is a co-design initiative to create a digital return-to-work solution for persons with common mental disorders t…	https://www.scopus.com/inward/record.uri?eid=2-s2.0-85148997580&doi=10.2196%2f39422&partnerID=40&md5=f2fd80a075457b2c9d33f2ab2fdaf5bf;http://dx.doi.org/10.2196/39422		1		1	Accept (ND) Premise is co-design for a digital solution: "mWorks. The importance of providing a digital solution that strengthens service user empowerment and control during the entire RTW process was frequently raised during the iterations and the pre- and paper prototypes. This was identified as one of the main strengths of mWorks."		Non DHI, related to return to work of folks with common mental disorders
2023	Digit. Health	Ludlow K,Russell JK,Ryan B,Brown RL,Joynt T,Uhlmann LR,Smith GE,Donovan C,Hides L,Spence SH,March S,Cobham VE	Co-designing a digital mental health platform, ‚ÄúMomentum‚Äù, with young people aged 7‚Äì17: A qualitative study	Introduction: Digital mental health interventions (DMHIs) offer a promising alternative or adjunct treatment method to face-to-face treatment, overcoming barriers associated with stigma, access, and cost. This project is embedded in user experience and co-design to enhance the potential acceptability, usability and integration of digital platforms into youth mental health services. Objective: To …	https://www.scopus.com/inward/record.uri?eid=2-s2.0-85178199830&doi=10.1177%2f20552076231216410&partnerID=40&md5=29aecb0f62f1325861b914ce5aee4d07;http://dx.doi.org/10.1177/20552076231216410		1	1	1	Accept (AS) Non-functional ideation workshop with younger population	No critical analysis	Non-functional ideation workshop with younger population	1
2024	Disabil. Health J.	Tyo MB,Desroches ML	Content analysis of qualitative interviews for user-centered design of a prototype mobile health app for direct support professionals' resilience	Background: Direct support professionals support people with intellectual and developmental disabilities with essential health and community living needs. Despite an unrelenting workforce shortage crisis, limited evidence-based resources exist for their support. Resilience, or the ability to thrive in the face of challenges, is a target for health care professional wellbeing initiatives. As an ‚Ä…	https://www.scopus.com/inward/record.uri?eid=2-s2.0-85177225810&doi=10.1016%2fj.dhjo.2023.101544&partnerID=40&md5=ad6621e38b05f3aef7ee0def2ddb4bef;http://dx.doi.org/10.1016/j.dhjo.2023.101544		1		1	Accept (AD) ideation for future DHI		No critical analysis. Thinking of resillience in the context of mental health. Not clear if feedback was incorporated before phase two.
2022	JMIR Cancer	Mendes-Santos C,Nunes F,Weiderpass E,Santana R,Andersson G	Development and Evaluation of the Usefulness, Usability, and Feasibility of iNNOV Breast Cancer: Mixed Methods Study	Background: Despite the efficacy of psychosocial interventions in minimizing psychosocial morbidity in breast cancer survivors (BCSs), intervention delivery across survivorship is limited by physical, organizational, and attitudinal barriers, which contribute to a mental health care treatment gap in cancer settings. Objective: The aim of this study is to develop iNNOV Breast Cancer (iNNOVBC), a g…	https://www.scopus.com/inward/record.uri?eid=2-s2.0-85124948017&doi=10.2196%2f33550&partnerID=40&md5=74f1b9b4c73250144d4e4535e7c35e12;http://dx.doi.org/10.2196/33550		1		1	Accept (AD) Some good reflections on user involvement in the limitations (strengths/weaknesses)		Usability post study. Evaluates "usefulness, usability, and preliminary feasibility of iNNOVBC"
2022	JMIR Form. Res.	Arigo D,Lobo AF,Ainsworth MC,Baga K,Pasko K	Development and Initial Testing of a Personalized, Adaptive, and Socially Focused Web Tool to Support Physical Activity among Women in Midlife: Multidisciplinary and User-Centered Design Approach	Background: Women in midlife are vulnerable to developing cardiovascular disease, particularly those who have conditions such as hypertension. Physical activity (PA) can reduce risk, but efforts to promote PA in this population have been only modestly effective. More attention to social influences on PA behavior may be useful, particularly social support and social comparison processes. Activatin…	https://www.scopus.com/inward/record.uri?eid=2-s2.0-85136904369&doi=10.2196%2f36280&partnerID=40&md5=f3e9451c23e67583256d653828df1b40;http://dx.doi.org/10.2196/36280		1		1	Accept (AD) Agree with AS that its a bit disorganised but there's a long lessons learned section with some benefits		Limited critical analysis. It is hard to follow the structure of the paper, but users were involved at different stages and their feedback was included.
2022	JMIR Hum. Factors	Turesson C,Liedberg G,Bj√∂rk M	Development of a Digital Support Application with Evidence-Based Content for Sustainable Return to Work for Persons with Chronic Pain and Their Employers: User-Centered Agile Design Approach	Background: Persons with chronic pain experience a lack of support after completing rehabilitation and the responsibility for the return-to-work (RTW) process is taken over by the employer. In addition, employers describe not knowing how to support their employees. Smartphone apps have been increasingly used for self-management, but there is a lack of available eHealth apps with evidence-based co…	https://www.scopus.com/inward/record.uri?eid=2-s2.0-85128116660&doi=10.2196%2f33571&partnerID=40&md5=00c67b677d9b5a3bae9859c74b09fdc0;http://dx.doi.org/10.2196/33571		1		1	Accept (AD) Some good reflections on user involvement in the limitations (strengths/weaknesses) and in the discussion		It only describes the UCD process, but no critical analysis in discussion
2022	JMIR Aging	Tran-Nguyen K,Berger C,Bennett R,Wall M,Morin SN,Rajabiyazdi F	Mobile App Prototype in Older Adults for Postfracture Acute Pain Management: User-Centered Design Approach	Background: Postfracture acute pain is often inadequately managed in older adults. Mobile health (mHealth) technologies can offer opportunities for self-management of pain; however, insufficient apps exist for acute pain management after a fracture, and none are designed for an older adult population. Objective: This study aims to design, develop, and evaluate an mHealth app prototype using a hum…	https://www.scopus.com/inward/record.uri?eid=2-s2.0-85144769504&doi=10.2196%2f37772&partnerID=40&md5=02482136c94e989003debe5ae5d000ab;http://dx.doi.org/10.2196/37772		1		1	Accept (AD) Some good reflections on user involvement in the limitations (strengths/weaknesses)		No critical analysis
2023	BMC Pulm. Med.	S√∂nnerfors P,Skavberg Roaldsen K,Lundell S,Toots A,Wadell K,Halvarsson A	Preferences for an eHealth tool to support physical activity and exercise training in COPD: a qualitative study from the viewpoint of prospective users	Background: Despite well-known positive effects of pulmonary rehabilitation, access is limited. New strategies to improve access are advocated, including the use of eHealth tools. Objectives: The aim of this study was to explore prospective users‚Äô preferences for an eHealth tool to support the self-management of physical activity and exercise training in COPD. Methods: A qualitative research de…	https://www.scopus.com/inward/record.uri?eid=2-s2.0-85147958142&doi=10.1186%2fs12890-023-02353-3&partnerID=40&md5=1e3a088fddff72f42f2c0e95435397b1;http://dx.doi.org/10.1186/s12890-023-02353-3		1		1	Accept (AD) Some good reflections on user involvement in the limitations (strengths/weaknesses)		No critical analysis
2023	JMIR Form. Res.	Young SR,Lattie EG,Berry AB,Bui L,Byrne GJ,Yoshino Benavente JN,Bass M,Gershon RC,Wolf MS,Nowinski CJ	Remote Cognitive Screening of Healthy Older Adults for Primary Care with the MyCog Mobile App: Iterative Design and Usability Evaluation	Background: Annual cognitive screening in adults aged >65 years can improve early detection of cognitive impairment, yet less than half of all cases are identified in primary care. Time constraints in primary care settings present a major barrier to routine screening. A remote cognitive screener completed on a patient‚Äôs own smartphone before a visit has the potential to save primary care clinic…	https://www.scopus.com/inward/record.uri?eid=2-s2.0-85149135290&doi=10.2196%2f42416&partnerID=40&md5=bcc2ac67d034f8bd33110e924e3913e4;http://dx.doi.org/10.2196/42416		1		1	Accept (AD) Some good reflections on user involvement in the limitations (strengths/weaknesses)		No critical analysis
2023	J. Med. Internet Res.	De Sutter E,Geerts D,Yskout K,Verreydt S,Borry P,Barbier L,Huys I	Testing and Practical Implementation of a User-Friendly Personalized and Long-Term Electronic Informed Consent Prototype in Clinical Research: Mixed Methods Study	Background: Over the years, there has been increasing interest in electronic informed consent (eIC) in clinical research. The user-friendliness of an eIC application and its acceptance by stakeholders plays a central role in achieving successful implementation. Objective: This study aims to identify insights for the design and implementation of a user-friendly, personalized, and long-term eIC app…	https://www.scopus.com/inward/record.uri?eid=2-s2.0-85180385166&doi=10.2196%2f46306&partnerID=40&md5=05c2d3b2b1b3b8a58cf81cd42ead873d;http://dx.doi.org/10.2196/46306		1		1	Accept (AD) Some good reflections on user involvement in the limitations (strengths/weaknesses)		No critical analysis
2022	IEEE J. Transl. Eng. Health Med.	M. M. Webb,P. Bridges,N. Aruparayil,C. Chugh,T. Beacon,T. Singh,S. S. Sawhney,L. Bains,R. Hall,D. Jayne,J. Gnanaraj,A. Mishra,P. R. Culmer	The RAIS Device for Global Surgery: Using a Participatory Design Approach to Navigate the Translational Pathway to Clinical Use	Background: Over 5 billion people worldwide have no access to surgery worldwide, typically in low-resource settings, despite it being a primary life-saving treatment. Gas Insufflation-Less Laparoscopic Surgery (GILLS) can address this inequity, by improving current GILLS instrumentation to modern surgical standards. Objective: to develop and translate a new Retractor for Abdominal Insufflation-le…	http://dx.doi.org/10.1109/JTEHM.2022.3177313		1		1	Accept (AD) Some good reflections on user involvement in the limitations (strengths/weaknesses)		Non DHI
2024	J. Diabetes Sci. Technol.	Bonet-Olivencia S,Carrillo-Leal J,Rao A,Sasangohar F	User-Centered Design of a Diabetes Self-Management Tool for Underserved Populations	Background: User-centered design (UCD) or user experience design (UXD) methods have gained recent popularity for the design of mobile health (mHealth) interventions. However, there is a gap in application of these methods for diabetes self-management. This study aims to document the UCD process for a self-management mobile application aimed for patients with diabetes in underserved communities. M…	https://www.scopus.com/inward/record.uri?eid=2-s2.0-85177045933&doi=10.1177%2f19322968231212220&partnerID=40&md5=6105451b51ec2c2947207410e8392085;http://dx.doi.org/10.1177/19322968231212220		1		1	Accept (AD) Some good reflections on user involvement in the limitations (strengths/weaknesses)		No critical analysis
2024	Digit. Health	Reimer LM,Nissen L,von Scheidt M,Perl B,Wiehler J,Najem SA,Limbourg FP,Tacke T,M√ºller A,Jonas S,Schunkert H,Starnecker F	User-centered development of an mHealth app for cardiovascular prevention	Background: Mobile health (mHealth) apps can be used for cardiovascular disease (CVD) prevention. User-centered design, evidence-based content and user testing can be applied to ensure a high level of usability and adequate app access. Objective: To develop and evaluate an mHealth app (HerzFit) for CVD prevention. Methods: HerzFit¬¥s development included a user-centered design approach and guidel…	https://www.scopus.com/inward/record.uri?eid=2-s2.0-85193707138&doi=10.1177%2f20552076241249269&partnerID=40&md5=be01eb98edaf0c09ecce6f5ce5ff91d7;http://dx.doi.org/10.1177/20552076241249269		1		1	Accept (AD) Some good reflections on user involvement in the limitations (strengths/weaknesses)		No critical analysis
2023	JMIR Ment. Health	Buck B,Wingerson M,Whiting E,Snyder J,Monroe-DeVita M,Ben-Zeev D	User-Centered Development of Bolster, an mHealth Intervention for Early Psychosis Caregivers: Needs Assessment, Prototyping, and Field Trial	Background: Caregivers play a critical role in the treatment and recovery of youth and young adults at risk for psychosis. Caregivers often report feeling isolated, overwhelmed, and lacking in resources. Mobile health (mHealth) has the potential to provide scalable, accessible, and in-the-moment support to caregivers. To date, few if any mHealth resources have been developed specifically for this…	http://dx.doi.org/10.2196/50522		1		1	Accept (AD) Some good reflections on user involvement in the limitations (strengths/weaknesses)		No critical anaysis
2023	JMIR Pediatr. Parent.	Yau KW,Tang TS,G√∂rges M,Pinkney S,Amed S	Using Human-Centered Design and Cocreation to Create the Live 5-2-1-0 Mobile App to Promote Healthy Behaviors in Children: App Design and Development	Background: The prevalence of obesity among Canadian children is rising, partly because of increasingly obesogenic environments that limit opportunities for physical activity and healthy nutrition. Live 5-2-1-0 is a community-based multisectoral childhood obesity prevention initiative that engages stakeholders to promote and support the message of consuming ‚â•5 servings of vegetables and fruits,…	https://www.scopus.com/inward/record.uri?eid=2-s2.0-85159837500&doi=10.2196%2f44792&partnerID=40&md5=fd2e5c222767b1ed1614b242d8748135;http://dx.doi.org/10.2196/44792		1		1	Accept (AD) Some good reflections on user involvement in the limitations (strengths/weaknesses)		No critical analysis
2022	JMIR Formative Research	Liu S,La H,Willms A,Rhodes RE	A ‚ÄúNo-Code‚Äù App Design Platform for Mobile Health Research: Development and Usability Study	Background: A challenge facing researchers conducting mobile health (mHealth) research is the amount of resources required to develop mobile apps. This can be a barrier to generating relevant knowledge in a timely manner. The recent rise of ‚Äúno-code‚Äù software development platforms may overcome this challenge and enable researchers to decrease the cost and time required to develop mHealth rese…	https://formative.jmir.org/2022/8/e38737;http://dx.doi.org/10.2196/38737		1	1
2023	JMIR Rehabil. Assist. Technol.	Alder G,Taylor D,Rashid U,Olsen S,Brooks T,Terry G,Niazi IK,Signal N	A Brain Computer Interface Neuromodulatory Device for Stroke Rehabilitation: Iterative User-Centered Design Approach	Background: Rehabilitation technologies for people with stroke are rapidly evolving. These technologies have the potential to support higher volumes of rehabilitation to improve outcomes for people with stroke. Despite growing evidence of their efficacy, there is a lack of uptake and sustained use in stroke rehabilitation and a call for user-centered design approaches during technology design and…	https://www.scopus.com/inward/record.uri?eid=2-s2.0-85180942123&doi=10.2196%2f49702&partnerID=40&md5=971587da81ea3e6deaa629234db24c7c;http://dx.doi.org/10.2196/49702		1	1
2022	Stud. Health Technol. Inform.	Sunjaya AP,Martin A,Jenkins C	A Design Thinking Approach to Developing a Clinical Decision Support System for Breathlessness in Primary Care...18th World Congress of Medical and Health Informatics, MedInfo 2021 - One World, One Health ‚Äì Global Partnership for Digital Innovation, 2-4 October, 2021	Clinical decision support systems (CDSS) have the potential to support guideline implementation and bridge the research translation chasm. However, clinician barriers to uptake remain strongly reported in previous studies. This study aims to utilise a design thinking approach to develop a CDSS for breathlessness in primary care. A low fidelity mockup was developed based on an exploratory focus gr…	https://search.ebscohost.com/login.aspx?direct=true&db=ccm&AN=157572072&site=ehost-live;http://dx.doi.org/10.3233/SHTI220197		1	1
2023	JMIR Form. Res.	Pienkowska A,Ang CS,Mammadova M,Mahadzir MD,Car J	A Diabetes Education App for People Living With Type 2 Diabetes: Co-Design Study	Background: Type 2 diabetes (T2D) is a growing global health concern, including in Singapore. Diabetes education programs have been shown to be effective in improving health outcomes and diabetes self-management skills. Mobile health apps have emerged as useful tools for diabetes education; however, their use and acceptance by the target population remain inconsistent. Therefore, end-user partici…	https://www.scopus.com/inward/record.uri?eid=2-s2.0-85174843815&doi=10.2196%2f45490&partnerID=40&md5=44455c24789d297f31a1ef6fa66d219d;http://dx.doi.org/10.2196/45490		1	1
2022	JMIR Hum. Factors	Rao N,Perdomo S,Jonassaint C	A Novel Method for Digital Pain Assessment Using Abstract Animations: Human-Centered Design Approach	Background: Patients with chronic pain face several challenges in using clinical tools to help them monitor, understand, and make meaningful decisions about their pain conditions. Our group previously presented data on Painimation, a novel electronic tool for communicating and assessing pain. Objective: This paper describes the human-centered design and development approach (inspiration, ideation…	https://www.scopus.com/inward/record.uri?eid=2-s2.0-85123526873&doi=10.2196%2f27689&partnerID=40&md5=c28402514993d13c41b9db7e2a2bb27d;http://dx.doi.org/10.2196/27689		1	1
2023	Pediatric Blood and Cancer	Alvarez SJ,Pencheva B,Westfall E,Mwalija C,Parsell M,Greenleaf M,Porter CC,Lam WA,Mannino RG,Mitchell SG	A novel mobile health application to support cancer surveillance needs of patients and families with cancer predisposition syndromes	Background: At least 5%‚Äì10% of malignancies occur secondary to an underlying cancer predisposition syndrome (CPS). For these families, cancer surveillance is recommended with the goal of identifying malignancy earlier, in a presumably more curable form. Surveillance protocols, including imaging studies, bloodwork, and procedures, can be complex and differ based on age, gender, and syndrome, whi…	https://www.scopus.com/inward/record.uri?eid=2-s2.0-85164468383&doi=10.1002%2fpbc.30537&partnerID=40&md5=87b3cc232cc0d8c82d94ecd986dec7f1;http://dx.doi.org/10.1002/pbc.30537		1	1
2022	JMIR Hum. Factors	Khowaja K,Waheeda Syed W,Singh M,Taheri S,Chagoury O,Al-Thani D,Aupetit M	A Participatory Design Approach to Develop Visualization of Wearable Actigraphy Data for Health Care Professionals: Case Study in Qatar	Background: Several tools have been developed for health care professionals to monitor the physical activity of their patients, but most of these tools have been considering only the needs of users in North American and European countries and applicable for only specific analytic tasks. To our knowledge, no research study has utilized the participatory design (PD) approach in the Middle East regi…	https://www.scopus.com/inward/record.uri?eid=2-s2.0-85128862270&doi=10.2196%2f25880&partnerID=40&md5=b922d680f944ac3a25c677c64a1f97b3;http://dx.doi.org/10.2196/25880		1	1
2022	JMIR Hum. Factors	Poncette AS,Mosch LK,Stablo L,Spies C,Schieler M,Weber-Carstens S,Feufel MA,Balzer F	A Remote Patient-Monitoring System for Intensive Care Medicine: Mixed Methods Human-Centered Design and Usability Evaluation	Background: Continuous monitoring of vital signs is critical for ensuring patient safety in intensive care units (ICUs) and is becoming increasingly relevant in general wards. The effectiveness of health information technologies such as patient-monitoring systems is highly determined by usability, the lack of which can ultimately compromise patient safety. Usability problems can be identified and…	https://www.scopus.com/inward/record.uri?eid=2-s2.0-85126621683&doi=10.2196%2f30655&partnerID=40&md5=cf5180ad52ea2c03786bd8871c7789c0;http://dx.doi.org/10.2196/30655		1	1			Although usability study, they use that to inform design changes		1
2022	JMIR Form. Res.	Preuhs K,van Keulen H,Andree R,Wins S,van Empelen P	A Tailored Web-Based Video Intervention (ParentCoach) to Support Parents With Children With Sleeping Problems: User-Centered Design Approach	Background: Many parents frequently struggle with undesirable or problematic behavior (ie, temper tantrums and whining) displayed by their child. To support parents in promoting positive parenting skills (ie, recognizing challenging situations and reacting appropriately), the interactive video e-learning tool ParentCoach was developed. The tool aims to teach parents generic behavioral responses b…	https://www.scopus.com/inward/record.uri?eid=2-s2.0-85129587847&doi=10.2196%2f33416&partnerID=40&md5=33159baa413482c0e4dbc2ee3f29d814;http://dx.doi.org/10.2196/33416		1	1
2022	Int. J. Environ. Res. Public Health	Wang G,Kasraian D,Valk C,Lu Y,Hurst W,Jambroes M,van Wesemael P	A Toolkit for Co-Designing towards Community-Based Active Ageing: Lessons Learned during Development	It is increasingly recognized that community-based interventions for active ageing are more lasting and effective, yet the tools and methods for developing these interventions are lacking. This study investigates how to co-design community-based active ageing with older adults via the development of a toolkit to support this goal. Rapid reviews were conducted to understand (i) the effective behav…	https://www.scopus.com/inward/record.uri?eid=2-s2.0-85143742368&doi=10.3390%2fijerph192315591&partnerID=40&md5=1d7e8973938d22a83e2ca585c03acd42;http://dx.doi.org/10.3390/ijerph192315591	1		1		Reject (AD) No critical analysis
2022	JMIR Form. Res.	Moltrecht B,Patalay P,Bear HA,Deighton J,Edbrooke-Childs J	A Transdiagnostic, Emotion Regulation App (Eda) for Children: Design, Development, and Lessons Learned	Background: Digital interventions, including mobile apps, represent a promising means of providing effective mental health support to children and young people. Despite the increased availability of mental health apps, there is a significant gap for this age group, especially for children (aged 10-12 years). Research investigating the effectiveness and development process of child mental health a…	https://www.scopus.com/inward/record.uri?eid=2-s2.0-85124142054&doi=10.2196%2f28300&partnerID=40&md5=b30e8fd39812b9b35473d717e36e6731;http://dx.doi.org/10.2196/28300		1	1
2023	JMIR Hum. Factors	Morse B,Soares A,Kwan BM,Allen M,Lee RS,Desanto K,Holliman BD,Ytell K,Schilling LM	A Transgender Health Information Resource: Participatory Design Study	Background: Despite the abundance of health information on the internet for people who identify as transgender and gender diverse (TGD), much of the content used is found on social media channels, requiring individuals to vet the information for relevance and quality. Objective: We developed a prototype transgender health information resource (TGHIR) delivered via a mobile app to provide credible…	https://www.scopus.com/inward/record.uri?eid=2-s2.0-85164694447&doi=10.2196%2f42382&partnerID=40&md5=075a8c6eb6239d39654fdef23c12c000;http://dx.doi.org/10.2196/42382		1	1
2023	JMIR Form. Res.	Mak WW,Ng SM,Leung FH	A Web-Based Stratified Stepped Care Platform for Mental Well-being (TourHeart+): User-Centered Research and Design	Background: Internet-based mental health interventions have been demonstrated to be effective in alleviating psychological distress and promoting mental well-being. However, real-world uptake and engagement of such interventions have been low. Rather than being stand-alone interventions, situating internet-based interventions under a stratified stepped care system can support users to continue wi…	https://www.scopus.com/inward/record.uri?eid=2-s2.0-85151375096&doi=10.2196%2f38504&partnerID=40&md5=4e50099456169bcbcf57a54414ad32d5;http://dx.doi.org/10.2196/38504		1	1
2023	JMIR Form. Res.	Brown M,Lord E,John A	Adaptation of ACTivate Your Wellbeing, a Digital Health and Well-being Program for Young Persons: Co-design Approach	Background: ACTivate your wellbeing is a digital health and well-being program designed to support and encourage positive lifestyle behavior change. The website includes 5 lifestyle behavior change modules and a 12-week well-being intervention based on acceptance and commitment therapy. It was timely to adapt the resource for a new audience in the wake of the COVID-19 pandemic. Young persons‚Äô m…	https://www.scopus.com/inward/record.uri?eid=2-s2.0-85154563972&doi=10.2196%2f39913&partnerID=40&md5=48e49523d172380017982792d2f88e9f;http://dx.doi.org/10.2196/39913		1	1
2022	Can. J. Aging	Yusupov I,Vandermorris S,Plunkett C,Astell A,Rich JB,Troyer AK	An Agile Development Cycle of an Online Memory Program for Healthy Older Adults	Online interventions for older adults should be tailored to their unique needs to increase the efficacy of and adherence to the intervention. The agile development cycle is a dynamic model to solicit and incorporate feedback from older adults during the design process. We combined this approach with the framework of Harvard University's clinical and translational phases that provide a clear struc…	https://www.scopus.com/inward/record.uri?eid=2-s2.0-85126456288&doi=10.1017%2fS0714980821000763&partnerID=40&md5=10b83e08ed545c8f0f44eeaa25627685;http://dx.doi.org/10.1017/S0714980821000763		1	1
2022	JMIR Cancer	Mueller EL,Cochrane AR,Campbell ME,Nikkhah S,Miller AD	An mHealth App to Support Caregivers in the Medical Management of Their Child with Cancer: Co-design and User Testing Study	Background: Caregivers face new challenges and tasks when their child is diagnosed with cancer, which can be overwhelming. Mobile technology has the capacity to provide immediate support at their fingertips to aid in tracking symptoms, managing medication, and planning for emergencies. Objective: The objective of this study is to engage directly with end users and proxies to co-design and create …	https://www.scopus.com/inward/record.uri?eid=2-s2.0-85127825598&doi=10.2196%2f33152&partnerID=40&md5=78971ccf1bd0e15d8bfebb422b0ab65c;http://dx.doi.org/10.2196/33152		1	1
2022	Front. Digit. Health	Lawrence K,Cho J,Torres C,Alfaro-arias V	Building Virtual Health Training Tools for Residents: A Design Thinking Approach	The COVID-19 pandemic drove a rapid transition to virtual care experiences for graduate medical trainees. Core training competencies have expanded to incorporate virtual contexts, however there is limited knowledge of the optimal design of virtual care training tools for learners. In this study, we describe the application of a Design Thinking approach to the identification and co-design of novel…	https://www.scopus.com/inward/record.uri?eid=2-s2.0-85133449755&doi=10.3389%2ffdgth.2022.861579&partnerID=40&md5=6fefdef880dd090a3360def1c9c291bc;http://dx.doi.org/10.3389/fdgth.2022.861579		1	1
2022	JMIR Mhealth Uhealth	Fox S,Brown LJE,Antrobus S,Brough D,Drake RJ,Jury F,Leroi I,Parry-Jones AR,Machin M	Co-design of a Smartphone App for People Living With Dementia by Applying Agile, Iterative Co-design Principles: Development and Usability Study	BACKGROUND: The benefits of involving those with lived experience in the design and development of health technology are well recognized, and the reporting of co-design best practices has increased over the past decade. However, it is important to recognize that the methods and protocols behind patient and public involvement and co-design vary depending on the patient population accessed. This is…	http://dx.doi.org/10.2196/24483;https://www.ncbi.nlm.nih.gov/pubmed/35029539;https://www.ncbi.nlm.nih.gov/pmc/articles/PMC8800089;https://mhealth.jmir.org/2022/1/e24483/		1	1
2023	JMIR Pediatr. Parent.	O'Connor A,Tai A,Brinn M,Thuc Hien Hoang N,Cataldi D,Carson-Chahhoud K	Co-design of an Augmented Reality Asthma Inhaler Educational Intervention for Children: Development and Usability Study	Background: Smartphone and tablet apps that deliver health care education have been identified as effective in improving patient knowledge and treatment adherence in asthma populations. Despite asthma being the most common chronic disease in pediatrics, there are few apps that are targeted specifically for children. Only half of children with asthma have acceptable control of their symptoms, and …	https://www.scopus.com/inward/record.uri?eid=2-s2.0-85167715240&doi=10.2196%2f40219&partnerID=40&md5=cc349ac6ff0a82035b84d2018702298b;http://dx.doi.org/10.2196/40219		1	1
2022	Int. J. Environ. Res. Public Health	Ekstedt M,Kirsebom M,Lindqvist G,Kneck √Ö,Frykholm O,Flink M,Wannheden C	Design and development of an ehealth service for collaborative self-management among older adults with chronic diseases: A theory-driven user-centered approach	The increasing prevalence of chronic conditions and multimorbidity poses great challenges to healthcare systems. As patients‚Äô engagement in self-managing their chronic conditions becomes increasingly important, eHealth interventions are a promising resource for the provision of adequate and timely support. However, there is inconclusive evidence about how to design eHealth services to meet the …	https://www.scopus.com/inward/record.uri?eid=2-s2.0-85121849256&doi=10.3390%2fijerph19010391&partnerID=40&md5=e667f87cff3dab67cfc8d6ae3cc1d125;http://dx.doi.org/10.3390/ijerph19010391		1	1
2024	JMIR Form. Res.	Shanmugavel A,Shakya PR,Shrestha A,Nepal J,Shrestha A,Daneault JF,Rawal S	Designing and Developing a Mobile App for Management and Treatment of Gestational Diabetes in Nepal: User-Centered Design Study	Background: Mobile apps can aid with the management of gestational diabetes mellitus (GDM) by providing patient education, reinforcing regular blood glucose monitoring and diet/lifestyle modification, and facilitating clinical and social support. Objective: This study aimed to describe our process of designing and developing a culturally tailored app, Garbhakalin Diabetes athawa Madhumeha-Dhulikh…	https://www.scopus.com/inward/record.uri?eid=2-s2.0-85193327055&doi=10.2196%2f50823&partnerID=40&md5=4fc125fa968a296014d6ffe224c48538;http://dx.doi.org/10.2196/50823		1	1				Limited critical analysis, but present
2024	PEC Innov.	van de Riet L,Aris AM,Verouden NW,van Rooij T,van Woensel JB,van Karnebeek CD,Alsem MW	Designing eHealth interventions for children with complex care needs requires continuous stakeholder collaboration and co-creation	Objective: Hospital-to-home (H2H) transitions challenge families of children with medical complexity (CMC) and healthcare professionals (HCP). This study aimed to gain deeper insights into the H2H transition process and to work towards eHealth interventions for its improvement, by applying an iterative methodology involving both CMC families and HCP as end-users. Methods: For 20-weeks, the Dutch …	https://www.scopus.com/inward/record.uri?eid=2-s2.0-85189314708&doi=10.1016%2fj.pecinn.2024.100280&partnerID=40&md5=da892ff87e1dc0c8e6281027430af68e;http://dx.doi.org/10.1016/j.pecinn.2024.100280		1	1
2023	JMIR Res. Protoc.	Vial S,Boudhra√¢ S,Dumont M,Tremblay M,Riendeau S	Developing A Mobile App With a Human-Centered Design Lens to Improve Access to Mental Health Care (Mentallys Project): Protocol for an Initial Co-Design Process	Background: Co-design is one of the human-centered design approaches that allows end users to significantly and positively impact the design of mental health technologies. It is a promising approach to foster user acceptance and engagement in digital mental health solutions. Surprisingly, there is a lack of understanding of what co-design is in this field. In this paper, co-design is approached a…	https://www.scopus.com/inward/record.uri?eid=2-s2.0-85169844139&doi=10.2196%2f47220&partnerID=40&md5=712b8aba8ba36c9295129b0abe6b8efc;http://dx.doi.org/10.2196/47220		1	1
2022	Int. J. Environ. Res. Public Health	van den Berg LN,Hallensleben C,Chavannes NH,Versluis A	Developing a Smartphone Application That Promotes Responsible Short-Acting Beta2-Agonist Use in People with Asthma: A Participatory Design	Around 339 million people worldwide have asthma, and 50% have uncontrolled asthma. One trait of uncontrolled asthma, often seen in primary care, is short-acting Œ≤2-agonist (SABA) overuse, defined as using SABA more than twice a week. SABA overuse can cause adverse health effects. An application could help patients gain more insight into their SABA use. Engaging stakeholders during the developmen…	https://www.scopus.com/inward/record.uri?eid=2-s2.0-85135129736&doi=10.3390%2fijerph19148496&partnerID=40&md5=33ac41d3ff87990c99b01aa63dc22f12;http://dx.doi.org/10.3390/ijerph19148496		1	1
2024	J. Ambient Intell. Humaniz. Comput.	Tessarolo F,Petsani D,Conotter V,Nollo G,Conti G,Nikolaidou M,Onorati G,Bamidis PD,Konstantinidis EI	Developing ambient assisted living technologies exploiting potential of user-centred co-creation and agile methodology: the CAPTAIN project experience	Information and Communication Technology can turn older adults‚Äô homes into smart living environments, decreasing the need for support and improving life quality. However, new technology has high uncertainty in terms of acceptance. Co-creation approaches are proposed to reach high acceptability, usability and satisfaction, but performance evaluations are sparse. This paper aimed at presenting th…	https://www.scopus.com/inward/record.uri?eid=2-s2.0-85127725459&doi=10.1007%2fs12652-021-03649-0&partnerID=40&md5=de93ad22dd6812331475b53229fc9fa6;http://dx.doi.org/10.1007/s12652-021-03649-0		1	1
2022	JMIR Form. Res.	Adler RF,Morales P,Sotelo J,Magasi S	Developing an mHealth App for Empowering Cancer Survivors with Disabilities: Co-design Study	Background: The transition from active treatment to long-term cancer survivorship leaves the needs of many cancer survivors unaddressed as they struggle with physical, cognitive, psychological, and social consequences of cancer and its treatment. The lack of guidance after treatment has forced cancer survivors to manage long-term effects on their own, which has an impact on their overall health, …	https://www.scopus.com/inward/record.uri?eid=2-s2.0-85136875442&doi=10.2196%2f37706&partnerID=40&md5=6ebe69d5f4cfa4cb6d021976bca38ebc;http://dx.doi.org/10.2196/37706		1	1
2022	JMIR Hum. Factors	Schwartz-Lasfargues C,Roux-Gendron C,Edomskis P,Marque I,Bayon Y,Lange JF,Faucheron JL,Trilling B	Development of a Connected Sensor System in Colorectal Surgery: User-Centered Design Case Study	Background: A successful innovative medical device is not only technically challenging to develop but must also be readily usable to be integrated into health care professionals' daily practice. Through a user-centered design (UCD) approach, usability can be improved. However, this type of approach is not widely implemented from the early stages of medical device development. Objective: The case …	https://www.scopus.com/inward/record.uri?eid=2-s2.0-85134464461&doi=10.2196%2f31529&partnerID=40&md5=8070ba7c4a725b45ff5454d754541029;http://dx.doi.org/10.2196/31529		1	1
2022	Digit. Health	òstervang C,Lassen A,Schmidt T,Coyne E,Dieperink KB,Jensen CM	Development of a health information system to promote emergency care pathways: A participatory design study	Objective: The successful development and implementation of sustainable healthcare technologies require an understanding of the clinical setting and its potential challenges from a user perspective. Previous studies have uncovered a gap between what emergency departments deliver and the needs and preferences of patients and family members. This study investigated whether a user-driven approach an…	https://www.scopus.com/inward/record.uri?eid=2-s2.0-85145049008&doi=10.1177%2f20552076221145856&partnerID=40&md5=a20dfea4e7c842fb077d606db1f924f4;http://dx.doi.org/10.1177/20552076221145856		1	1
2023	JMIR Aging	Ghorayeb A,Comber R,Gooberman-Hill R	Development of a Smart Home Interface With Older Adults: Multi-Method Co-Design Study	Background: Smart home technologies have the potential to support aging in place; however, older people‚Äôs perceptions of the value of smart homes may be influenced by their access to the information gathered by the technology. This information is needed to support their informed decision-making. Limited research has been conducted on how best to design visualizations of smart home data in keepi…	https://www.scopus.com/inward/record.uri?eid=2-s2.0-85164453372&doi=10.2196%2f44439&partnerID=40&md5=626088a361c675c6599b6a11b3eb73e0;http://dx.doi.org/10.2196/44439		1	1
2023	JMIR Hum. Factors	Johansen SK,Kanstrup AM,Haseli K,Stenmo VH,Thomsen JL,Rathleff MS	Exploring User Visions for Modeling mHealth Apps Toward Supporting Patient-Parent-Clinician Collaboration and Shared Decision-making When Treating Adolescent Knee Pain in General Practice: Workshop Study	Background: Long-standing knee pain is one of the most common reasons for adolescents (aged 10-19 years) to consult general practice. Generally, 1 in 2 adolescents will continue to experience pain after 2 years, but exercises and self-management education can improve the prognosis. However, adherence to exercises and self-management education interventions remains poor. Mobile health (mHealth) ap…	https://www.scopus.com/inward/record.uri?eid=2-s2.0-85159889608&doi=10.2196%2f44462&partnerID=40&md5=0aa75ddf6bbcef3ebeea957e3fe8d138;http://dx.doi.org/10.2196/44462		1	1				Strenghts and limitations offers critical analysis
2023	I-Com	Weber P,Mahmood F,Ahmadi M,Von Jan V,Ludwig T,Wieching R	Fridolin: participatory design and evaluation of a nutrition chatbot for older adults	In recent years, emerging approaches to chatbot-guided food coaching and dietary management, while innovative and promising in nature, have often lacked long-term studies. Therefore, with this work, we pursued a participatory approach within a design case study to the co-design and development of a nutrition chatbot for elderly people. Overall, 15 participants were directly involved in the study,…	https://www.scopus.com/inward/record.uri?eid=2-s2.0-85150636719&doi=10.1515%2ficom-2022-0042&partnerID=40&md5=6e13e05f21363b68a9383db92502b6f9;http://dx.doi.org/10.1515/icom-2022-0042		1	1
2023	JMIR Aging	Holmqvist M,Ros A,Lindenfalk B,Thor J,Johansson L	How Older Persons and Health Care Professionals Co-designed a Medication Plan Prototype Remotely to Promote Patient Safety: Case Study	Background: Harm from medications is a major patient safety challenge. Most adverse drug events arise when a medication is prescribed or reevaluated. Therefore, interventions in this area may improve patient safety. A medication plan, that is, a plan for continued treatment with medications, may support patient safety. Participation of patients in the design of health care products or services ma…	https://www.scopus.com/inward/record.uri?eid=2-s2.0-85159816805&doi=10.2196%2f41950&partnerID=40&md5=55360546f0c961180d1448530932d72b;http://dx.doi.org/10.2196/41950		1	1
2023	BMJ Quality and Safety	Woodward M,Dixon-Woods M,Randall W,Walker C,Hughes C,Blackwell S,Dewick L,Bahl R,Draycott T,Winter C,Ansari A,Powell A,Willars J,Brown IA,Olsson A,Richards N,Leeding J,Hinton L,Burt J,Maistrello G,Davies C,Van Der Scheer JW	How to co-design a prototype of a clinical practice tool: A framework with practical guidance and a case study	Clinical tools for use in practice-such as medicine reconciliation charts, diagnosis support tools and track-And-Trigger charts-Are endemic in healthcare, but relatively little attention is given to how to optimise their design. User-centred design approaches and co-design principles offer potential for improving usability and acceptability of clinical tools, but limited practical guidance is cur…	https://www.scopus.com/inward/record.uri?eid=2-s2.0-85179835489&doi=10.1136%2fbmjqs-2023-016196&partnerID=40&md5=19ea08668094b1d41f43d8b35b490024;http://dx.doi.org/10.1136/bmjqs-2023-016196		1	1
2023	BMC Nurs.	Isangula K,Pallangyo ES,Ndirangu-Mugo E	Interventions co-designed by healthcare providers and clients for improving therapeutic relationships in maternal and child healthcare: a pilot study using human centered design in rural Tanzania	Background: Research shows that poor provider‚Äìclient interactions in maternity and child health (MCH) continue to affect health outcomes, service uptake, continuity of care, and trust in formal healthcare systems. Objective: The study's objective was to jointly create a prototype intervention package for enhancing nurse-client relationships using human centered design (HCD) approach. Methods: A…	https://search.ebscohost.com/login.aspx?direct=true&db=ccm&AN=171917294&site=ehost-live;http://dx.doi.org/10.1186/s12912-023-01472-w		1	1
2022	BMC Med. Inform. Decis. Mak.	Lundell S,Toots A,S√∂nnerfors P,Halvarsson A,Wadell K	Participatory methods in a digital setting: experiences from the co-creation of an eHealth tool for people with chronic obstructive pulmonary disease	Background: Using participatory methods to engage end-users in the development and design of eHealth is important to understand and incorporate their needs and context. Within participatory research, recent social distancing practice has forced a transition to digital communication platforms, a setting that warrants deeper understanding. The aim of this study was to describe the experiences of, a…	https://search.ebscohost.com/login.aspx?direct=true&db=ccm&AN=156496526&site=ehost-live;http://dx.doi.org/10.1186/s12911-022-01806-9		1	1
2023	Digit. Health	Deady M,Collins D,Gayed A,Harvey SB,Bryant R	The development of a smartphone app to enhance post-traumatic stress disorder treatment in high-risk workers	Objective: Post-traumatic stress disorder (PTSD) is highly prevalent in certain populations. However, evidence indicates that many individuals do not respond to treatment. Digital supports hold promise for increasing service provision and engagement but there is a lack of evidence on blended care options and still less research guiding the development of such tools. This study details the develop…	https://www.scopus.com/inward/record.uri?eid=2-s2.0-85150077712&doi=10.1177%2f20552076231155680&partnerID=40&md5=807953d32125a0a6272cb256f2965726;http://dx.doi.org/10.1177/20552076231155680		1	1
2022	JMIR Form. Res.	Donovan G,Hall N,Smith F,Ling J,Wilkes S	Two-way Automated Text Messaging Support from Community Pharmacies for Medication Taking in Multiple Long-term Conditions: Human-Centered Design with Nominal Group Technique Development Study	Background: Reviews of digital communication technologies suggest that they can be effective in supporting medication use; however, their use alongside nondigital components is unclear. We also explored the delivery of a digital communication intervention in a relatively novel setting of community pharmacies and how such an intervention might be delivered to patients with multiple long-term condi…	https://www.scopus.com/inward/record.uri?eid=2-s2.0-85145550708&doi=10.2196%2f41735&partnerID=40&md5=887a766b53d9f6ca4578efdbc7362154;http://dx.doi.org/10.2196/41735		1	1
2023	Acta Med. Philipp.	Dahildahil RO,Isip-Tan IT,Grace P,Grepo LC	User-centered Design in Time and Resource-limited Settings: Enhancing the Usability of 'Hearing for Life' (HeLe) Device	Introduction. The Hearing for Life (HeLe) is a novel newborn hearing screening device initially designed according to specifications of clinicians of the Philippine National Ear Institute (PNEI). Unfortunately, targeted end-users, rural health workers, had diÔ¨Éculty using it. This research applied the user-centered design (UCD) methodology involving rural health workers in recommending design, c…	https://www.scopus.com/inward/record.uri?eid=2-s2.0-85175641136&doi=10.47895%2famp.v57i9.1594&partnerID=40&md5=43e5e41d688bc7b28a217144fa707daa;http://dx.doi.org/10.47895/amp.v57i9.1594		1	1					159	0	0	3	1	0	4

## Sheet: Fulltext Screening Anthony
						Full Text
									Exclusion criteria
Year	Journal	Author(s)	Title	Abstract	URL	Reject	To Extract (i.e. fulltext confirms no exclusion criteria met)	Comment	No critical analysis of user/human/person/patient involvement in digital health design	Randomized controlled trial	Non english	Not a primary research (e.g. reviews, comments, etc)	Single user/person case study	Non-human studies	Duplicate
2023	J. Clin. Nurs.	Bail K,Gibson D,Hind A,Strickland K,Paterson C,Merrick E,Gibson J,Kozlovskaia M,O'Dea A,Smith B,Redley B	‚ÄòIt enables the carers to see the person first‚Äô: Qualitative evaluation of point-of-care digital management system in residential aged care	Aims and objectives: To evaluate acceptability, efficiency, and quality of a new digital care management system in a residential aged care home (RACH). Background: Improving care quality and efficiency in RACH, while simultaneously upgrading data management, is a priority for communities and governments. Design: Participatory action research with mixed methods data collection was employed to eval…	https://www.scopus.com/inward/record.uri?eid=2-s2.0-85126238231&doi=10.1111%2fjocn.16285&partnerID=40&md5=ebbd213954035ec776cc1845a30a23ae;http://dx.doi.org/10.1111/jocn.16285	1		Post DHI study: This was a study of the effects of ACE software on acceptability, efficiency, and quality.	1
2024	Digit. Health	Higgins B,Jones L,Devraj K,Kilduff C,Moosajee M	‚ÄòIt would help people to help me‚Äô: Acceptability of digital phenotyping among young people with visual impairment and their families	Objectives: To explore the acceptability of an eHealth App for vision-related monitoring and symptom reporting among young people with a visual impairment and their parents. Methods: Qualitative investigation using virtual semi-structured focus groups (via Zoom software) of seven young participants with a genetic eye disorder including inherited retinal disease and structural eye abnormalities (e…	https://www.scopus.com/inward/record.uri?eid=2-s2.0-85181737753&doi=10.1177%2f20552076231220804&partnerID=40&md5=ab845b60a951fa568ada8c634e259ec3;http://dx.doi.org/10.1177/20552076231220804	1		No DHI	1
2024	JMIR Form. Res.	Al-Yaseen W,Raggio DP,Araujo M,Innes N	‚ÄúI Just Wanted a Dentist in My Phone‚Äù‚ÄîDesigning Evidence-Based mHealth Prototype to Improve Preschool Children‚Äôs Oral and Dental Health: Multimethod Study of the Codevelopment of an App for Children‚Äôs Teeth	Background: Dental caries in preschool children is a global health concern. With increased access to technology and the disruption of health care during the pandemic, mobile health apps have been of interest as potential vehicles for individuals‚Äô health maintenance. However, little is known about caring for their child‚Äôs teeth and what their preferences would be regarding the content or desig…	https://www.scopus.com/inward/record.uri?eid=2-s2.0-85184884375&doi=10.2196%2f49561&partnerID=40&md5=a76e647d1faec7fa156ccb577805d902;http://dx.doi.org/10.2196/49561	1		Prototype was presented to parents after development and no iteration took place with parent stakeholders	1
2022	Sensors	Ortet C,Vale Costa L	‚ÄúListen to Your Symptoms When the Immune System Is Calling for You‚Äù: Monitoring Autoimmune Diseases with the iShU Wearable App	The immune system plays a key role in protecting living beings against bacteria, viruses, and fungi, among other pathogens, which may be harmful and represent a threat to our own health. However, for reasons that are not fully understood, in some people this protective mechanism accidentally attacks the organs and tissues, thus causing inflammation and leads to the development of autoimmune disea…	https://www.scopus.com/inward/record.uri?eid=2-s2.0-85130111065&doi=10.3390%2fs22103834&partnerID=40&md5=bcd8b674d2f7b16dda0afda16bd9d131;http://dx.doi.org/10.3390/s22103834		1
2022	JMIR Formative Research	Liu S,La H,Willms A,Rhodes RE	A ‚ÄúNo-Code‚Äù App Design Platform for Mobile Health Research: Development and Usability Study	Background: A challenge facing researchers conducting mobile health (mHealth) research is the amount of resources required to develop mobile apps. This can be a barrier to generating relevant knowledge in a timely manner. The recent rise of ‚Äúno-code‚Äù software development platforms may overcome this challenge and enable researchers to decrease the cost and time required to develop mHealth rese…	https://formative.jmir.org/2022/8/e38737;http://dx.doi.org/10.2196/38737		1
2023	JMIR Rehabil. Assist. Technol.	Alder G,Taylor D,Rashid U,Olsen S,Brooks T,Terry G,Niazi IK,Signal N	A Brain Computer Interface Neuromodulatory Device for Stroke Rehabilitation: Iterative User-Centered Design Approach	Background: Rehabilitation technologies for people with stroke are rapidly evolving. These technologies have the potential to support higher volumes of rehabilitation to improve outcomes for people with stroke. Despite growing evidence of their efficacy, there is a lack of uptake and sustained use in stroke rehabilitation and a call for user-centered design approaches during technology design and…	https://www.scopus.com/inward/record.uri?eid=2-s2.0-85180942123&doi=10.2196%2f49702&partnerID=40&md5=971587da81ea3e6deaa629234db24c7c;http://dx.doi.org/10.2196/49702		1
2023		Khanshan A,Giling L,Markopoulos P,Van Gorp P	A Case Study of Data-Enabled Design for Cardiac Telemonitoring	Data-enabled design (DED) is a novel design methodology that is gaining momentum given the growing availability and maturity of IoT technologies. Experiences with this method are limited, for which it is interesting to study how different design teams apply and appropriate the method in different contexts. Our case concerns the design of a smartwatch app and an online dashboard to facilitate self…	https://www.scopus.com/inward/record.uri?eid=2-s2.0-85173817933&doi=10.1145%2f3605655.3605679&partnerID=40&md5=b7e623baa4133ea0114d5949b5b917fc;http://dx.doi.org/10.1145/3605655.3605679	1		No DHI co-design with end users	1
2023	JAMIA Open	Griffin AC,Khairat S,Bailey SC,Chung AE	A chatbot for hypertension self-management support: user-centered design, development, and usability testing	Objectives: Health-related chatbots have demonstrated early promise for improving self-management behaviors but have seldomly been utilized for hypertension. This research focused on the design, development, and usability evaluation of a chatbot for hypertension self-management, called "Medicagent."Materials and Methods: A user-centered design process was used to iteratively design and develop a …	https://www.scopus.com/inward/record.uri?eid=2-s2.0-85172699912&doi=10.1093%2fjamiaopen%2fooad073&partnerID=40&md5=b69f64139430130fbfb2d441977667aa;http://dx.doi.org/10.1093/jamiaopen/ooad073	1		No DHI co-design with end users, usability only, no iteration	1
2024	JMIR Hum. Factors	Block VJ,Koshal K,Wijangco J,Miller N,Sara N,Henderson K,Reihm J,Gopal A,Mohan SD,Gelfand JM,Guo CY,Oommen L,Nylander A,Rowson JA,Brown E,Sanders S,Rankin K,Lyles CR,Sim I,Bove R	A Closed-Loop Falls Monitoring and Prevention App for Multiple Sclerosis Clinical Practice: Human-Centered Design of the Multiple Sclerosis Falls InsightTrack	Background: Falls are common in people with multiple sclerosis (MS), causing injuries, fear of falling, and loss of independence. Although targeted interventions (physical therapy) can help, patients underreport and clinicians undertreat this issue. Patient-generated data, combined with clinical data, can support the prediction of falls and lead to timely intervention (including referral to speci…	https://www.scopus.com/inward/record.uri?eid=2-s2.0-85184011109&doi=10.2196%2f49331&partnerID=40&md5=f9d34ce2835c13388a8174b9b8c69d20;http://dx.doi.org/10.2196/49331	1		No DHI co-design with end users, usability only, no iteration	1
2023	J. Appl. Gerontol.	Nambisan P,Stange KC,Lyytinen K,Kahana E,Duthie E,Potnek M	A Comprehensive Digital Self-care Support System for Older Adults With Multiple Chronic Conditions: Development, Feasibility, and Usability Testing of myHESTIA	The objective of this mixed methods study is to evaluate the need for a comprehensive digital self-care support system (CDSSS) for older adults with multiple chronic conditions (MCC) and to examine whether such a system can be developed to enable daily capture of self-care data. The 3-phase study involved Phase-1: user needs assessment and prototype development; Phase-2: preliminary user evaluati…	https://www.scopus.com/inward/record.uri?eid=2-s2.0-85140961390&doi=10.1177%2f07334648221129859&partnerID=40&md5=87a12ab019ae270594fe1164bb3de5ef;http://dx.doi.org/10.1177/07334648221129859	1		Although it cites agile as a method, it does not discuss how it was implemented and does not critically analyse the process of integrating end users in a DHI design	1
2022	JMIR Form. Res.	Antelo VS,Szwarc L,Paolino M,Saimovici D,Massaccesi S,Viswanath K,Arrossi S	A Counseling Mobile App to Reduce the Psychosocial Impact of Human Papillomavirus Testing: Formative Research Using a User-Centered Design Approach in a Low-Middle-Income Setting in Argentina	Background: Human papillomavirus (HPV) testing detects sexually transmitted infections with oncogenic types of HPV. For many HPV-positive women, this result has negative connotations. It produces anxiety, fear of cancer or death, and disease denial. Face-to-face counseling could present many difficulties in its implementation, but a counseling mobile app could be practical and may help HPV-positi…	https://www.scopus.com/inward/record.uri?eid=2-s2.0-85124123182&doi=10.2196%2f32610&partnerID=40&md5=6ea8cf06945d4f70cb91750d26c8e4ec;http://dx.doi.org/10.2196/32610	1		No DHI co-design with end users, usability only, no iteration	1
2022		R. Rahutomo,A. S. Perbangsa,F. Asadi,R. Nirwantono,B. Pardamean	A Design of Childhood Stunting Assessment Feature with Agile UX Approach	multidisciplinary collaboration between public health, system engineering, and UX is able to generate a solution in healthcare problem like stunting. The principle of Agile UX gathers requirements to generate an application design. Currently, various website and mobile applications are available to be utilized for stunting research. StuntingDB is one of many web-based applications that specialize…	http://dx.doi.org/10.1109/CHIuXiD57244.2022.10009800	1		No critical analysis	1
2022	Stud. Health Technol. Inform.	Sunjaya AP,Martin A,Jenkins C	A Design Thinking Approach to Developing a Clinical Decision Support System for Breathlessness in Primary Care...18th World Congress of Medical and Health Informatics, MedInfo 2021 - One World, One Health ‚Äì Global Partnership for Digital Innovation, 2-4 October, 2021	Clinical decision support systems (CDSS) have the potential to support guideline implementation and bridge the research translation chasm. However, clinician barriers to uptake remain strongly reported in previous studies. This study aims to utilise a design thinking approach to develop a CDSS for breathlessness in primary care. A low fidelity mockup was developed based on an exploratory focus gr…	https://search.ebscohost.com/login.aspx?direct=true&db=ccm&AN=157572072&site=ehost-live;http://dx.doi.org/10.3233/SHTI220197		1
2023	JMIR Form. Res.	Pienkowska A,Ang CS,Mammadova M,Mahadzir MD,Car J	A Diabetes Education App for People Living With Type 2 Diabetes: Co-Design Study	Background: Type 2 diabetes (T2D) is a growing global health concern, including in Singapore. Diabetes education programs have been shown to be effective in improving health outcomes and diabetes self-management skills. Mobile health apps have emerged as useful tools for diabetes education; however, their use and acceptance by the target population remain inconsistent. Therefore, end-user partici…	https://www.scopus.com/inward/record.uri?eid=2-s2.0-85174843815&doi=10.2196%2f45490&partnerID=40&md5=44455c24789d297f31a1ef6fa66d219d;http://dx.doi.org/10.2196/45490		1
2023	Digit. Health	Wiegmann C,Quinlivan E,Michnevich T,Pittrich A,Ivanova P,Rohrbach AM,Kaminski J	A digital patient-reported outcome (electronic patient-reported outcome) system for patients with severe psychiatric disorders: User-centered development study and study protocol of a multicenter-controlled trial	Background: The effective treatment of patients with severe psychiatric disorders primarily relies on subjective reporting of symptoms and side-effects. This information is crucial for a clinician's decision regarding medication adjustment. Treatment adjustment usually happens at a low frequency (‚àº4‚Äì8 weeks). In between points of care, patients are left alone with their symptoms and side-effe…	https://www.scopus.com/inward/record.uri?eid=2-s2.0-85175033382&doi=10.1177%2f20552076231191009&partnerID=40&md5=ce2b9a818429ef99ab49974b3c80e043;http://dx.doi.org/10.1177/20552076231191009	1		No critical analysis	1
2023	JMIR Form. Res.	Willemsen RF,Meijer E,van den Berg LN,van der Burg L,Chavannes NH,Aardoom JJ	A Health App Platform Providing a Budget to Purchase Preselected Apps as an Innovative Way to Support Public Health: Qualitative Study With End Users and Other Stakeholders	Background: eHealth has the potential to improve health outcomes. However, this potential is largely untapped. Individuals face an overload of apps and have difficulties choosing suitable apps for themselves. In the FitKnip experiment, individuals were given access to a health app platform, where they could purchase reliable preselected health apps with a personal budget of ‚Ç¨100 (US $107.35). B…	https://www.scopus.com/inward/record.uri?eid=2-s2.0-85174736180&doi=10.2196%2f49473&partnerID=40&md5=6d2f8f119e70bcc8236f75f40d02016a;http://dx.doi.org/10.2196/49473	1		No DHI co-design with end users, evaluation study	1
2024	Clin. Nurs. Res.	Curan GR,do Nascimento OP,Bergamo JA,Koga CA,Silva RI,Ferreira DR,Denobi CB,Castral TC,Fonseca LM,Rossetto EG	A Mobile App to Promote Breastfeeding Self-Efficacy in Preterm Infants‚Äô Mothers: Development and Validation	Improving breastfeeding rates is a global goal. To achieve it, actions targeting modifiable factors that influence the breastfeeding experience, such as maternal self-efficacy, could be a promising path, especially with preterm infants‚Äô mothers. Considering the current ubiquitous technology, we developed a mobile application for mothers of preterm infants to constitute a breastfeeding informati…	https://www.scopus.com/inward/record.uri?eid=2-s2.0-85179367879&doi=10.1177%2f10547738231214582&partnerID=40&md5=6a92bb2b7964107de416cfc2a08ee8a5;http://dx.doi.org/10.1177/10547738231214582	1		No critical analysis	1
2022	JMIR Hum. Factors	Rao N,Perdomo S,Jonassaint C	A Novel Method for Digital Pain Assessment Using Abstract Animations: Human-Centered Design Approach	Background: Patients with chronic pain face several challenges in using clinical tools to help them monitor, understand, and make meaningful decisions about their pain conditions. Our group previously presented data on Painimation, a novel electronic tool for communicating and assessing pain. Objective: This paper describes the human-centered design and development approach (inspiration, ideation…	https://www.scopus.com/inward/record.uri?eid=2-s2.0-85123526873&doi=10.2196%2f27689&partnerID=40&md5=c28402514993d13c41b9db7e2a2bb27d;http://dx.doi.org/10.2196/27689		1
2023	Pediatric Blood and Cancer	Alvarez SJ,Pencheva B,Westfall E,Mwalija C,Parsell M,Greenleaf M,Porter CC,Lam WA,Mannino RG,Mitchell SG	A novel mobile health application to support cancer surveillance needs of patients and families with cancer predisposition syndromes	Background: At least 5%‚Äì10% of malignancies occur secondary to an underlying cancer predisposition syndrome (CPS). For these families, cancer surveillance is recommended with the goal of identifying malignancy earlier, in a presumably more curable form. Surveillance protocols, including imaging studies, bloodwork, and procedures, can be complex and differ based on age, gender, and syndrome, whi…	https://www.scopus.com/inward/record.uri?eid=2-s2.0-85164468383&doi=10.1002%2fpbc.30537&partnerID=40&md5=87b3cc232cc0d8c82d94ecd986dec7f1;http://dx.doi.org/10.1002/pbc.30537		1
2022	JMIR Hum. Factors	Khowaja K,Waheeda Syed W,Singh M,Taheri S,Chagoury O,Al-Thani D,Aupetit M	A Participatory Design Approach to Develop Visualization of Wearable Actigraphy Data for Health Care Professionals: Case Study in Qatar	Background: Several tools have been developed for health care professionals to monitor the physical activity of their patients, but most of these tools have been considering only the needs of users in North American and European countries and applicable for only specific analytic tasks. To our knowledge, no research study has utilized the participatory design (PD) approach in the Middle East regi…	https://www.scopus.com/inward/record.uri?eid=2-s2.0-85128862270&doi=10.2196%2f25880&partnerID=40&md5=b922d680f944ac3a25c677c64a1f97b3;http://dx.doi.org/10.2196/25880		1
2022	JMIR Form. Res.	Robles MC,Newman MW,Doshi A,Bailey S,Huang L,Choi SJ,Kurien C,Merid B,Cowdery J,Golbus JR,Huang C,Dorsch MP,Nallamothu B,Skolarus LE	A Physical Activity Just-in-time Adaptive Intervention Designed in Partnership With a Predominantly Black Community: Virtual, Community-Based Participatory Design Approach	Background: Black people are disproportionally impacted by hypertension. New approaches for encouraging healthy lifestyles are needed to reduce hypertension and promote health equity in Black communities. Objective: In this report, we describe the early-stage, virtual design of a just-in-time adaptive intervention (JITAI) to increase physical activity in partnership with members of a low-income, …	https://www.scopus.com/inward/record.uri?eid=2-s2.0-85128145208&doi=10.2196%2f33087&partnerID=40&md5=7477285c9786c412af51ab87b20c3c79;http://dx.doi.org/10.2196/33087	1		No critical analysis	1
2022	JMIR Hum. Factors	Poncette AS,Mosch LK,Stablo L,Spies C,Schieler M,Weber-Carstens S,Feufel MA,Balzer F	A Remote Patient-Monitoring System for Intensive Care Medicine: Mixed Methods Human-Centered Design and Usability Evaluation	Background: Continuous monitoring of vital signs is critical for ensuring patient safety in intensive care units (ICUs) and is becoming increasingly relevant in general wards. The effectiveness of health information technologies such as patient-monitoring systems is highly determined by usability, the lack of which can ultimately compromise patient safety. Usability problems can be identified and…	https://www.scopus.com/inward/record.uri?eid=2-s2.0-85126621683&doi=10.2196%2f30655&partnerID=40&md5=cf5180ad52ea2c03786bd8871c7789c0;http://dx.doi.org/10.2196/30655		1	Although usability study, they use that to inform design changes	1
2023	Internet Interv.	Van Goethem V,Dierickx S,Matthys O,Northouse L,Lund L,Jordan C,Turola E,van der Wel M,Scott D,Harding R,Deliens L,Lapeire L,Hudson P,De Vleminck A,Cohen J	A self-management psychoeducational eHealth program to support and empower people with advanced cancer and their family caregivers: Development using the scrum methodology	Background: eHealth programs could be a flexible and scalable resource to support and empower people with advanced cancer and their family caregivers. A face-to-face intervention that has demonstrated effectiveness is the ‚ÄúFOCUS‚Äù program, developed and tested in the USA. Recently the FOCUS program was translated and adapted to the European context as part of an international study in six Euro…	https://www.scopus.com/inward/record.uri?eid=2-s2.0-85167598510&doi=10.1016%2fj.invent.2023.100659&partnerID=40&md5=696a7c04e1df9d687ad4a8aeb2775d1e;http://dx.doi.org/10.1016/j.invent.2023.100659	1		No critical analysis	1
2022	JMIR Form. Res.	Feldman AG,Moore S,Bull S,Morris MA,Wilson K,Bell C,Collins MM,Denize KM,Kempe A	A Smartphone App to Increase Immunizations in the Pediatric Solid Organ Transplant Population: Development and Initial Usability Study	Background: Vaccine-preventable infections result in significant morbidity, mortality, and costs in pediatric transplant recipients. However, at the time of transplant, less than 20% of children are up-to-date for age-appropriate immunizations that could prevent these diseases. Smartphone apps have the potential to increase immunization rates through their ability to provide vaccine education, se…	https://www.scopus.com/inward/record.uri?eid=2-s2.0-85124157071&doi=10.2196%2f32273&partnerID=40&md5=81c5278e5f2b69ceeaa10ff9fc78540e;http://dx.doi.org/10.2196/32273	1		No critical analysis	1
2024	JMIR Hum. Factors	McCallum C,Campbell M,Vines J,Rapley T,Ellis J,Deary V,Hackett K	A Smartphone App to Support Self-Management for People Living With Sj√∂gren's Syndrome: Qualitative Co-Design Workshops	Background: Sj√∂gren's syndrome (SS) is the second most common autoimmune rheumatic disease, and the range of symptoms includes fatigue, dryness, sleep disturbances, and pain. Smartphone apps may help deliver a variety of cognitive and behavioral techniques to support self-management in SS. However, app-based interventions must be carefully designed to promote engagement and motivate behavior cha…	https://www.scopus.com/inward/record.uri?eid=2-s2.0-85191090483&doi=10.2196%2f54172&partnerID=40&md5=c8c170b2fc43d7fa8026f6dcdd7f324e;http://dx.doi.org/10.2196/54172	1		No critical analysis	1
2022	JMIR Form. Res.	Dietvorst E,Aukes MA,Legerstee JS,Vreeker A,Hrehovcsik MM,Keijsers L,Hillegers MH	A Smartphone Serious Game for Adolescents (Grow It! App): Development, Feasibility, and Acceptance Study	Background: Anxiety and mood problems in adolescents often go unnoticed and may therefore remain untreated. Identifying and preventing the development of emotional problems requires monitoring and effective tools to strengthen adolescents' resilience, for example, by enhancing coping skills. Objective: This study describes the developmental process, feasibility, and acceptance of Grow It!, a mult…	https://www.scopus.com/inward/record.uri?eid=2-s2.0-85126148573&doi=10.2196%2f29832&partnerID=40&md5=67bb02449aa73d1d2ef82a5bad021b9d;http://dx.doi.org/10.2196/29832		1
2022	JMIR Form. Res.	Preuhs K,van Keulen H,Andree R,Wins S,van Empelen P	A Tailored Web-Based Video Intervention (ParentCoach) to Support Parents With Children With Sleeping Problems: User-Centered Design Approach	Background: Many parents frequently struggle with undesirable or problematic behavior (ie, temper tantrums and whining) displayed by their child. To support parents in promoting positive parenting skills (ie, recognizing challenging situations and reacting appropriately), the interactive video e-learning tool ParentCoach was developed. The tool aims to teach parents generic behavioral responses b…	https://www.scopus.com/inward/record.uri?eid=2-s2.0-85129587847&doi=10.2196%2f33416&partnerID=40&md5=33159baa413482c0e4dbc2ee3f29d814;http://dx.doi.org/10.2196/33416		1
2022	JMIR Aging	Perales-Puchalt J,Acosta-Rull√°n M,Ram√≠rez-Mantilla M,Espinoza-Kissell P,Vidoni E,Niedens M,Ellerbeck E,Hinton L,Loera L,Ram√≠rez AS,Lara E,Watts A,Williams K,Resendez J,Burns J	A Text Messaging Intervention to Support Latinx Family Caregivers of Individuals With Dementia (CuidaTEXT): Development and Usability Study	Background: Latinx family caregivers of individuals with dementia face many barriers to caregiver support access. Interventions to alleviate these barriers are urgently needed. Objective: This study aimed to describe the development of CuidaTEXT, a tailored SMS text messaging intervention to support Latinx family caregivers of individuals with dementia. Methods: CuidaTEXT is informed by the stres…	https://www.scopus.com/inward/record.uri?eid=2-s2.0-85129643578&doi=10.2196%2f35625&partnerID=40&md5=5c6fc477d733b69fa6614bc27486fe64;http://dx.doi.org/10.2196/35625	1		key ideation stages conducted by UX team without end users	1
2023	Internet Interv.	Kornfield R,Stamatis CA,Bhattacharjee A,Pang B,Nguyen T,Williams JJ,Kumar H,Popowski S,Beltzer M,Karr CJ,Reddy M,Mohr DC,Meyerhoff J	A text messaging intervention to support the mental health of young adults: User engagement and feedback from a field trial of an intervention prototype	Background: Young adults have high rates of mental health conditions, but most do not want or cannot access treatment. By leveraging a medium that young adults routinely use, text messaging programs have potential to keep young adults engaged with content supporting self-management of mental health issues and can be delivered inexpensively at scale. We designed an intervention that imparts strate…	https://www.scopus.com/inward/record.uri?eid=2-s2.0-85170537586&doi=10.1016%2fj.invent.2023.100667&partnerID=40&md5=7e0f4cc08e9fa616754898f12cdbe34f;http://dx.doi.org/10.1016/j.invent.2023.100667	1		trial not co-design with end uers	1
2022	Int. J. Environ. Res. Public Health	Wang G,Kasraian D,Valk C,Lu Y,Hurst W,Jambroes M,van Wesemael P	A Toolkit for Co-Designing towards Community-Based Active Ageing: Lessons Learned during Development	It is increasingly recognized that community-based interventions for active ageing are more lasting and effective, yet the tools and methods for developing these interventions are lacking. This study investigates how to co-design community-based active ageing with older adults via the development of a toolkit to support this goal. Rapid reviews were conducted to understand (i) the effective behav…	https://www.scopus.com/inward/record.uri?eid=2-s2.0-85143742368&doi=10.3390%2fijerph192315591&partnerID=40&md5=1d7e8973938d22a83e2ca585c03acd42;http://dx.doi.org/10.3390/ijerph192315591		1
2022	JMIR Form. Res.	Moltrecht B,Patalay P,Bear HA,Deighton J,Edbrooke-Childs J	A Transdiagnostic, Emotion Regulation App (Eda) for Children: Design, Development, and Lessons Learned	Background: Digital interventions, including mobile apps, represent a promising means of providing effective mental health support to children and young people. Despite the increased availability of mental health apps, there is a significant gap for this age group, especially for children (aged 10-12 years). Research investigating the effectiveness and development process of child mental health a…	https://www.scopus.com/inward/record.uri?eid=2-s2.0-85124142054&doi=10.2196%2f28300&partnerID=40&md5=b30e8fd39812b9b35473d717e36e6731;http://dx.doi.org/10.2196/28300		1
2023	JMIR Hum. Factors	Morse B,Soares A,Kwan BM,Allen M,Lee RS,Desanto K,Holliman BD,Ytell K,Schilling LM	A Transgender Health Information Resource: Participatory Design Study	Background: Despite the abundance of health information on the internet for people who identify as transgender and gender diverse (TGD), much of the content used is found on social media channels, requiring individuals to vet the information for relevance and quality. Objective: We developed a prototype transgender health information resource (TGHIR) delivered via a mobile app to provide credible…	https://www.scopus.com/inward/record.uri?eid=2-s2.0-85164694447&doi=10.2196%2f42382&partnerID=40&md5=075a8c6eb6239d39654fdef23c12c000;http://dx.doi.org/10.2196/42382		1
2022	JMIR Form. Res.	Schapira MM,Chhatre S,Prigge JM,Meline J,Kaminstein D,Rodriguez KL,Fraenkel L,Kravetz JD,Whittle J,Bastian LA,Vachani A,Akers S,Schrand S,Ibarra JV,Asan O	A Veteran-Centric Web-Based Decision Aid for Lung Cancer Screening: Usability Analysis	Background: Web-based tools developed to facilitate a shared decision-making (SDM) process may facilitate the implementation of lung cancer screening (LCS), an evidence-based intervention to improve cancer outcomes. Veterans have specific risk factors and shared experiences that affect the benefits and potential harms of LCS and thus may value a veteran-centric LCS decision tool (LCSDecTool). Obj…	https://www.scopus.com/inward/record.uri?eid=2-s2.0-85128465419&doi=10.2196%2f29039&partnerID=40&md5=2047201627b4a552695b5f0058817696;http://dx.doi.org/10.2196/29039	1		usability study, no co-design with end users	1
2023	JMIR Cancer	Howell D,Lukosius DB,Avery J,Santaguida A,Powis M,Papadakos T,Addario V,Lovas M,Kukreti V,Haase K,Mayo SJ,Papadakos J,Moradian S,Krzyzanowska MK	A Web-Based Cancer Self-Management Program (I-Can Manage) Targeting Treatment Toxicities and Health Behaviors: Human-Centered Co-design Approach and Cognitive Think-Aloud Usability Testing	Background: Patients with cancer require adequate preparation in self-management of treatment toxicities to reduce morbidity that can be achieved through well-designed digital technologies that are developed in co-design with patients and end users. Objective: We undertook a user-centered co-design process in partnership with patients and other knowledge end users to develop and iteratively test …	https://www.scopus.com/inward/record.uri?eid=2-s2.0-85167996328&doi=10.2196%2f44914&partnerID=40&md5=f9b606785efbbbee4c0292d01c6dd936;http://dx.doi.org/10.2196/44914	1		No critical analysis	1
2022	JMIR Hum. Factors	Kavanagh ME,Chiavaroli L,Glenn AJ,Heijmans G,Grant SM,Chow CM,Josse RG,Malik VS,Watson W,Lofters A,Holmes C,Rackal J,Srichaikul K,Sherifali D,Snelgrove-Clarke E,Udell JA,Juni P,Booth GL,Farkouh ME,Leiter LA,Kendall CW,Jenkins DJ,Sievenpiper JL	A Web-Based Health Application to Translate Nutrition Therapy for Cardiovascular Risk Reduction in Primary Care (PortfolioDiet.app): Quality Improvement and Usability Testing Study	Background: The Portfolio Diet, or Dietary Portfolio, is a therapeutic dietary pattern that combines cholesterol-lowering foods to manage dyslipidemia for the prevention of cardiovascular disease. To translate the Portfolio Diet for primary care, we developed the PortfolioDiet.app as a patient and physician educational and engagement tool for PCs and smartphones. The PortfolioDiet.app is currentl…	https://www.scopus.com/inward/record.uri?eid=2-s2.0-85129673175&doi=10.2196%2f34704&partnerID=40&md5=756ee196802d190d7a191430b59daa5f;http://dx.doi.org/10.2196/34704	1		No critical analysis	1
2022	JMIR Form. Res.	Geerling B,Kelders SM,Stevens AW,Kupka RW,Bohlmeijer ET	A Web-Based Positive Psychology App for Patients With Bipolar Disorder: Development Study	Background: Patients with bipolar disorder (BD) report lower quality of life and lower levels of well-being than the general population. Despite the growing availability of psychotherapeutic and self-management interventions, important unmet needs remain. These unmet needs are closely linked to positive psychology domains. Although a growing number of studies have evaluated the impact of positive…	https://www.scopus.com/inward/record.uri?eid=2-s2.0-85139731588&doi=10.2196%2f39476&partnerID=40&md5=395125fb685c412500420ca74fb488ff;http://dx.doi.org/10.2196/39476	1		"Specific findings, such as the preferences for the exercise categories or the possible risks in applying PPIs, will not be revealed, as we developed the app without user involvement."	1
2023	JMIR Form. Res.	Mak WW,Ng SM,Leung FH	A Web-Based Stratified Stepped Care Platform for Mental Well-being (TourHeart+): User-Centered Research and Design	Background: Internet-based mental health interventions have been demonstrated to be effective in alleviating psychological distress and promoting mental well-being. However, real-world uptake and engagement of such interventions have been low. Rather than being stand-alone interventions, situating internet-based interventions under a stratified stepped care system can support users to continue wi…	https://www.scopus.com/inward/record.uri?eid=2-s2.0-85151375096&doi=10.2196%2f38504&partnerID=40&md5=4e50099456169bcbcf57a54414ad32d5;http://dx.doi.org/10.2196/38504		1
2022	JMIR Form. Res.	Truong MT,Nwosu OB,Gaytan Torres ME,Segura Vargas MP,Seifer AK,Nitschke M,Ibrahim AA,Knitza J,Krusche M,Eskofier BM,Schett G,Morf H	A Yoga Exercise App Designed for Patients With Axial Spondylarthritis: Development and User Experience Study	Background: Besides anti-inflammatory medication, physical exercise represents a cornerstone of modern treatment for patients with axial spondyloarthritis (AS). Digital health apps (DHAs) such as the yoga app YogiTherapy could remotely empower patients to autonomously and correctly perform exercises. Objective: This study aimed to design and develop a smartphone-based app, YogiTherapy, for patien…	https://www.scopus.com/inward/record.uri?eid=2-s2.0-85132004922&doi=10.2196%2f34566&partnerID=40&md5=e34a917d7020c1b43523bf11eece36aa;http://dx.doi.org/10.2196/34566	1		No critical analysis	1
2023	JMIR Form. Res.	Brown M,Lord E,John A	Adaptation of ACTivate Your Wellbeing, a Digital Health and Well-being Program for Young Persons: Co-design Approach	Background: ACTivate your wellbeing is a digital health and well-being program designed to support and encourage positive lifestyle behavior change. The website includes 5 lifestyle behavior change modules and a 12-week well-being intervention based on acceptance and commitment therapy. It was timely to adapt the resource for a new audience in the wake of the COVID-19 pandemic. Young persons‚Äô m…	https://www.scopus.com/inward/record.uri?eid=2-s2.0-85154563972&doi=10.2196%2f39913&partnerID=40&md5=48e49523d172380017982792d2f88e9f;http://dx.doi.org/10.2196/39913		1
2023	Transl. Behav. Med.	Fabian KE,Foster KT,Chwastiak L,Turner M,Wagenaar BH	Adapting a transdiagnostic digital mental health intervention for use among immigrant and refugee youth in Seattle: a human-centered design approach	Lay Summary Digital mental health interventions like apps and online mental health tools show promise in addressing mental health needs. This study adapted the STARS (Sustainable Technology for Adolescents to Reduce Stress) digital mental health intervention for use among youth and young adults from immigrant and refugee communities in Seattle, Washington. In our study, we adapted the interventio…	http://dx.doi.org/10.1093/tbm/ibad041	1		User testing rather than DHI co-design. no critical analysis	1
2024	Indones. J. Electr. Eng. Comput. Sci.	Prabhune A,Srihari VR,Sethiya NK,Gauniyal M	Agile fusion: developing 'Eat at Right Place' sentiment analysis tool	This study presents the development and validation of the "Eat at Right Place Initiative," a sentiment analysis tool for restaurant reviews. Combining a user-centric approach with the Scrum framework, the mHealth agile development and evaluation framework was implemented, deviating from the initially considered Scrum framework. A multidisciplinary team navigated three phases, aligning sprints, go…	https://www.scopus.com/inward/record.uri?eid=2-s2.0-85186736590&doi=10.11591%2fijeecs.v34.i1.pp602-619&partnerID=40&md5=6ce348e8ae09dbf25ff00b45373ecd4c;http://dx.doi.org/10.11591/ijeecs.v34.i1.pp602-619	1		not a DHI	1
2022	Can. J. Aging	Yusupov I,Vandermorris S,Plunkett C,Astell A,Rich JB,Troyer AK	An Agile Development Cycle of an Online Memory Program for Healthy Older Adults	Online interventions for older adults should be tailored to their unique needs to increase the efficacy of and adherence to the intervention. The agile development cycle is a dynamic model to solicit and incorporate feedback from older adults during the design process. We combined this approach with the framework of Harvard University's clinical and translational phases that provide a clear struc…	https://www.scopus.com/inward/record.uri?eid=2-s2.0-85126456288&doi=10.1017%2fS0714980821000763&partnerID=40&md5=10b83e08ed545c8f0f44eeaa25627685;http://dx.doi.org/10.1017/S0714980821000763		1
2023	JMIR Pediatr. Parent.	Wood,West NC,Fokkens C,Chen Y,Loftsgard KC,Cardinal K,Whyte SD,Portales-Casamar E,G√∂rges M	An Individualized Postoperative Pain Risk Communication Tool for Use in Pediatric Surgery: Co-Design and Usability Evaluation	Background: Risk identification and communication tools have the potential to improve health care by supporting clinician-patient or family discussion of treatment risks and benefits and helping patients make more informed decisions; however, they have yet to be tailored to pediatric surgery. User-centered design principles can help to ensure the successful development and uptake of health care t…	https://www.scopus.com/inward/record.uri?eid=2-s2.0-85179154617&doi=10.2196%2f46785&partnerID=40&md5=45f91ba501c206f33691058213970b75;http://dx.doi.org/10.2196/46785	1		No critical analysis	1
2023	BMC Med. Inform. Decis. Mak.	Shaeri M,Shoeibi N,Hosseini SM,Jeddi FR,Farrahi R,Nabovati E,Salehzadeh A	An intelligent decision support system for acute postoperative endophthalmitis: design, development and evaluation of a smartphone application	Background: Today, clinical decision support systems based on artificial intelligence can significantly help physicians in the correct diagnosis and quick rapid treatment of endophthalmitis as the most important cause of blindness in emergency diseases. This study aimed to design, develop, and evaluate an intelligent decision support system for acute postoperative endophthalmitis. Methods: This s…	https://www.scopus.com/inward/record.uri?eid=2-s2.0-85165316427&doi=10.1186%2fs12911-023-02214-3&partnerID=40&md5=6b64a3c8f50e43f7dcbca2df0bd2066f;http://dx.doi.org/10.1186/s12911-023-02214-3	1		No critical analysis	1
2022	JMIR Cancer	Mueller EL,Cochrane AR,Campbell ME,Nikkhah S,Miller AD	An mHealth App to Support Caregivers in the Medical Management of Their Child with Cancer: Co-design and User Testing Study	Background: Caregivers face new challenges and tasks when their child is diagnosed with cancer, which can be overwhelming. Mobile technology has the capacity to provide immediate support at their fingertips to aid in tracking symptoms, managing medication, and planning for emergencies. Objective: The objective of this study is to engage directly with end users and proxies to co-design and create …	https://www.scopus.com/inward/record.uri?eid=2-s2.0-85127825598&doi=10.2196%2f33152&partnerID=40&md5=78971ccf1bd0e15d8bfebb422b0ab65c;http://dx.doi.org/10.2196/33152		1
2023	Appl. Clin. Inform.	Jolliff A,Coller RJ,Kearney H,Warner G,Feinstein JA,Chui MA,O'Brien S,Willey M,Katz B,Bach TD,Werner NE	An mHealth Design to Promote Medication Safety in Children with Medical Complexity	Background Children with medical complexity (CMC) are uniquely vulnerable to medication errors and preventable adverse drug events because of their extreme polypharmacy, medical fragility, and reliance on complicated medication schedules and routes managed by undersupported family caregivers. There is an opportunity to improve CMC outcomes by designing health information technologies that support…	https://www.scopus.com/inward/record.uri?eid=2-s2.0-85178460019&doi=10.1055%2fa-2214-8000&partnerID=40&md5=4ba5ca7566e88200e6838d66665461ae;http://dx.doi.org/10.1055/a-2214-8000	1		No critical analysis	1
2022	JMIR Form. Res.	Johnson AK,Haider S,Nikolajuk K,Kuhns LM,Ott E,Motley D,Hill B,Hirschhorn L	An mHealth Intervention to Improve Pre-Exposure Prophylaxis Knowledge among Young Black Women in Family Planning Clinics: Development and Usability Study	Background: Young Black women between the ages of 18 and 24 years are disproportionately impacted by HIV, yet they have a low self-perception of HIV risk and limited exposure to prevention strategies. Pre-exposure prophylaxis (PrEP) is a safe and effective biomedical HIV prevention strategy for those at risk for HIV infection, but uptake has been slow among cisgender women. Family planning clinic…	https://www.scopus.com/inward/record.uri?eid=2-s2.0-85136879901&doi=10.2196%2f37738&partnerID=40&md5=5450ff567062e8d9690b311b8c8eb361;http://dx.doi.org/10.2196/37738	1		No critical analysis	1
2022	JMIR Form. Res.	Clifford G,Nguyen T,Shaw C,Newton B,Francis S,Salari M,Evans C,Jones C,Akintobi TH,Taylor H	An Open-Source Privacy-Preserving Large-Scale Mobile Framework for Cardiovascular Health Monitoring and Intervention Planning With an Urban African American Population of Young Adults: User-Centered Design Approach	Background: Cardiovascular diseases (CVDs) are the leading cause of death worldwide and are increasingly affecting younger populations, particularly African Americans in the southern United States. Access to preventive and therapeutic services, biological factors, and social determinants of health (ie, structural racism, resource limitation, residential segregation, and discriminatory practices) …	https://www.scopus.com/inward/record.uri?eid=2-s2.0-85123017015&doi=10.2196%2f25444&partnerID=40&md5=7987b80d2cc03ef0d67f9c726a05ab38;http://dx.doi.org/10.2196/25444	1		No critical analysis	1
2023	Am. J. Health Promot.	Eaves ER,Doerry E,Lanzetta SA,Kruithoff KM,Negron K,Dykman K,Thoney O,Harper CC	Applying User-Centered Design in the Development of a Supportive mHealth App for Women in Substance Use Recovery	Purpose and Approach: Women in recovery describe stigma, negative treatment, and limited support as barriers to achieving their health and parenting goals. Mobile health technologies carefully tailored to support the unique needs of recovery communities can provide less burdensome alternatives to in-person services for women transitioning out of substance use treatment. An iterative design proces…	https://www.scopus.com/inward/record.uri?eid=2-s2.0-85133951770&doi=10.1177%2f08901171221113834&partnerID=40&md5=909aeb97651ca47ff68e021243db981c;http://dx.doi.org/10.1177/08901171221113834	1		No critical analysis	1
2022	Patient Educ. Couns.	Siglen E,Vetti HH,Lunde AB,Hatlebrekke TA,Str√∏msvik N,Hamang A,Hovland ST,Rettberg JW,Steen VM,Bjorvatn C	Ask Rosa ‚Äì The making of a digital genetic conversation tool, a chatbot, about hereditary breast and ovarian cancer	Objective: We aimed at developing a pilot version of an app (Rosa) that can perform digital conversations with breast or ovarian cancer patients about genetic BRCA testing, using chatbot technology, to identify best practices for future patient-focused chatbots. Methods: We chose a commercial chatbot platform and participatory methodology with a team of patient representatives, IT engineers, gene…	https://www.scopus.com/inward/record.uri?eid=2-s2.0-85116873604&doi=10.1016%2fj.pec.2021.09.027&partnerID=40&md5=7574913dedc7f06d0d95591ef1e37027;http://dx.doi.org/10.1016/j.pec.2021.09.027	1		No critical analysis	1
2024	JMIR Hum. Factors	Tremoulet PD,Lobo AF,Simmons CA,Baliga G,Brady M	Assessing the Usability and Feasibility of Digital Assistant Tools for Direct Support Professionals: Participatory Design and Pilot-Testing	Background: The United States is experiencing a direct support professional (DSP) crisis, with demand far exceeding supply. Although generating documentation is a critical responsibility, it is one of the most wearisome aspects of DSPs‚Äô jobs. Technology that enables DSPs to log informal time-stamped notes throughout their shift could help reduce the burden of end-of-shift documentation and incr…	https://www.scopus.com/inward/record.uri?eid=2-s2.0-85193707104&doi=10.2196%2f51612&partnerID=40&md5=1f2b0b389e85e3230b0cba80ac1c073e;http://dx.doi.org/10.2196/51612	1		usability/feasabilty testing with no critical analysis	1
2022	Front. Digit. Health	Lawrence K,Cho J,Torres C,Alfaro-arias V	Building Virtual Health Training Tools for Residents: A Design Thinking Approach	The COVID-19 pandemic drove a rapid transition to virtual care experiences for graduate medical trainees. Core training competencies have expanded to incorporate virtual contexts, however there is limited knowledge of the optimal design of virtual care training tools for learners. In this study, we describe the application of a Design Thinking approach to the identification and co-design of novel…	https://www.scopus.com/inward/record.uri?eid=2-s2.0-85133449755&doi=10.3389%2ffdgth.2022.861579&partnerID=40&md5=6fefdef880dd090a3360def1c9c291bc;http://dx.doi.org/10.3389/fdgth.2022.861579		1
2023	Res. Involv. Engagem.	Maenhout L,Verloigne M,Cairns D,Cardon G,Crombez G,Melville C,Van Hove G,Compernolle S	Co-creating an intervention to promote physical activity in adolescents with intellectual disabilities: lessons learned within the Move it, Move ID!-project	Background: Co-creation is a method to develop acceptable, contextually appropriate and potentially more effective interventions. Adolescents with intellectual disabilities (ID) seldomly participate in research and program development due to the assumption that they lack the capacity to understand and discuss the related topics. Objective: This study describes reflections on a co-creation process…	https://www.scopus.com/inward/record.uri?eid=2-s2.0-85150891310&doi=10.1186%2fs40900-023-00420-x&partnerID=40&md5=f0fa354e08d46a2fdb4a19b3bafb3e8d;http://dx.doi.org/10.1186/s40900-023-00420-x	1		not a DHI	1
2023	Innov. Aging	Jolliff A,Dudek A,Zuraw M,Parks R,Linden A,Elliott C,Werner NE	Co-Design of a Financial and Legal Planning Tool for Care Partners of People Living With Alzheimer's Disease and Related Dementias	Background and Objectives: Care partners of people living with Alzheimer's disease and related dementias (ADRD) are faced with substantial legal and financial planning related to their care partner role. However, many care partners lack the legal and financial support needed to manage this role. The purpose of this study was to engage ADRD care partners in a remote participatory design process to…	https://www.scopus.com/inward/record.uri?eid=2-s2.0-85163889906&doi=10.1093%2fgeroni%2figad046&partnerID=40&md5=779af82c5a87e18d95fa6a90fd7a71ba;http://dx.doi.org/10.1093/geroni/igad046	1		not a DHI	1
2022	JMIR Mhealth Uhealth	Fox S,Brown LJE,Antrobus S,Brough D,Drake RJ,Jury F,Leroi I,Parry-Jones AR,Machin M	Co-design of a Smartphone App for People Living With Dementia by Applying Agile, Iterative Co-design Principles: Development and Usability Study	BACKGROUND: The benefits of involving those with lived experience in the design and development of health technology are well recognized, and the reporting of co-design best practices has increased over the past decade. However, it is important to recognize that the methods and protocols behind patient and public involvement and co-design vary depending on the patient population accessed. This is…	http://dx.doi.org/10.2196/24483;https://www.ncbi.nlm.nih.gov/pubmed/35029539;https://www.ncbi.nlm.nih.gov/pmc/articles/PMC8800089;https://mhealth.jmir.org/2022/1/e24483/		1
2023	JMIR Pediatr. Parent.	O'Connor A,Tai A,Brinn M,Thuc Hien Hoang N,Cataldi D,Carson-Chahhoud K	Co-design of an Augmented Reality Asthma Inhaler Educational Intervention for Children: Development and Usability Study	Background: Smartphone and tablet apps that deliver health care education have been identified as effective in improving patient knowledge and treatment adherence in asthma populations. Despite asthma being the most common chronic disease in pediatrics, there are few apps that are targeted specifically for children. Only half of children with asthma have acceptable control of their symptoms, and …	https://www.scopus.com/inward/record.uri?eid=2-s2.0-85167715240&doi=10.2196%2f40219&partnerID=40&md5=cc349ac6ff0a82035b84d2018702298b;http://dx.doi.org/10.2196/40219		1
2022	J. Particip. Med.	Taxter A,Johnson L,Tabussi D,Kimura Y,Donaldson B,Lawson E,Del Gaizo V,Vitelli D,Pinter C,Van Citters A,Nelson E,Lee T	Co-design of an Electronic Dashboard to Support the Coproduction of Care in Pediatric Rheumatic Disease: Human-Centered Design and Usability Testing	Background: The coproduction of care involves patients and families partnering with their clinicians and care teams, with the premise that each brings their own perspective, knowledge, and expertise, as well as their own values, goals, and preferences, to the partnership. Dashboards can display meaningful patient and clinical data to assess how a patient is doing and inform shared decision-making…	https://www.scopus.com/inward/record.uri?eid=2-s2.0-85129955234&doi=10.2196%2f34735&partnerID=40&md5=113020f7fb8362b49ba88e848b4a0cd2;http://dx.doi.org/10.2196/34735		1
2023	Digit. Health	Goff AJ,De Oliveira Silva D,Ezzat AM,Crossley KM,Pazzinatto MF,Barton CJ	Co-design of the web-based ‚ÄòMy Knee‚Äô education and self-management toolkit for people with knee osteoarthritis	Objective: Describe the co-design process and learnings related to developing the web-based Translating Research Evidence and Knowledge (TREK) ‚ÄòMy Knee‚Äô education and self-management toolkit for people with knee osteoarthritis. Co-design process: Stage (i): Understand and define; systematically reviewed education interventions in published trials; appraised web-based information about knee os…	https://www.scopus.com/inward/record.uri?eid=2-s2.0-85151449389&doi=10.1177%2f20552076231163810&partnerID=40&md5=11f068eef140dac30224fcfd8cdf8c41;http://dx.doi.org/10.1177/20552076231163810	1		No critical analysis	1
2024	Front. Digit. Health	Liang Z,Melcer E,Khotchasing K,Hoang NH	Co-design personal sleep health technology for and with university students	University students often experience sleep disturbances and disorders. Personal digital technologies present a great opportunity for sleep health promotion targeting this population. However, studies that engage university students in designing and implementing digital sleep health technologies are scarce. This study sought to understand how we could build digital sleep health technologies that m…	https://www.scopus.com/inward/record.uri?eid=2-s2.0-85191036091&doi=10.3389%2ffdgth.2024.1371808&partnerID=40&md5=8f5ef4e6d87e2f109fef9327baa66073;http://dx.doi.org/10.3389/fdgth.2024.1371808		1
2023	JMIR Form. Res.	Engdahl P,Svedberg P,Lex√©n A,Tj√∂rnstrand C,Strid C,Bejerholm U	2	Background: Service users and other stakeholders have had few opportunities to influence the design of their mental health and return-to-work services. Likewise, digital solutions often fail to align with stakeholders‚Äô needs and preferences, negatively impacting their utility. mWorks is a co-design initiative to create a digital return-to-work solution for persons with common mental disorders t…	https://www.scopus.com/inward/record.uri?eid=2-s2.0-85148997580&doi=10.2196%2f39422&partnerID=40&md5=f2fd80a075457b2c9d33f2ab2fdaf5bf;http://dx.doi.org/10.2196/39422		1
2024	JMIR Cancer	Dang TH,Wickramasinghe N,Forkan AR,Jayaraman PP,Burbury K,O'Callaghan C,Whitechurch A,Schofield P	Co-Design, Development, and Evaluation of a Mobile Solution to Improve Medication Adherence in Cancer: Design Science Research Approach	Background: Medication nonadherence negatively impacts the health outcomes of people with cancer as well as health care costs. Digital technologies present opportunities to address this health issue. However, there is limited evidence on how to develop digital interventions that meet the needs of people with cancer, are perceived as useful, and are potentially effective in improving medication ad…	https://www.scopus.com/inward/record.uri?eid=2-s2.0-85192770041&doi=10.2196%2f46979&partnerID=40&md5=d64fb21e01dcc67b780b61a35ea3752c;http://dx.doi.org/10.2196/46979	1		No critical analysis	1
2023	Digit. Health	Ludlow K,Russell JK,Ryan B,Brown RL,Joynt T,Uhlmann LR,Smith GE,Donovan C,Hides L,Spence SH,March S,Cobham VE	Co-designing a digital mental health platform, ‚ÄúMomentum‚Äù, with young people aged 7‚Äì17: A qualitative study	Introduction: Digital mental health interventions (DMHIs) offer a promising alternative or adjunct treatment method to face-to-face treatment, overcoming barriers associated with stigma, access, and cost. This project is embedded in user experience and co-design to enhance the potential acceptability, usability and integration of digital platforms into youth mental health services. Objective: To …	https://www.scopus.com/inward/record.uri?eid=2-s2.0-85178199830&doi=10.1177%2f20552076231216410&partnerID=40&md5=29aecb0f62f1325861b914ce5aee4d07;http://dx.doi.org/10.1177/20552076231216410	1		No critical analysis	1
2023		Kitson A,Antle AN,Slovak P	Co-Designing a Virtual Reality Intervention for Supporting Cognitive Reappraisal Skills Development with Youth	Cognitive reappraisal is a critical emotion regulation skill required for youth mental health. While it has been well theorized psychologically and many therapeutic approaches exist, youth still struggle to develop these skills. We explore the design space of using virtual reality to create technologically-mediated cognitive reappraisal supports for youth. We developed four VR prototypes that we …	https://www.scopus.com/inward/record.uri?eid=2-s2.0-85168763729&doi=10.1145%2f3585088.3589381&partnerID=40&md5=8b938ee18316d33b846d5a657dd3836e;http://dx.doi.org/10.1145/3585088.3589381	1		No critical analysis	1
2022	Int. J. Integr. Care	Ying JT,Yee Wan Qi,Sow Zheng Kwok,Ping EL,Low Lian Leng	Co-Designing an eHealth application to facilitate integrated care coordination between healthcare and social care providers: The PopUP! application...First North American Conference on Integrated Care, October 4-7, 2021, Toronto, Ontario	Introduction: Within healthcare institutional settings, healthcare providers often rely heavily on the hospital's Electronic Medical Record (EMR) system to understand patients' medical history and to determine appropriate interventions. However, due to the lack of an IT system that allows for information integration and secure communication between healthcare and social care providers, fragmentat…	https://search.ebscohost.com/login.aspx?direct=true&db=ccm&AN=161074077&site=ehost-live;http://dx.doi.org/10.5334/ijic.ICIC21172	1		Abstract, no study				1
2024	JMIR Form. Res.	Milton A,Ozols IA,Cassidy T,Jordan D,Brown E,Cert G,Arnautovska U,Cook J,Phung D,Lloyd-Evans B,Johnson S,Hickie I,Glozier N	Co-Production of a Flexibly Delivered Relapse Prevention Tool to Support the Self-Management of Long-Term Mental Health Conditions: Co-Design and User Testing Study	Background: Supported self-management interventions, which assist individuals in actively understanding and managing their own health conditions, have a robust evidence base for chronic physical illnesses, such as diabetes, but have been underused for long-term mental health conditions. Objective: This study aims to co-design and user test a mental health supported self-management intervention, M…	https://www.scopus.com/inward/record.uri?eid=2-s2.0-85191409305&doi=10.2196%2f49110&partnerID=40&md5=aa38298412d2c02a925ea461706ed1d8;http://dx.doi.org/10.2196/49110	1		No critical analysis	1
2024	Psychooncology	Kohut K,Morton K,Turner L,Foster R,Eccles D,Foster C	Codesign of Lynch ChoicesTM: Using implementation science to create a clinically deliverable patient decision support website to transform cancer genetics care pathways	Background: Resources including Patient Decision Aids (PtDA) are useful and valued by patients and clinicians to provide information and complement shared decision-making. Despite their promise, few PtDA exist for patients with genetic cancer susceptibility facing difficult decisions about risk management. We aimed to fill this gap, partnering with patients to codesign Lynch ChoicesTM, a PtDA web…	https://www.scopus.com/inward/record.uri?eid=2-s2.0-85188305014&doi=10.1002%2fpon.6330&partnerID=40&md5=040990b36845f1de25346d9218778da1;http://dx.doi.org/10.1002/pon.6330	1	1	No critical analysis	1
2023	Indones. J. Electr. Eng. Comput. Sci.	Juan FM,Carolina CP,Patricia CO,Carlos PV	Collaborative desing in web aplication development to improve tuberculosis diagnostic	In Peruvian Tuberculosis Reference Laboratory of the Regional Health Directorate of Callao, issues related to the diagnostic process where identified, because of the slowly generations of patients result. This research develops a web application to solve these issues using a participatory design. Qualitative data were recollected through interviews and focus groups in 45 medical centers belong to…	https://www.scopus.com/inward/record.uri?eid=2-s2.0-85152114361&doi=10.11591%2fijeecs.v30.i3.pp1821-1828&partnerID=40&md5=93f9dc39472b53a47cc23e27bc4ff840;http://dx.doi.org/10.11591/ijeecs.v30.i3.pp1821-1828	1		No critical analysis	1
2022	JMIR Form. Res.	Gilbert RM,Sumodhee D,Pontikos N,Hollyhead C,Patrick A,Scarles S,Van Der Smissen S,Young RM,Nettleton N,Webster AR,Cammack J	Collaborative Research and Development of a Novel, Patient-Centered Digital Platform (MyEyeSite) for Rare Inherited Retinal Disease Data: Acceptability and Feasibility Study	Background: Inherited retinal diseases (IRDs) are a leading cause of blindness in children and working age adults in the United Kingdom and other countries, with an appreciable socioeconomic impact. However, by definition, IRD data are individually rare, and as a result, this patient group has been underserved by research. Researchers need larger amounts of these rare data to make progress in thi…	https://www.scopus.com/inward/record.uri?eid=2-s2.0-85124139451&doi=10.2196%2f21341&partnerID=40&md5=75b73defe0c40848d14d167711abe31a;http://dx.doi.org/10.2196/21341	1		No critical analysis	1
2024	J. Diabetes Sci. Technol.	Chao EC,Zhang M,Houle MA,Rataj H	Collaboratively Designing an App for a More Personalized, Community-Endorsed Continuous Glucose Monitoring Onboarding Experience: An Early Study	Background: Acclimating to a new technology device, such as a continuous glucose monitor (CGM), can be challenging. Current resources may not sufficiently answer questions patients living with diabetes (PWD) may have. We asked how we might improve the process to onboard a PWD to CGM. Our specific aims were (1) to develop, employing a co-designing approach, a prototype of an app for facilitating o…	https://www.scopus.com/inward/record.uri?eid=2-s2.0-85176963018&doi=10.1177%2f19322968231213654&partnerID=40&md5=eb785cae7e62f015dbe3c503271c8897;http://dx.doi.org/10.1177/19322968231213654	1		No critical analysis	1
2023	Assist. Technol.	Aflatoony L,Lee SJ,Sanford J	Collective making: Co-designing 3D printed assistive technologies with occupational therapists, designers, and end-users	In this study, we conducted four participatory workshops to facilitate co-designing 12 writing assistive technology (AT) interventions with occupational therapists, industrial designers, and an end-user with physical impairments. We observed participants' activities during the workshops and held a post-workshop follow-up reflection session where we invited the OTs and the end-user to share their …	https://search.ebscohost.com/login.aspx?direct=true&db=ccm&AN=162921820&site=ehost-live;http://dx.doi.org/10.1080/10400435.2021.1983070	1		single end-user study					1
2024	Int. J. Med. Inform.	Groos SS,Linn AJ,Kuiper JI,van Schoor NM,van der Velde N,van Weert JC	Combining user-centered design and behavioral theory to enhance health technologies: A personas-based approach for a primary-care based multifactorial falls risk assessment tool	Introduction: Multifactorial falls risk assessment tools (FRATs) can be an effective falls prevention method for older adults, but are often underutilized by health care professionals (HCPs). This study aims to enhance the use and implementation of multifactorial FRATs by combining behavioral theory with the user-centered design (UCD) method of personas construction. Specifically, the study aimed…	https://www.scopus.com/inward/record.uri?eid=2-s2.0-85188604656&doi=10.1016%2fj.ijmedinf.2024.105420&partnerID=40&md5=840fb4e51df59eb95dd1c014c5a5a9a9;http://dx.doi.org/10.1016/j.ijmedinf.2024.105420	1		no DHI (just persona development)	1
2022	BMC Geriatr.	Marent PJ,Vangilbergen A,Chastin S,Cardon G,van Uffelen JG,Beeckman M	Conceptualization of a cognitively enriched walking program for older adults: a co-design study with experts and end users	Background: Research in controlled laboratory settings shows that physical activity programs enriched with cognitive challenges enhance the benefits of physical activity on cognition in older adults. This translational study aimed to conceptualise a real-life, cognitively enriched walking program for older adults (65+) by investigating (a) which cognitive tasks are most suited for cognitive enric…	https://search.ebscohost.com/login.aspx?direct=true&db=ccm&AN=155534403&site=ehost-live;http://dx.doi.org/10.1186/s12877-022-02823-z	1		no DHI	1
2022	Int. J. Integr. Care	Darley A,Carroll √Å	Conducting Co-Design with Older People in a Digital Setting: Methodological Reflections and Recommendations	Introduction: Co-design has been identified as a participatory method to create person-centred integrated healthcare services that align with older people‚Äôs values and lived experiences. Description: Existing guidelines on conducting co-design primarily focus on in-person methods with limited guidance on using digital methods to collect data. This gap in knowledge is particularly pertinent when…	https://www.scopus.com/inward/record.uri?eid=2-s2.0-85143655346&doi=10.5334%2fijic.6546&partnerID=40&md5=a50782ffc747745705f5464a6e363638;http://dx.doi.org/10.5334/ijic.6546	1		no DHI
2024	Disabil. Health J.	Tyo MB,Desroches ML	Content analysis of qualitative interviews for user-centered design of a prototype mobile health app for direct support professionals' resilience	Background: Direct support professionals support people with intellectual and developmental disabilities with essential health and community living needs. Despite an unrelenting workforce shortage crisis, limited evidence-based resources exist for their support. Resilience, or the ability to thrive in the face of challenges, is a target for health care professional wellbeing initiatives. As an ‚Ä…	https://www.scopus.com/inward/record.uri?eid=2-s2.0-85177225810&doi=10.1016%2fj.dhjo.2023.101544&partnerID=40&md5=ad6621e38b05f3aef7ee0def2ddb4bef;http://dx.doi.org/10.1016/j.dhjo.2023.101544		1
2022	J. Glob. Inf. Technol. Manag.	Maphosa V	Delivering a Drug Information App to Underserved Communities: A User-Centered Design Approach	Two-thirds of the Sub-Saharan African population is rural and faces significant challenges accessing healthcare facilities and information. The mobile phone offers feasible opportunities to improve healthcare access to underserved communities. The study aims to develop an app for communities with limited access to health information. Design Science Research Methodology (DSRM) was adopted. A three…	https://www.scopus.com/inward/record.uri?eid=2-s2.0-85142252495&doi=10.1080%2f1097198X.2022.2132086&partnerID=40&md5=cb02e6e8bf2d7ebec22ce3baa083c1ca;http://dx.doi.org/10.1080/1097198X.2022.2132086	1		No critical analysis	1
2022	Can. J. Kidney Health Dis.	Ong SW,Wong JV,Auguste BL,Logan AG,Nolan RP,Chan CT	Design and Development of a Digital Counseling Program for Chronic Kidney Disease	Background: Self-management has shown to improve the quality of life in patients with chronic kidney disease (CKD). Readily accessible self-management tools are essential in promoting adherence to self-care behaviors. In recognizing that digital health facilitates efficient access to self-management programs, we developed a digital counseling program, ODYSSEE Kidney Health, to promote self-care b…	https://www.scopus.com/inward/record.uri?eid=2-s2.0-85132339154&doi=10.1177%2f20543581221103683&partnerID=40&md5=95e78273049e420129974612cb56ee97;http://dx.doi.org/10.1177/20543581221103683	1		No critical analysis	1
2023	Internet Interv.	van der Feltz-Cornelis CM,Shepherd J,Gevaert J,Van Aerden K,Vanroelen C,Cepa OB,Recio LG,Bernard RM,Vorstenbosch E,Crist√≥bal-Narv√°ez P,Felez-Nobrega M,de Miquel C,Merecz-Kot D,Staszewska K,Sinokki M,Naumanen P,Roijen LH,van Krugten F,de Mul M,Haro JM,Olaya B	Design and development of a digital intervention for workplace stress and mental health (EMPOWER)	Purpose: We describe the design and development of the European Platform to Promote health and wellbeing in the workplace (EMPOWER) digital intervention that provides an integrative user programme meeting the needs of employees and employers in addressing work stress. Results: A user-centred design process was followed from January 2020 until November 2021. A tailored algorithm was developed to p…	https://www.scopus.com/inward/record.uri?eid=2-s2.0-85177207662&doi=10.1016%2fj.invent.2023.100689&partnerID=40&md5=5a719428d7f7254d77a8e67e05ca5580;http://dx.doi.org/10.1016/j.invent.2023.100689	1		No critical analysis	1
2022	Int. J. Environ. Res. Public Health	Ekstedt M,Kirsebom M,Lindqvist G,Kneck √Ö,Frykholm O,Flink M,Wannheden C	Design and development of an ehealth service for collaborative self-management among older adults with chronic diseases: A theory-driven user-centered approach	The increasing prevalence of chronic conditions and multimorbidity poses great challenges to healthcare systems. As patients‚Äô engagement in self-managing their chronic conditions becomes increasingly important, eHealth interventions are a promising resource for the provision of adequate and timely support. However, there is inconclusive evidence about how to design eHealth services to meet the …	https://www.scopus.com/inward/record.uri?eid=2-s2.0-85121849256&doi=10.3390%2fijerph19010391&partnerID=40&md5=e667f87cff3dab67cfc8d6ae3cc1d125;http://dx.doi.org/10.3390/ijerph19010391		1
2022		Yan SJ,Wadley G,Vo T,Xiao Y,Truong H	Design and Evaluation of a Prototype 'HiBaby' for Pregnancy Assistance	Perinatal depression is a significant mental health problem that some parents experience during pregnancy and after the birth of a child. This paper presents a conceptual IxD design of a smartphone chatbot-based app for parents experiencing perinatal depression and an evaluation of an interactive prototype of the app. To propose the design, multiple user requirement analysis tools including inter…	https://www.scopus.com/inward/record.uri?eid=2-s2.0-85142503942&doi=10.1145%2f3560470.3560477&partnerID=40&md5=ecb2e9efdc43c26c9156042743b08571;http://dx.doi.org/10.1145/3560470.3560477	1		No critical analysis	1
2023	Int. J. Interact. Mob. Technol.	Ayala RL,Cosi SR,Andrade-Arenas L	Design of a Mobile Application to Improve the Lifestyle of Patients with Diabetes	Diabetes is a disease that is increasing worldwide, the main causes are: a sedentary lifestyle, aging population and economic factors. On the other hand, in Peru there is also prevalence of diabetes, especially in older adults, due to this problem, in this research work a mobile application is designed to motivate and improve the state of patience with diabetes, this seeks to help these people to…	https://www.scopus.com/inward/record.uri?eid=2-s2.0-85150420855&doi=10.3991%2fijim.v17i05.37441&partnerID=40&md5=c00c90bfc268def01d3a04b048ba8d02;http://dx.doi.org/10.3991/ijim.v17i05.37441	1		No critical analysis	1
2024		Ammayath N,Sumithra TV	Design Thinking Approach to Develop a User-Centric Fitness Application	Fitness mobile apps are becoming increasingly popular as more people seek to improve their health and wellness. However, not all fitness apps are equally effective or user-friendly. Design thinking involves five phases: empathize, define, ideate, prototype, and test. In this paper, we present a case study of how we applied design thinking to develop a fitness mobile app called "FitMe". FitMe is a…	https://www.scopus.com/inward/record.uri?eid=2-s2.0-85193621142&doi=10.1109%2fINOCON60754.2024.10511636&partnerID=40&md5=2775bf1369e4ce4aaeda1c491fbf551e;http://dx.doi.org/10.1109/INOCON60754.2024.10511636	1		No critical analysis	1
2022	JMIR Form. Res.	Ma T,Chang K,Alyusuf A,Bajracharya E,Washio Y,Kelly PJ,Bellad RM,Mahantashetti NS,Charantimath U,Short VL,Lalakia P,Jaeger F,Goudar S,Derman R	Design, Development, and Testing of BEST4Baby, an mHealth Technology to Support Exclusive Breastfeeding in India: Pilot Study	Background: Exclusive breastfeeding (EBF) at 6 months of age in most low- and middle-income countries, including India, is surprisingly low. There is a relative lack of mobile health apps that specifically focus on leveraging the use of peer counselors (PCs) to support mothers as a means of increasing EBF practices in low- and middle-income countries. Objective: This study aimed to design, develo…	https://www.scopus.com/inward/record.uri?eid=2-s2.0-85138591182&doi=10.2196%2f32795&partnerID=40&md5=fa4908c27d71c54b47025a31ee55ecc9;http://dx.doi.org/10.2196/32795	1		No critical analysis	1
2022	JMIR Form. Res.	Resnick D,Kearney,Smith JM,Bautista A,Jones L,Schapira MM,Aysola J	Designing a Cancer Prevention Collaborative Goal-Setting Mobile App for Non-Hispanic Black Primary Care Patients: An Iterative, Qualitative Patient-Led Process	Background: There remains a need to engage at-risk primary care populations in cancer prevention behaviors, yet primary care physicians often lack the time or resources to discuss these behaviors with their patients. Objective: The objective of this study is to evaluate the content, usability, and acceptability of a mobile app that leverages insights from goal-setting and social network literatur…	https://www.scopus.com/inward/record.uri?eid=2-s2.0-85128133905&doi=10.2196%2f28157&partnerID=40&md5=65ca454df04c22386d807f487b796043;http://dx.doi.org/10.2196/28157	1		No critical analysis	1
2023	JMIR Form. Res.	Sadhu S,Solanki D,Brick LA,Nugent NR,Mankodiya K	Designing a Clinician-Centered Wearable Data Dashboard (CarePortal): Participatory Design Study	Background: The recent growth of eHealth is unprecedented, especially after the COVID-19 pandemic. Within eHealth, wearable technology is increasingly being adopted because it can offer the remote monitoring of chronic and acute conditions in daily life environments. Wearable technology may be used to monitor and track key indicators of physical and psychological stress in daily life settings, pr…	https://www.scopus.com/inward/record.uri?eid=2-s2.0-85180423381&doi=10.2196%2f46866&partnerID=40&md5=0d8fc45f32881097fa2cea332112bbed;http://dx.doi.org/10.2196/46866	1		No critical analysis	1
2023	JMIR Form. Res.	Blazey M,Marinac C,Whiteley J,Peterson S,White KB,Jacques C,Lam H,Halpenny B,Patel S,Lamothe R,Wright J	Designing a Dyad-Based Digital Health Intervention to Reduce Sedentary Time in Black Breast Cancer Survivors and Their First-degree Relatives: Human-Centered Design Study	Background: Breast cancer, the most commonly diagnosed cancer and second leading cause of cancer-related death in women in the United States, disproportionately affects women from minoritized or low socioeconomic backgrounds. The average woman has an approximately 12% lifetime risk of developing breast cancer. Lifetime risk nearly doubles if a woman has a first-degree relative with breast cancer,…	https://www.scopus.com/inward/record.uri?eid=2-s2.0-85161852013&doi=10.2196%2f43592&partnerID=40&md5=1a2f26055eec07834173d2f777263105;http://dx.doi.org/10.2196/43592	1		No critical analysis	1
2023		Siangpipop S,Yordkaew S,Klaynak K	Designing a Mobile App for Managing Alzheimer's Disease: A User-Centered	Alzheimer's disease affects a significant number of people in Thailand, with 10% of those over 65 in the early stages of the condition. The disease can greatly reduce the quality of life for patients and also negatively impact the work performance of their family caregivers. Many families struggle to provide proper care for their loved ones with Alzheimer's at home due to the high cost of externa…	https://www.scopus.com/inward/record.uri?eid=2-s2.0-85163284006&doi=10.1109%2fECTIDAMTNCON57770.2023.10139404&partnerID=40&md5=7f4755964e9d2b7308ff936312a1b74f;http://dx.doi.org/10.1109/ECTIDAMTNCON57770.2023.10139404	1		No critical analysis	1
2024	BMC Health Serv. Res.	Mikkelsen TH,S√∏ndergaard J,Kj√¶r NK,Nielsen JB,Ryg J,Kjeldsen LJ,Mogensen CB	Designing a tool ensuring older patients the right medication at the right time after discharge from hospital‚Äì the first step in a participatory design process	Background: On average, older patients use five or more medications daily, increasing the risk of adverse drug reactions, interactions, or medication errors. Healthcare sector transitions increase the risk of information loss, misunderstandings, unclear treatment responsibilities, and medication errors. Therefore, it is crucial to identify possible solutions to decrease these risks. Patients, rel…	https://www.scopus.com/inward/record.uri?eid=2-s2.0-85191174442&doi=10.1186%2fs12913-024-10992-3&partnerID=40&md5=5eb2dcadc1012a958022aaea30c0d636;http://dx.doi.org/10.1186/s12913-024-10992-3	1		No critical analysis	1
2022		Ghunaim H,Weekes TR,Eskridge TC	Designing an AI Assistant for Student Telehealth: A Case Study Using Human-Centered Design	The interactions of AI systems in human-autonomy teams are designed to support user understanding, confidence, and trust. This research puts these useful interactions in a broader context of how a healthcare team could work to best meet the goals of the human user. The use of technology including AI and automation solutions to deliver various virtual healthcare services has substantially increase…	https://www.scopus.com/inward/record.uri?eid=2-s2.0-85146283271&doi=10.1109%2fICHMS56717.2022.9980800&partnerID=40&md5=56939a5a79a3d9450d1debd2fb89a94e;http://dx.doi.org/10.1109/ICHMS56717.2022.9980800	1		No critical analysis	1
2024	JMIR Form. Res.	Shanmugavel A,Shakya PR,Shrestha A,Nepal J,Shrestha A,Daneault JF,Rawal S	Designing and Developing a Mobile App for Management and Treatment of Gestational Diabetes in Nepal: User-Centered Design Study	Background: Mobile apps can aid with the management of gestational diabetes mellitus (GDM) by providing patient education, reinforcing regular blood glucose monitoring and diet/lifestyle modification, and facilitating clinical and social support. Objective: This study aimed to describe our process of designing and developing a culturally tailored app, Garbhakalin Diabetes athawa Madhumeha-Dhulikh…	https://www.scopus.com/inward/record.uri?eid=2-s2.0-85193327055&doi=10.2196%2f50823&partnerID=40&md5=4fc125fa968a296014d6ffe224c48538;http://dx.doi.org/10.2196/50823		1
2024	PEC Innov.	van de Riet L,Aris AM,Verouden NW,van Rooij T,van Woensel JB,van Karnebeek CD,Alsem MW	Designing eHealth interventions for children with complex care needs requires continuous stakeholder collaboration and co-creation	Objective: Hospital-to-home (H2H) transitions challenge families of children with medical complexity (CMC) and healthcare professionals (HCP). This study aimed to gain deeper insights into the H2H transition process and to work towards eHealth interventions for its improvement, by applying an iterative methodology involving both CMC families and HCP as end-users. Methods: For 20-weeks, the Dutch …	https://www.scopus.com/inward/record.uri?eid=2-s2.0-85189314708&doi=10.1016%2fj.pecinn.2024.100280&partnerID=40&md5=da892ff87e1dc0c8e6281027430af68e;http://dx.doi.org/10.1016/j.pecinn.2024.100280		1
2023	J. Med. Internet Res.	Avramoviƒá P,Rietdijk R,Kenny B,Power E,Togher L	Developing a Digital Health Intervention for Conversation Skills After Brain Injury (convers-ABI-lity) Using a Collaborative Approach: Mixed Methods Study	Background: People with acquired brain injury (ABI) experience communication breakdown in everyday interactions many years after injury, negatively impacting social and vocational relationships. Communication partner training (CPT) is a recommended intervention approach in communication rehabilitation after ABI. Access to long-term services is essential, both in rural and remote locations. Digita…	https://www.scopus.com/inward/record.uri?eid=2-s2.0-85167370952&doi=10.2196%2f45240&partnerID=40&md5=9c9ec30ee37c6a11b98b79d8924b64b3;http://dx.doi.org/10.2196/45240	1		No critical analysis	1
2023	JMIR Form. Res.	Faber JS,Poot CC,Dekkers T,Herrera NR,Chavannes NH,Meijer E,Visch VT	Developing a Digital Medication Adherence Intervention for and With Patients With Asthma and Low Health Literacy: Protocol for a Participatory Design Approach	Background: Current eHealth interventions are poorly adopted by people with low health literacy (LHL) as they often fail to meet their needs, skills, and preferences. A major reason for this poor adoption is the generic, one-size-fits-all approach taken by designers of these interventions, without addressing the needs, skills, and preferences of disadvantaged groups. Participatory design approach…	https://www.scopus.com/inward/record.uri?eid=2-s2.0-85154585164&doi=10.2196%2f35112&partnerID=40&md5=b41f8501faff460f68ed350e271851dd;http://dx.doi.org/10.2196/35112	1		protocol paper				1
2024	Digit. Health	Canella C,Braun C,Witt CM	Developing a digital mind body medicine supportive care intervention for people with amyotrophic lateral sclerosis using stakeholder engagement and design thinking	Background: Amyotrophic lateral sclerosis disease (ALS) is also called the disease of a thousand farewells. Consequently, it is important to offer supportive care interventions that can be applied continuously during the whole course of the disease. People with ALS are interested in complementary and integrative medicine. Due to ALS‚Äô progressive nature, digital solutions might be most feasible …	https://www.scopus.com/inward/record.uri?eid=2-s2.0-85193743206&doi=10.1177%2f20552076241255928&partnerID=40&md5=17601d057f4bcdaca60491df5bae5ffb;http://dx.doi.org/10.1177/20552076241255928	1		No critical analysis	1
2022	JMIR Serious Games	Ingadottir B,Laitonen E,Stefansdottir A,Sigurdardottir AO,Brynjolfsdottir B,Parisod H,Nyman J,Gunnarsdottir K,J√≥nsd√≥ttir K,Salanter√§ S,Pakarinen A	Developing a Health Game to Prepare Preschool Children for Anesthesia: Formative Study Using a Child-Centered Approach	Background: Every year, millions of children undergo medical procedures that require anesthesia. Fear and anxiety are common among young children undergoing such procedures and can interfere with the child‚Äôs recovery and well-being. Relaxation, distraction, and education are methods that can be used to prepare children and help them cope with fear and anxiety, and serious games may be a suitabl…	https://www.scopus.com/inward/record.uri?eid=2-s2.0-85123544187&doi=10.2196%2f31471&partnerID=40&md5=d58a86a98ed4ee4a5fa9a6a8b2c5aa3f;http://dx.doi.org/10.2196/31471	1		No critical analysis	1
2022	JMIR Serious Games	Ingadottir B,Laitonen E,Stefansdottir A,Sigurdardottir AO,Brynjolfsdottir B,Parisod H,Nyman J,Gunnarsdottir K,J√≥nsd√≥ttir K,Salanter√§ S,Pakarinen A	Developing a Health Game to Prepare Preschool Children for Anesthesia: Formative Study Using a Child-Centered Approach	Background: Every year, millions of children undergo medical procedures that require anesthesia. Fear and anxiety are common among young children undergoing such procedures and can interfere with the child‚Äôs recovery and well-being. Relaxation, distraction, and education are methods that can be used to prepare children and help them cope with fear and anxiety, and serious games may be a suitabl…	https://www.scopus.com/inward/record.uri?eid=2-s2.0-85123544187&doi=10.2196%2f31471&partnerID=40&md5=d58a86a98ed4ee4a5fa9a6a8b2c5aa3f;http://dx.doi.org/10.2196/31471	1		duplicate							1
2023	JMIR Res. Protoc.	Vial S,Boudhra√¢ S,Dumont M,Tremblay M,Riendeau S	Developing A Mobile App With a Human-Centered Design Lens to Improve Access to Mental Health Care (Mentallys Project): Protocol for an Initial Co-Design Process	Background: Co-design is one of the human-centered design approaches that allows end users to significantly and positively impact the design of mental health technologies. It is a promising approach to foster user acceptance and engagement in digital mental health solutions. Surprisingly, there is a lack of understanding of what co-design is in this field. In this paper, co-design is approached a…	https://www.scopus.com/inward/record.uri?eid=2-s2.0-85169844139&doi=10.2196%2f47220&partnerID=40&md5=712b8aba8ba36c9295129b0abe6b8efc;http://dx.doi.org/10.2196/47220		1
2023	Digit. Health	Fern√°ndez C,Vicente MA,Guilabert M,Carrillo I,Mira JJ	Developing a mobile health app for chronic illness management: Insights from focus groups	Background: Mobile applications have the potential to assist patients and caregivers in managing chronic diseases, but current offerings are typically limited to a single disease or only focused on patients. A multifaceted app could expand the user base and provide more comprehensive support for patients who usually suffer from diverse chronic conditions at the same time and their caregivers. Obj…	https://www.scopus.com/inward/record.uri?eid=2-s2.0-85176569765&doi=10.1177%2f20552076231210662&partnerID=40&md5=7fff382f9d18f6a0e2da0f1b696d3981;http://dx.doi.org/10.1177/20552076231210662	1		No critical analysis	1
2024	JMIR Form. Res.	da Silva Sobrinho AC,de Oliveira Gomes GA,Bueno J√∫nior CR	Developing a Multiprofessional Mobile App to Enhance Health Habits in Older Adults: User-Centered Approach	Background: Although comprehensive lifestyle habits are crucial for healthy aging, their adherence tends to decline as individuals grow older. Sustaining a healthy life over time poses a motivational challenge. Some digital tools, such as smartphone apps aimed at promoting healthy habits, have been used to counteract this decline. However, a more profound investigation is necessary into the diver…	https://www.scopus.com/inward/record.uri?eid=2-s2.0-85193017176&doi=10.2196%2f54214&partnerID=40&md5=1fbba712915c677b800376c07f69ec72;http://dx.doi.org/10.2196/54214	1		No critical analysis	1
2022	JMIR Hum. Factors	Shuldiner J,Shah N,Reis C,Chalmers I,Ivers N,Nathan P	Developing a Provincial Surveillance and Support System for Childhood Cancer Survivors: Multiphase User-Centered Design Study	Background: Survivors of childhood cancer are at lifelong risk of morbidity (such as new cancers or heart failure) and premature mortality due to their cancer treatment. These are termed late effects. Therefore, they require lifelong, risk-tailored surveillance. However, most adult survivors of childhood cancer do not complete recommended surveillance tests such as mammograms or echocardiograms. …	https://www.scopus.com/inward/record.uri?eid=2-s2.0-85142279709&doi=10.2196%2f37606&partnerID=40&md5=89b7529001c45d45777b1c037ef8f065;http://dx.doi.org/10.2196/37606	1		Not a DHI	1
2022	Int. J. Environ. Res. Public Health	van den Berg LN,Hallensleben C,Chavannes NH,Versluis A	Developing a Smartphone Application That Promotes Responsible Short-Acting Beta2-Agonist Use in People with Asthma: A Participatory Design	Around 339 million people worldwide have asthma, and 50% have uncontrolled asthma. One trait of uncontrolled asthma, often seen in primary care, is short-acting Œ≤2-agonist (SABA) overuse, defined as using SABA more than twice a week. SABA overuse can cause adverse health effects. An application could help patients gain more insight into their SABA use. Engaging stakeholders during the developmen…	https://www.scopus.com/inward/record.uri?eid=2-s2.0-85135129736&doi=10.3390%2fijerph19148496&partnerID=40&md5=33ac41d3ff87990c99b01aa63dc22f12;http://dx.doi.org/10.3390/ijerph19148496		1
2022	J. Adolesc. Health	Wilkinson TA,Hawryluk B,Moore C,Peipert JF,Carroll AE,Wiehe S,Fortenberry JD	Developing a Youth Contraception Navigator Program: A Human-Centered Design Approach	Purpose: To determine key elements of a contraception navigator program that provides a personalized approach to overcoming patient-specific barriers by a trained navigator in central Indiana. Methods: A human-centered design approach was used to engage adolescents and community stakeholders in co-design sessions. Sessions incorporated techniques, such as divergent brainwriting and journey maps, …	https://www.scopus.com/inward/record.uri?eid=2-s2.0-85130328972&doi=10.1016%2fj.jadohealth.2022.03.005&partnerID=40&md5=56e7f5247c2a96d9d8aa41b8801e5d92;http://dx.doi.org/10.1016/j.jadohealth.2022.03.005	1		Not a DHI	1
2024	J. Ambient Intell. Humaniz. Comput.	Tessarolo F,Petsani D,Conotter V,Nollo G,Conti G,Nikolaidou M,Onorati G,Bamidis PD,Konstantinidis EI	Developing ambient assisted living technologies exploiting potential of user-centred co-creation and agile methodology: the CAPTAIN project experience	Information and Communication Technology can turn older adults‚Äô homes into smart living environments, decreasing the need for support and improving life quality. However, new technology has high uncertainty in terms of acceptance. Co-creation approaches are proposed to reach high acceptability, usability and satisfaction, but performance evaluations are sparse. This paper aimed at presenting th…	https://www.scopus.com/inward/record.uri?eid=2-s2.0-85127725459&doi=10.1007%2fs12652-021-03649-0&partnerID=40&md5=de93ad22dd6812331475b53229fc9fa6;http://dx.doi.org/10.1007/s12652-021-03649-0		1
2024	J. Med. Syst.	Sumner J,Bundele A,Lim HW,Phan P,Motani M,Mukhopadhyay A	Developing an Artificial Intelligence-Driven Nudge Intervention to Improve Medication Adherence: A Human-Centred Design Approach	To improve medication adherence, we co-developed a digital, artificial intelligence (AI)-driven nudge intervention with stakeholders (patients, providers, and technologists). We used a human-centred design approach to incorporate user needs in creating an AI-driven nudge tool. We report the findings of the first stage of a multi-phase project: understanding user needs and ideating solutions. We i…	https://www.scopus.com/inward/record.uri?eid=2-s2.0-85178904474&doi=10.1007%2fs10916-023-02024-0&partnerID=40&md5=c125d66174fd0be9ea32dc36ab349c63;http://dx.doi.org/10.1007/s10916-023-02024-0	1		No critical analysis	1
2023	JMIR Cancer	McCann L,Hewitt C,McMillan KA	Developing an e-Prehabilitation System of Care for Young Adults Diagnosed With Cancer: User-Centered Design Study	Background: A diagnosis of cancer in adolescence or young adulthood can pose many different and unique challenges for individuals, as well as their families and friends. Drawing on the concept of prehabilitation, the provision of high-quality, accessible, timely, reliable, and appropriate information, care, and support for young adults with cancer and their families is critical to ensure that the…	https://www.scopus.com/inward/record.uri?eid=2-s2.0-85151801293&doi=10.2196%2f41441&partnerID=40&md5=672cc55b136ffefad96329aaf36ea365;http://dx.doi.org/10.2196/41441	1									1
2022	J. Ment. Health	Myklebost SB,Amundsen OM,Geraghty AW,Inal Y,Hammar √Ö,Nordgreen T	Developing an internet-delivered intervention targeting residual cognitive symptoms after major depressive disorder: a person-based approach	Background: Cognitive difficulties are rarely addressed after the treatment of major depressive disorder (MDD). New scalable treatments are needed. To ensure relevance and engagement of novel interventions, there is a need to understand the perspectives of the users. Aim: Explore former depressed adults needs and perspectives during the planning and development of a novel internet-delivered inter…	https://www.scopus.com/inward/record.uri?eid=2-s2.0-85122358850&doi=10.1080%2f09638237.2021.2022618&partnerID=40&md5=bbb47f282b2093e2de9dabc682c2fd8e;http://dx.doi.org/10.1080/09638237.2021.2022618	1		No critical analysis	1
2022	JMIR Form. Res.	Adler RF,Morales P,Sotelo J,Magasi S	Developing an mHealth App for Empowering Cancer Survivors with Disabilities: Co-design Study	Background: The transition from active treatment to long-term cancer survivorship leaves the needs of many cancer survivors unaddressed as they struggle with physical, cognitive, psychological, and social consequences of cancer and its treatment. The lack of guidance after treatment has forced cancer survivors to manage long-term effects on their own, which has an impact on their overall health, …	https://www.scopus.com/inward/record.uri?eid=2-s2.0-85136875442&doi=10.2196%2f37706&partnerID=40&md5=6ebe69d5f4cfa4cb6d021976bca38ebc;http://dx.doi.org/10.2196/37706		1
2024	BMC Public Health	Plant A,Sparks P,Creech DN,Morgan T,Klausner JD,Rietmeijer C,Montoya JA	Developing an mHealth program to improve HIV care continuum outcomes among young Black gay and bisexual men	Background: Young Black gay and bisexual men (YBGBM) in the United States face significant disparities in HIV care outcomes. Mobile health (mHealth) interventions have shown promise with improving outcomes for YBGBM across the HIV care continuum. Methods: We developed an mHealth application using human-centered design (HCD) from 2019‚Äì2021 in collaboration with YBGBM living with HIV and with HIV…	https://www.scopus.com/inward/record.uri?eid=2-s2.0-85192140750&doi=10.1186%2fs12889-024-18652-1&partnerID=40&md5=33b46930d8c3667a68e50ab1af3ed920;http://dx.doi.org/10.1186/s12889-024-18652-1	1		No critical analysis	1
2022	BMC Med. Res. Methodol.	Macharia P,P√©rez-Navarro A,Inwani I,Nduati R,Carrion C	Developing an Unstructured Supplementary Service Data-based mobile phone app to provide adolescents with sexual reproductive health information: a human-centered design approach	Background: Adolescent pregnancies and sexually-transmitted infections continue to impact 15 - 19-year-olds across the globe. The lack of sexual reproductive health information (SRH) in resource-limited settings due to cultural and societal attitudes towards adolescent SRH could be contributing to the negative outcomes. Innovative approaches, including mobile phone technologies, are needed to add…	https://search.ebscohost.com/login.aspx?direct=true&db=ccm&AN=158365230&site=ehost-live;http://dx.doi.org/10.1186/s12874-022-01689-4	1		No critical analysis	1
2023	Digit. Health	Fareed N,Swoboda C,Singh P,Boettcher E,Wang Y,Venkatesh K,Strouse R	Developing and testing an integrated patient mHealth and provider dashboard application system for type 2 diabetes management among Medicaid-enrolled pregnant individuals based on a user-centered approach: Mixed-methods study	Background: A tailored and integrated technology solution (patient mHealth application and provider dashboard) can provide a 360¬∞ view of Medicaid-enrolled patients with type 2 diabetes (T2D) during pregnancy that could improve health outcomes and address health inequities. Objectives: To develop a set of user specifications for the mHealth and dashboard applications, develop prototypes based on…	https://www.scopus.com/inward/record.uri?eid=2-s2.0-85148301400&doi=10.1177%2f20552076221144181&partnerID=40&md5=7d2a608778e55bf602eee168f75f42fc;http://dx.doi.org/10.1177/20552076221144181	1		No critical analysis	1
2022	Behav. Sleep Med.	Ye L,Mages MA,Jimison HB,Patel SR	Developing OurSleepKit: A couple-focused mHealth tool to support adherence to positive airway pressure treatment	Background and Aim: Existing interventions promoting positive airway pressure (PAP) adherence focus only on the diagnosed individual, despite the fact that partners are often the most impacted by obstructive sleep apnea (OSA), and are delivered mostly by health professionals, with limited success. The goal of this work is to develop a prototype of OurSleepKit, a couple-focused mobile health (mHea…	https://search.ebscohost.com/login.aspx?direct=true&db=psyh&AN=2021-91454-001&site=ehost-live;http://dx.doi.org/10.1080/15402002.2021.1984239	1		No critical analysis	1
2024	Int. J. Behav. Nutr. Phys. Act.	Arts J,Chinapaw MJ,Gubbels JS,Verhoeff AP,Brons A,Veldman S,Lettink A,Altenburg TM	Development and content validity of an application to assess 24-hour movement behaviors in 0‚Äì4-year-old children involving end-users and key stakeholders: the My Little Moves app	Background: Recently, research focus has shifted to the combination of all 24-h movement behaviors (physical activity, sedentary behavior and sleep) instead of each behavior separately. Yet, no reliable and valid proxy-report tools exist to assess all these behaviors in 0‚Äì4-year-old children. By involving end-users (parents) and key stakeholders (researchers, professionals working with young ch…	https://search.ebscohost.com/login.aspx?direct=true&db=ccm&AN=174558473&site=ehost-live;http://dx.doi.org/10.1186/s12966-023-01552-9	1		No critical analysis	1
2023	J. Technol. Behav. Sci.	Brady JE,Livingston NA,Sawdy M,Yeksigian K,Zhou S,Bickmore TW,Simon SR,Rubin A	Development and Evaluation of a Relational Agent to Assist with Screening and Intervention for Unhealthy Drinking in Primary Care	Screening, brief intervention, and referral for alcohol misuse during primary care appointments is recommended to address high rates of unhealthy alcohol use. However, implementation of screening and referral practices into primary care remains difficult. Computerized Relational Agents programmed to provide alcohol screening, brief intervention, and referral can effectively reduce the burden on c…	https://www.scopus.com/inward/record.uri?eid=2-s2.0-85168151153&doi=10.1007%2fs41347-023-00332-3&partnerID=40&md5=806374522ff27eca7663798623835344;http://dx.doi.org/10.1007/s41347-023-00332-3	1		No critical analysis	1
2022	JMIR Cancer	Mendes-Santos C,Nunes F,Weiderpass E,Santana R,Andersson G	Development and Evaluation of the Usefulness, Usability, and Feasibility of iNNOV Breast Cancer: Mixed Methods Study	Background: Despite the efficacy of psychosocial interventions in minimizing psychosocial morbidity in breast cancer survivors (BCSs), intervention delivery across survivorship is limited by physical, organizational, and attitudinal barriers, which contribute to a mental health care treatment gap in cancer settings. Objective: The aim of this study is to develop iNNOV Breast Cancer (iNNOVBC), a g…	https://www.scopus.com/inward/record.uri?eid=2-s2.0-85124948017&doi=10.2196%2f33550&partnerID=40&md5=74f1b9b4c73250144d4e4535e7c35e12;http://dx.doi.org/10.2196/33550		1
2024	J. Am. Med. Inform. Assoc.	Brin M,Trujillo P,Huang MC,Cioe P,Chen H,Xu W,Schnall R	Development and evaluation of visualizations of smoking data for integration into the Sense2Quit app for tobacco cessation	Importance: Due to insufficient smoking cessation apps for persons living with HIV, our study focused on designing and testing the Sense2Quit app, a patient-facing mHealth tool which integrated visualizations of patient information, specifically smoking use. Objectives: The purpose of this paper is to detail rigorous human-centered design methods to develop and refine visualizations of smoking da…	https://www.scopus.com/inward/record.uri?eid=2-s2.0-85176949368&doi=10.1093%2fjamia%2focad162&partnerID=40&md5=2666d2e42b26b32e56e4b15da0f2121b;http://dx.doi.org/10.1093/jamia/ocad162	1		Data visualisation study, not a DHI co-design	1
2022	JMIR Form. Res.	Arigo D,Lobo AF,Ainsworth MC,Baga K,Pasko K	Development and Initial Testing of a Personalized, Adaptive, and Socially Focused Web Tool to Support Physical Activity among Women in Midlife: Multidisciplinary and User-Centered Design Approach	Background: Women in midlife are vulnerable to developing cardiovascular disease, particularly those who have conditions such as hypertension. Physical activity (PA) can reduce risk, but efforts to promote PA in this population have been only modestly effective. More attention to social influences on PA behavior may be useful, particularly social support and social comparison processes. Activatin…	https://www.scopus.com/inward/record.uri?eid=2-s2.0-85136904369&doi=10.2196%2f36280&partnerID=40&md5=f3e9451c23e67583256d653828df1b40;http://dx.doi.org/10.2196/36280		1
2023	J. Med. Syst.	Litvin CB,Ornstein SM	Development and Initial Use of an Evidence-Based Home Blood Pressure Monitoring mHealth Platform	Home blood pressure monitoring (HBPM) has been shown to provide a more reliable assessment of blood pressure (BP) than in-office measurement and may lead to improved BP control. While many mHealth apps are available to help users track their blood pressure (BP), no apps incorporate the full set of evidence-based HBPM recommendations for ensuring accurate measurement at home. Through an agile deve…	https://www.scopus.com/inward/record.uri?eid=2-s2.0-85156267549&doi=10.1007%2fs10916-023-01955-y&partnerID=40&md5=6b24818fba813082d8f854fddeba9b79;http://dx.doi.org/10.1007/s10916-023-01955-y	1		No critical analysis	1
2022	ACR Open Rheumatol.	Solomon DH,Dalal AK,Landman AB,Santacroce L,Altwies H,Stratton J,Rudin RS	Development and Testing of an Electronic Health Record-Integrated Patient-Reported Outcome Application and Intervention to Improve Efficiency of Rheumatoid Arthritis Care	Objective: Many patients with rheumatoid arthritis (RA) have difficulty finding clinicians to treat them because of workforce shortages. We developed an app to address this problem by improving care efficiency. The app collects patient-reported outcomes (PROs) and can be used to inform visit timing, potentially reducing the volume of low-value visits. We describe the development process, interven…	https://www.scopus.com/inward/record.uri?eid=2-s2.0-85137998206&doi=10.1002%2facr2.11498&partnerID=40&md5=2fc847cb09eea388698f8a9e45175722;http://dx.doi.org/10.1002/acr2.11498	1		No critical analysis	1
2022		Y. Park,D. Kim,S. Park,J. Na,Y. Choi,S. H. Ho,M. Lee,J. H. Kim,J. H. Kim,J. Lee	Development and Usability Test of IoT-based Mobile Applications for Persons with Mild Physical Disabilities and their Caregivers	With the COVID-19 outbreak, people with disabilities have faced difficulties in managing their health owing to restrictions on medical access and use. Therefore, this study aimed to develop an Internet of Things-based health information-sharing mobile app for the disabled and their caregivers and evaluate its usability in maintaining access to health care services. As a first step, 19 user needs …	http://dx.doi.org/10.1109/UR55393.2022.9826273	1		No critical analysis	1						1
2022	Int. J. Eat. Disord.	Shah J,DePietro B,D'Adamo L,Firebaugh ML,Laing O,Fowler LA,Smolar L,Sadeh-Sharvit S,Taylor CB,Wilfley DE,Fitzsimmons-Craft EE	Development and usability testing of a chatbot to promote mental health services use among individuals with eating disorders following screening	Objective: A significant gap exists between those who need and those who receive care for eating disorders (EDs). Novel solutions are needed to encourage service use and address treatment barriers. This study developed and evaluated the usability of a chatbot designed for pairing with online ED screening. The tool aimed to promote mental health service utilization by improving motivation for trea…	https://www.scopus.com/inward/record.uri?eid=2-s2.0-85132121006&doi=10.1002%2feat.23798&partnerID=40&md5=59dad9f1261e267ea6d35c3e86a7b5e5;http://dx.doi.org/10.1002/eat.23798	1		No critical analysis	1
2024	Eat. Behav.	Laboe AA,McGinnis CG,Fennig M,Zucker K,Wu E,Shah J,Levitan J,Firebaugh ML,Bardone-Cone AM,Pike KM,Taylor CB,Wilfley DE,Fitzsimmons-Craft EE	Development and usability testing of a cognitive-behavioral therapy-guided self-help mobile app and social media group for the post-acute treatment of anorexia nervosa	Objective: Anorexia nervosa (AN) is often treated in the acute setting, but relapse after treatment is common. Cognitive-behavioral therapy (CBT) is useful in the post-acute period, but access to trained providers is limited. Social support is also critical during this period. This study utilized a user-centered design approach to develop and evaluate the usability of a CBT-based mobile app and s…	https://www.scopus.com/inward/record.uri?eid=2-s2.0-85187356174&doi=10.1016%2fj.eatbeh.2024.101865&partnerID=40&md5=a1cfaa7aea86c65b3d0bbcbcdda5e463;http://dx.doi.org/10.1016/j.eatbeh.2024.101865	1		No critical analysis	1
2022	JMIR Form. Res.	Matthews S,Atkins B,Walton N,Mitchell JA,Jennings G,Buttery AK	Development and Use of a Cardiac Clinical Guideline Mobile App in Australia: Acceptability and Multi-Methods Study	Background: Implementation of clinical guidelines into routine practice remains highly variable. Strategies to increase guideline uptake include developing digital tools and mobile apps for use in clinical practice. The National Heart Foundation of Australia in collaboration with the Cardiac Society of Australia and New Zealand published 3 key cardiac clinical guidelines, including the Australian…	https://www.scopus.com/inward/record.uri?eid=2-s2.0-85135930977&doi=10.2196%2f35599&partnerID=40&md5=9ef623fea16b2585ce55f85ebfd4a476;http://dx.doi.org/10.2196/35599	1		No critical analysis	1
2022	BMC Med. Inform. Decis. Mak.	Harris E,Conway D,Jimenez-Aranda A,Butts J,Hedley-Takhar P,Thomson R,Astin F	Development and user-testing of a digital patient decision aid to facilitate shared decision-making for people with stable angina	Background: Research shows that people with stable angina need decision support when considering elective treatments. Initial treatment is with medicines but patients may gain further benefit with invasive percutaneous coronary intervention (PCI). Choosing between these treatments can be challenging for patients because both confer similar benefits but have different risks. Patient decision aids …	https://www.scopus.com/inward/record.uri?eid=2-s2.0-85130819006&doi=10.1186%2fs12911-022-01882-x&partnerID=40&md5=ea04ee9251643820f30e7d3ffca5abf4;http://dx.doi.org/10.1186/s12911-022-01882-x	1		No critical analysis	1
2022	JMIR Hum. Factors	Schwartz-Lasfargues C,Roux-Gendron C,Edomskis P,Marque I,Bayon Y,Lange JF,Faucheron JL,Trilling B	Development of a Connected Sensor System in Colorectal Surgery: User-Centered Design Case Study	Background: A successful innovative medical device is not only technically challenging to develop but must also be readily usable to be integrated into health care professionals' daily practice. Through a user-centered design (UCD) approach, usability can be improved. However, this type of approach is not widely implemented from the early stages of medical device development. Objective: The case …	https://www.scopus.com/inward/record.uri?eid=2-s2.0-85134464461&doi=10.2196%2f31529&partnerID=40&md5=8070ba7c4a725b45ff5454d754541029;http://dx.doi.org/10.2196/31529		1
2023	JMIR Hum. Factors	Zoellner J,Reid A,Porter K,Frederick C,Hilgart M,Ritterband L	Development of a Digital Behavioral Intervention to Reduce the Consumption of Sugar-Sweetened Beverages Among Rural Appalachian Adults: Multiphased, Human-Centered Design Approach	Background: To avoid the low engagement and limited efficacy of digital behavioral health interventions, robust human-centered design (HCD) processes are needed. Objective: The primary objective of this study was to describe a flexible, step-by-step HCD process to develop digital behavioral health interventions by illustrating iSIPsmarter as an example. iSIPsmarter is a digital intervention for r…	https://www.scopus.com/inward/record.uri?eid=2-s2.0-85149895127&doi=10.2196%2f41262&partnerID=40&md5=75bc917bdda94c717a3d06d4a993b135;http://dx.doi.org/10.2196/41262	1		No critical analysis	1
2022	JMIR Hum. Factors	Turesson C,Liedberg G,Bj√∂rk M	Development of a Digital Support Application with Evidence-Based Content for Sustainable Return to Work for Persons with Chronic Pain and Their Employers: User-Centered Agile Design Approach	Background: Persons with chronic pain experience a lack of support after completing rehabilitation and the responsibility for the return-to-work (RTW) process is taken over by the employer. In addition, employers describe not knowing how to support their employees. Smartphone apps have been increasingly used for self-management, but there is a lack of available eHealth apps with evidence-based co…	https://www.scopus.com/inward/record.uri?eid=2-s2.0-85128116660&doi=10.2196%2f33571&partnerID=40&md5=00c67b677d9b5a3bae9859c74b09fdc0;http://dx.doi.org/10.2196/33571		1
2022	JMIR Hum. Factors	Kj√∂rk EK,Sunnerhagen KS,Lundgren-Nilsson √Ö,Andersson AK,Carlsson G	Development of a Digital Tool for People With a Long-Term Condition Using Stroke as a Case Example: Participatory Design Approach	Background: In patient care, demand is growing for digital health tools to enable remote services and enhance patient involvement. People with chronic conditions often have multiple health problems, and long-term follow-up is recommended to meet their needs and enable access to appropriate support. A digital tool for previsit preparation could enhance time efficiency and guide the conversation du…	https://www.scopus.com/inward/record.uri?eid=2-s2.0-85132044643&doi=10.2196%2f35478&partnerID=40&md5=dbf2aeaf6014f4c7e904d7eb5243ce58;http://dx.doi.org/10.2196/35478	1		No critical analysis	1
2022	JMIR Form. Res.	van Keulen H,Voogt C,Kleinjan M,Kramer J,Andree R,van Empelen P	Development of a Dynamically Tailored mHealth Intervention (What Do You Drink) to Reduce Excessive Drinking Among Dutch Lower-Educated Students: User-Centered Design Approach	Background: The high prevalence and adverse consequences of excessive drinking among lower-educated adolescents and young adults are public concerns in the Netherlands. Evidence-based alcohol prevention programs targeting adolescents and young adults with a low educational background are sparse. Objective: This study aimed to describe the planned process for the theory- and evidence-based develop…	https://www.scopus.com/inward/record.uri?eid=2-s2.0-85135952282&doi=10.2196%2f36969&partnerID=40&md5=67b5462ffb1787160b43b62e065d0a2e;http://dx.doi.org/10.2196/36969	1		No critical analysis	1
2022	Digit. Health	òstervang C,Lassen A,Schmidt T,Coyne E,Dieperink KB,Jensen CM	Development of a health information system to promote emergency care pathways: A participatory design study	Objective: The successful development and implementation of sustainable healthcare technologies require an understanding of the clinical setting and its potential challenges from a user perspective. Previous studies have uncovered a gap between what emergency departments deliver and the needs and preferences of patients and family members. This study investigated whether a user-driven approach an…	https://www.scopus.com/inward/record.uri?eid=2-s2.0-85145049008&doi=10.1177%2f20552076221145856&partnerID=40&md5=a20dfea4e7c842fb077d606db1f924f4;http://dx.doi.org/10.1177/20552076221145856		1
2023	JMIR Res. Protoc.	Flood SM,Thompson B,Faulkner G,Vanderloo LM,Blackett B,Dolf M,Latimer-Cheung AE,Duggan M,Di Sebastiano KM,Lane KN,Brouwers MC,McKenna J,Chulak-Bozzer T,Fuller D,Ruissen GR,Sturrock SL,Tomasone JR	Development of a ParticipACTION App‚ÄìBased Intervention for Improving Postsecondary Students‚Äô 24-Hour Movement Guideline Behaviors: Protocol for the Application of Intervention Mapping	Background: The Canadian 24-Hour Movement Guidelines for adults provide specific recommendations for levels of physical activity, sedentary behavior, and sleep (ie, the movement behaviors) required for optimal health. Performance of the movement behaviors is associated with improved mental well-being. However, most postsecondary students do not meet the movement behavior recommendations within th…	https://www.scopus.com/inward/record.uri?eid=2-s2.0-85151439541&doi=10.2196%2f39977&partnerID=40&md5=9822247ea824768b0fccc4f95a6dd27e;http://dx.doi.org/10.2196/39977	1		No critical analysis	1
2022	JMIR Form. Res.	Birrell L,Furneaux-Bate A,Debenham J,Spallek S,Newton N,Chapman C	Development of a Peer Support Mobile App and Web-Based Lesson for Adolescent Mental Health (Mind Your Mate): User-Centered Design Approach	Background: Digital technologies and mobile interventions are possible tools for prevention initiatives to target the substantial social and economic impacts that anxiety, mood, and substance use disorders have on young people. Objective: This paper described the design and development of the Mind your Mate program, a smartphone app and introductory classroom lesson enhancing peer support around …	https://www.scopus.com/inward/record.uri?eid=2-s2.0-85132011849&doi=10.2196%2f36068&partnerID=40&md5=c6e6fa562dbbd3a78a9f4852a946dede;http://dx.doi.org/10.2196/36068	1		No critical analysis	1
2022	JMIR Form. Res.	Birrell L,Furneaux-Bate A,Debenham J,Spallek S,Newton N,Chapman C	Development of a Peer Support Mobile App and Web-Based Lesson for Adolescent Mental Health (Mind Your Mate): User-Centered Design Approach	Background: Digital technologies and mobile interventions are possible tools for prevention initiatives to target the substantial social and economic impacts that anxiety, mood, and substance use disorders have on young people. Objective: This paper described the design and development of the Mind your Mate program, a smartphone app and introductory classroom lesson enhancing peer support around …	https://www.scopus.com/inward/record.uri?eid=2-s2.0-85132011849&doi=10.2196%2f36068&partnerID=40&md5=c6e6fa562dbbd3a78a9f4852a946dede;http://dx.doi.org/10.2196/36068	1		duplicate							1
2023	JMIR Aging	Ghorayeb A,Comber R,Gooberman-Hill R	Development of a Smart Home Interface With Older Adults: Multi-Method Co-Design Study	Background: Smart home technologies have the potential to support aging in place; however, older people‚Äôs perceptions of the value of smart homes may be influenced by their access to the information gathered by the technology. This information is needed to support their informed decision-making. Limited research has been conducted on how best to design visualizations of smart home data in keepi…	https://www.scopus.com/inward/record.uri?eid=2-s2.0-85164453372&doi=10.2196%2f44439&partnerID=40&md5=626088a361c675c6599b6a11b3eb73e0;http://dx.doi.org/10.2196/44439		1
2022	JMIR Form. Res.	Lim R,Thornton C,Stanek J,Ellett LK,Thiessen M	Development of a Web-Based System to Report Medication-Related Adverse Effects: Design and Usability Study	Background: Medicine use is the most common intervention in health care. The frequency with which medicines are used means medication-related problems are very common. One common type of medication-related problems is adverse drug events, which are unintended and harmful effects associated with use of medicines. Reporting of adverse drug events to regulatory authorities is important for evaluatio…	https://www.scopus.com/inward/record.uri?eid=2-s2.0-85140264327&doi=10.2196%2f37605&partnerID=40&md5=cdaec27dd62b69f7872583429c9066e4;http://dx.doi.org/10.2196/37605	1		No critical analysis	1
2023	Cancer Inform.	Moradian S,Ghasemi S,Boutorabi B,Sharifian Z,Dastjerdi F,Buick C,Lee CT,Mayo SJ,Morita PP,Howell D	Development of an eHealth Tool for Capturing and Analyzing the Immune-related Adverse Events (irAEs) in Cancer Treatment	Introduction: Immunotherapy has revolutionized the treatment of many different types of cancer, but it is associated with a myriad of immune-related adverse events (irAEs). Patient-reported outcome (PRO) measures have been identified as valuable tools for continuously collecting patient-centered data and are frequently used in oncology trials. However, few studies still research an ePRO follow-up…	https://www.scopus.com/inward/record.uri?eid=2-s2.0-85161274173&doi=10.1177%2f11769351231178587&partnerID=40&md5=85b93f8c7a9410e94dd4a9a5a65d79f5;http://dx.doi.org/10.1177/11769351231178587	1		No critical analysis	1
2023	JMIR Form. Res.	Clement ME,Lovett A,Caldwell S,Beckford J,Hilgart M,Amy C,Flickinger T,Dillingham R,Ingersoll K	Development of an mHealth App to Support the Prevention of Sexually Transmitted Infections Among Black Men Who Have Sex With Men Engaged in Pre-exposure Prophylaxis Care in New Orleans, Louisiana: Qualitative User-Centered Design Study	local context, such as depictions of iconic sights from the area. Mental health emerged as an important need to be addressed through the app during discussion of almost all features. Participants also stressed the importance of ensuring privacy and reducing stigma through the app. Conclusions: A PrEP adherence app was iteratively adapted with feedback from BMSM, resulting in a new app modified fo…	https://www.scopus.com/inward/record.uri?eid=2-s2.0-85151455978&doi=10.2196%2f43019&partnerID=40&md5=b9fb09a6dfaa842cb4ae0ceea2376243;http://dx.doi.org/10.2196/43019	1		No critical analysis	1
2022	Int. J. Environ. Res. Public Health	Reis CI,Pernencar C,Carvalho M,Gaspar P,Martinho R,Frontini R,Alves R,Sousa P	Development of an mHealth Platform for Adolescent Obesity Prevention: User-Centered Design Approach	Obesity is a chronic condition that influences the quality of life of patients and families while increasing the economic burden for the world population. Multidisciplinary prevention programs are crucial to address it, allowing an early introduction of healthy behaviors into daily habits. Mobile health interventions provide adequate support for these programs, especially considering the gamifica…	https://www.scopus.com/inward/record.uri?eid=2-s2.0-85139812928&doi=10.3390%2fijerph191912568&partnerID=40&md5=7612bad112a876a38630c92e385dbd76;http://dx.doi.org/10.3390/ijerph191912568	1		No critical analysis	1
2022	BMC Nephrol.	Engels N,van der Nat PB,Ankersmid JW,Prick JC,Parent E,The, R.,Takahashi A,Bart HA,van Uden-Kraan CF,Stiggelbout AM,Bos WJ,van den Dorpel MA	Development of an online patient decision aid for kidney failure treatment modality decisions	Background: Patient decision aids (PtDAs) support patients and clinicians in shared decision-making (SDM). Real-world outcome information may improve patients‚Äô risk perception, and help patients make decisions congruent with their expectations and values. Our aim was to develop an online PtDA to support kidney failure treatment modality decision-making, that: 1) provides patients with real-worl…	https://www.scopus.com/inward/record.uri?eid=2-s2.0-85133609688&doi=10.1186%2fs12882-022-02853-0&partnerID=40&md5=b90143db15ceb1833ecbfd6b6885825c;http://dx.doi.org/10.1186/s12882-022-02853-0	1		No critical analysis	1
2022		I. Izharulhaq,D. P. Lestari,R. D. Prayogo	Development of Audiobook Interaction Design for People with Vision Impairment Based on User-Centered Design Approach	People with vision impairment have fewer sources of information than normal people because of the limitation to accessing information with their sight. As a result, this leads to an information gap. The use of audiobooks has become a way to lessen the gap. An audiobook is a recording of a book that is read aloud by the narrator. With the audiobook, a person can access the information contained in…	http://dx.doi.org/10.1109/ICoDSE56892.2022.9971922	1		No critical analysis	1
2022	Front. Psychiatry	Anderson AC,Robinson AH,Potter E,Kerley B,Flynn D,Lubman DI,Verdejo-Garc√≠a A	Development of Goal Management Training+ for Methamphetamine Use Disorder Through Collaborative Design	Background: Methamphetamine use disorder (MUD) is associated with executive dysfunctions, which are linked with poorer treatment outcomes including earlier drop out and relapse. However, current treatments for MUD do not address executive functions. Goal Management Training (GMT) is an evidence-based cognitive remediation program for executive dysfunction, although required modifications to enhan…	https://www.scopus.com/inward/record.uri?eid=2-s2.0-85129901523&doi=10.3389%2ffpsyt.2022.876018&partnerID=40&md5=5d79a637024fb43f73cdda1f6d763fac;http://dx.doi.org/10.3389/fpsyt.2022.876018	1		No critical analysis	1
2023	Breast	Stewart SJ,Slodkowska-Barabasz J,McGeagh L,Moon Z,Brett J,Wells M,Brown MC,Turner M,Horne R,Fenlon D,Rehman F,Cain H,Donnelly P,Harmer V,Turner L,Rose J,Sharp L,Watson E	Development of the HT&Me intervention to support women with breast cancer to adhere to adjuvant endocrine therapy and improve quality of life	Background: Breast cancer is the most common cancer in women worldwide. Approximately 80% of breast cancers are oestrogen receptor positive (ER+). Patients treated surgically are usually recommended adjuvant endocrine therapy (AET) for 5‚Äì10 years. AET significantly reduces recurrence, but up to 50% of women do not take it as prescribed. Objective: To co-design and develop an intervention to sup…	https://www.scopus.com/inward/record.uri?eid=2-s2.0-85164666994&doi=10.1016%2fj.breast.2023.05.007&partnerID=40&md5=b170340e681c38a124206338fc906734;http://dx.doi.org/10.1016/j.breast.2023.05.007	1		No critical analysis	1
2023	J. Med. Internet Res.	Ha S,Ho SH,Bae YH,Lee M,Kim JH,Kim JH,Lee J	Digital health equity and tailored health care service for people with disability: User-centered design and usability study	Background: As digital health services advance, digital health equity has become a significant concern. However, people with disability and older adults still face health management limitations, particularly in the COVID-19 pandemic. An essential area of investigation is proposing a patient-centered design strategy that uses patient-generated health data (PGHD) to facilitate optimal communication…	https://www.scopus.com/inward/record.uri?eid=2-s2.0-85178495501&doi=10.2196%2f50029&partnerID=40&md5=7cf01dd3f111a20b2b63442fae54f1e1;http://dx.doi.org/10.2196/50029	1		No critical analysis	1
2023	Int. J. Environ. Res. Public Health	Ålvarez-P√©rez Y,Duarte-D√≠az A,Toledo-Ch√°varri A,Abt-Sacks A,Ramos-Garc√≠a V,Torres-Casta√±o A,Rivero-Santana A,Perestelo-P√©rez L	Digital Health Literacy and Person-Centred Care: Co-Creation of a Massive Open Online Course for Women with Breast Cancer	The diagnosis of breast cancer (BC) can make the affected person vulnerable to suffering the possible consequences of the use of low-quality health information. Massive open online courses (MOOCs) may be a useful and efficient resource to improve digital health literacy and person-centred care in this population. The aim of this study is to co-create a MOOC for women with BC, using a modified des…	https://www.scopus.com/inward/record.uri?eid=2-s2.0-85149972917&doi=10.3390%2fijerph20053922&partnerID=40&md5=c8e0d52ee350d7c12e3040d924b7d58b;http://dx.doi.org/10.3390/ijerph20053922	1		No critical analysis	1
2024	BMJ Supportive and Palliative Care	Ferreira J,Ferreira M,Fernandes CS,Castro J,Campos MJ	Digitisation of patient preferences in palliative care: mobile app prototype	Background Engaging in advance care planning can be emotionally challenging, but gamification and technology are suggested as a potential solution. Objective Present the development stages of a mobile app prototype to improve quality of life for patients in palliative care. Design The study started with a comprehensive literature review to establish a foundation. Subsequently, interviews were con…	https://www.scopus.com/inward/record.uri?eid=2-s2.0-85169918312&doi=10.1136%2fspcare-2023-004516&partnerID=40&md5=d15e566f8055419428108b015eacfe3a;http://dx.doi.org/10.1136/spcare-2023-004516	1		No critical analysis	1
2024	Digit. Health	Ganeshkumar P,Bhatnagar A,Burka D,Durgad K,Krishna A,Das B,Chandak M,Sharma M,Shivasankar R,Pathni AK,Kunwar A,Kaur P	Discovery, development, and deployment of a user-centered point-of-care digital information system to treat and track hypertension and diabetes patients under India Hypertension Control Initiative 2019‚Äì2022, India	Background: Hypertension affects 28.5% of Indians aged 18‚Äì69. Real-time registration and follow-up of persons with hypertension are possible with point-of-care digital information systems. We intend to describe herein the experiences of discovering, developing, and deploying a point-of-care digital information system for public health facilities under the India Hypertension Control Initiative. …	https://www.scopus.com/inward/record.uri?eid=2-s2.0-85192362882&doi=10.1177%2f20552076241250153&partnerID=40&md5=0f65a3332b2783d660a88b13a123271d;http://dx.doi.org/10.1177/20552076241250153	1		No critical analysis	1
2023	JAMIA Open	Nelson LA,Reale C,Anders S,Beebe R,Rosenbloom ST,Hackstadt A,Harper KJ,Mayberry LS,Cobb JG,Peterson N,Elasy T,Yu Z,Martinez W	Empowering patients to address diabetes care gaps: formative usability testing of a novel patient portal intervention	Objective: The aim of this study was to design and assess the formative usability of a novel patient portal intervention designed to empower patients with diabetes to initiate orders for diabetes-related monitoring and preventive services. Materials and Methods: We used a user-centered Design Sprint methodology to create our intervention prototype and assess its usability with 3 rounds of iterati…	https://www.scopus.com/inward/record.uri?eid=2-s2.0-85161618940&doi=10.1093%2fjamiaopen%2fooad030&partnerID=40&md5=6ad343a58f0501da840ee93cac2fb9c2;http://dx.doi.org/10.1093/jamiaopen/ooad030	1		No critical analysis	1
2022	JMIR Hum. Factors	Brown EG,Schleimer E,Bledsoe IO,Rowles W,Miller NA,Sanders SJ,Rankin KP,Ostrem JL,Tanner CM,Bove R	Enhancing Clinical Information Display to Improve Patient Encounters: Human-Centered Design and Evaluation of the Parkinson Disease-BRIDGE Platform	Background: People with Parkinson disease (PD) have a variety of complex medical problems that require detailed review at each clinical encounter for appropriate management. Care of other complex conditions has benefited from digital health solutions that efficiently integrate disparate clinical information. Although various digital approaches have been developed for research and care in PD, no d…	https://www.scopus.com/inward/record.uri?eid=2-s2.0-85130621798&doi=10.2196%2f33967&partnerID=40&md5=a735a5f1b5d9170da21f6169369b7804;http://dx.doi.org/10.2196/33967	1		No critical analysis	1
2023	ACM Trans. Comput. Hum. Interact.	Persa N,Anderson CG,Martinez R,Collins M,Anderson-Coto MJ,Squire KD	Enhancing Youth Self-Regulation Through Wearable Apps: Increasing Usage Through Participatory Design in Low Income Youth	Managing attention, progressing towards goals, and monitoring behaviors are elements of self-regulation (SR). SR applications based on contemplative practices such as breath counting have demonstrated gains in field studies but have failed to engage youth without coercion. Prior research generated behavioral and neurological changes, but was disliked by youth. This three-part study includes a par…	https://www.scopus.com/inward/record.uri?eid=2-s2.0-85146785152&doi=10.1145%2f3490169&partnerID=40&md5=d343e5e73624c73955ae07ee54dec724;http://dx.doi.org/10.1145/3490169	1		No critical analysis	1
2022	Front. Digit. Health	Claborn KR,Creech S,Whittfield Q,Parra-Cardona R,Daugherty A,Benzer J	Ethical by Design: Engaging the Community to Co-design a Digital Health Ecosystem to Improve Overdose Prevention Efforts Among Highly Vulnerable People Who Use Drugs	Introduction: The COVID-19 pandemic highlighted significant structural barriers that exacerbated health inequities among people at-risk for overdose. Digital health technologies have the potential to overcome some of these barriers; however, development of these technologies often fails to include people who use drugs and community key stakeholders in the development and dissemination process. Co…	https://www.scopus.com/inward/record.uri?eid=2-s2.0-85131652270&doi=10.3389%2ffdgth.2022.880849&partnerID=40&md5=d03e366a72c40186602281976ba7dba6;http://dx.doi.org/10.3389/fdgth.2022.880849	1		No critical analysis	1
2022	JMIR Hum. Factors	Tendedez H,Ferrario MA,McNaney R,Gradinar A	Exploring Human-Data Interaction in Clinical Decision-making Using Scenarios: Co-design Study	Background: When caring for patients with chronic conditions such as chronic obstructive pulmonary disease (COPD), health care professionals (HCPs) rely on multiple data sources to make decisions. Collating and visualizing these data, for example, on clinical dashboards, holds the potential to support timely and informed decision-making. Most studies on data-supported decision-making (DSDM) techn…	https://www.scopus.com/inward/record.uri?eid=2-s2.0-85130618447&doi=10.2196%2f32456&partnerID=40&md5=04f239a151bc5c015a878fe86277f28d;http://dx.doi.org/10.2196/32456	1		No critical analysis	1
2023	JMIR Hum. Factors	Johansen SK,Kanstrup AM,Haseli K,Stenmo VH,Thomsen JL,Rathleff MS	Exploring User Visions for Modeling mHealth Apps Toward Supporting Patient-Parent-Clinician Collaboration and Shared Decision-making When Treating Adolescent Knee Pain in General Practice: Workshop Study	Background: Long-standing knee pain is one of the most common reasons for adolescents (aged 10-19 years) to consult general practice. Generally, 1 in 2 adolescents will continue to experience pain after 2 years, but exercises and self-management education can improve the prognosis. However, adherence to exercises and self-management education interventions remains poor. Mobile health (mHealth) ap…	https://www.scopus.com/inward/record.uri?eid=2-s2.0-85159889608&doi=10.2196%2f44462&partnerID=40&md5=0aa75ddf6bbcef3ebeea957e3fe8d138;http://dx.doi.org/10.2196/44462		1
2023	I-Com	Weber P,Mahmood F,Ahmadi M,Von Jan V,Ludwig T,Wieching R	Fridolin: participatory design and evaluation of a nutrition chatbot for older adults	In recent years, emerging approaches to chatbot-guided food coaching and dietary management, while innovative and promising in nature, have often lacked long-term studies. Therefore, with this work, we pursued a participatory approach within a design case study to the co-design and development of a nutrition chatbot for elderly people. Overall, 15 participants were directly involved in the study,…	https://www.scopus.com/inward/record.uri?eid=2-s2.0-85150636719&doi=10.1515%2ficom-2022-0042&partnerID=40&md5=6e13e05f21363b68a9383db92502b6f9;http://dx.doi.org/10.1515/icom-2022-0042		1
2023	PEC Innov.	Lockton J,Oxlad M,Due C	Grandparents' pregnancy and neonatal loss network: Designing a website for grandparents bereaved by the perinatal loss of a grandchild	Objectives: When a child dies during the perinatal period, grandparents lack the resources to navigate their loss. We applied principles of co-creation and consumer-informed design to seek grandparents' expertise in determining (1) whether an internet-based resource would be suitable/beneficial for grandparents, (2) if so, what design features and content should be included and, (3) any barriers …	https://www.scopus.com/inward/record.uri?eid=2-s2.0-85174465320&doi=10.1016%2fj.pecinn.2023.100228&partnerID=40&md5=a833869b9d174a0734ae96459d6a2a5e;http://dx.doi.org/10.1016/j.pecinn.2023.100228	1		No critical analysis	1
2023	J. Med. Internet Res.	Faber JS,Al-Dhahir I,Kraal JJ,Breeman LD,van den Berg-Emons RJ,Reijnders T,van Dijk S,Janssen VR,Kraaijenhagen RA,Visch VT,Chavannes NH,Evers AW	Guide Development for eHealth Interventions Targeting People With a Low Socioeconomic Position: Participatory Design Approach	Background: People with a low socioeconomic position (SEP) are less likely to benefit from eHealth interventions, exacerbating social health inequalities. Professionals developing eHealth interventions for this group face numerous challenges. A comprehensive guide to support these professionals in their work could mitigate these inequalities. Objective: We aimed to develop a web-based guide to su…	https://www.scopus.com/inward/record.uri?eid=2-s2.0-85178649293&doi=10.2196%2f48461&partnerID=40&md5=94df97d38140c1cd2552c5d87343dbd1;http://dx.doi.org/10.2196/48461	1		No critical analysis	1
2023	JMIR Aging	Holmqvist M,Ros A,Lindenfalk B,Thor J,Johansson L	How Older Persons and Health Care Professionals Co-designed a Medication Plan Prototype Remotely to Promote Patient Safety: Case Study	Background: Harm from medications is a major patient safety challenge. Most adverse drug events arise when a medication is prescribed or reevaluated. Therefore, interventions in this area may improve patient safety. A medication plan, that is, a plan for continued treatment with medications, may support patient safety. Participation of patients in the design of health care products or services ma…	https://www.scopus.com/inward/record.uri?eid=2-s2.0-85159816805&doi=10.2196%2f41950&partnerID=40&md5=55360546f0c961180d1448530932d72b;http://dx.doi.org/10.2196/41950		1
2023	BMJ Quality and Safety	Woodward M,Dixon-Woods M,Randall W,Walker C,Hughes C,Blackwell S,Dewick L,Bahl R,Draycott T,Winter C,Ansari A,Powell A,Willars J,Brown IA,Olsson A,Richards N,Leeding J,Hinton L,Burt J,Maistrello G,Davies C,Van Der Scheer JW	How to co-design a prototype of a clinical practice tool: A framework with practical guidance and a case study	Clinical tools for use in practice-such as medicine reconciliation charts, diagnosis support tools and track-And-Trigger charts-Are endemic in healthcare, but relatively little attention is given to how to optimise their design. User-centred design approaches and co-design principles offer potential for improving usability and acceptability of clinical tools, but limited practical guidance is cur…	https://www.scopus.com/inward/record.uri?eid=2-s2.0-85179835489&doi=10.1136%2fbmjqs-2023-016196&partnerID=40&md5=19ea08668094b1d41f43d8b35b490024;http://dx.doi.org/10.1136/bmjqs-2023-016196		1
2023	Front. Pediatr.	Poot CC,Meijer E,Bruil A,Venema M,Vegt NJ,Donkel N,van Noort V,Chavannes NH,Roest AA	How to use participatory design to develop an eHealth intervention to reduce preprocedural stress and anxiety among children visiting the hospital: The Hospital Hero app multi-study and pilot report	Background: Medical procedures can cause considerable stress and anxiety among children. Current interventions mainly diminish stress and anxiety during procedures, while stress and anxiety often build up at home. Moreover, interventions often focus on either distraction or preparation. eHealth can combine multiple strategies and provide a low-cost solution that can be used outside the hospital. …	https://www.scopus.com/inward/record.uri?eid=2-s2.0-85149375870&doi=10.3389%2ffped.2023.1132639&partnerID=40&md5=7014c71e9d29b74d5d87c5031c1b87f5;http://dx.doi.org/10.3389/fped.2023.1132639	1		No critical analysis	1
2022	Digit. Health	Hyde Z,Roura R,Varanasi K,McGinn T,Evans J,Verschoore B,Yang C,Labrique A,Ricketts EP,Rothman RE,Latkin CA,Hsieh YH	Human-centered design development of mHealth patient-to-peer referral tool in the emergency department	Background: Given the steady increase of emergency department (ED) visits related to opioid overdoses, this study aims to determine the design and usability of an ED-centered mHealth patient-to-peer referral prototype tool that allows patients to refer peers to comprehensive HIV/HCV and opioid misuse prevention services. Methods: Two iterative focus group discussion (FDG) sessions and one use-cas…	https://www.scopus.com/inward/record.uri?eid=2-s2.0-85144147105&doi=10.1177%2f20552076221143238&partnerID=40&md5=96f6287939e87f9882189296df72b90e;http://dx.doi.org/10.1177/20552076221143238	1		No DHI co-designed, just preliminary ideas	1
2022		Kurscheidt M,Schaffer K,Slevin P,Westers M,Hollenbenders Y,Schramm W	Human-centered Design for a Chronic Disease Management System: An Explorative Case for Cystic Fibrosis	Background: Consistent self-management can improve symptoms and increase the quality of life of persons with cystic fibrosis (CF) who require daily care through following complex, time-consuming, and frequently changing self-management routines. However, it is challenging for many persons with CF to adhere to their self-management routines. Mobile health (mHealth) applications can support patient…	https://www.scopus.com/inward/record.uri?eid=2-s2.0-85139068598&doi=10.1109%2fICHI54592.2022.00062&partnerID=40&md5=40d0d4acbeaa496a1e10359c1cca965a;http://dx.doi.org/10.1109/ICHI54592.2022.00062	1		No critical analysis	1
2022	JMIR Form. Res.	Johnston W,Keogh A,Dickson J,Leslie SJ,Megyesi P,Connolly R,Burke D,Caulfield B	Human-Centered Design of a Digital Health Tool to Promote Effective Self-care in Patients with Heart Failure: Mixed Methods Study	Background: Effective self-care is an important factor in the successful management of patients with heart failure (HF). Despite the importance of self-care, most patients with HF are not adequately taught the wide range of skills required to become proficient in self-care. Digital health technology (DHT) may provide a novel solution to support patients at home in effective self-care, with the vi…	https://www.scopus.com/inward/record.uri?eid=2-s2.0-85130623850&doi=10.2196%2f34257&partnerID=40&md5=c5bfdc8df5773a5dac5ce236f458209f;http://dx.doi.org/10.2196/34257	1		No critical analysis	1
2022	BMC Med. Inform. Decis. Mak.	Garabedian PM,Gannon MP,Aaron S,Wu E,Burns Z,Samal L	Human-centered design of clinical decision support for management of hypertension with chronic kidney disease	Background: Primary care providers face challenges in recognizing and controlling hypertension in patients with chronic kidney disease (CKD). Clinical decision support (CDS) has the potential to aid clinicians in identifying patients who could benefit from medication changes. This study designed an alert to control hypertension in CKD patients using an iterative human-centered design process.Meth…	https://search.ebscohost.com/login.aspx?direct=true&db=ccm&AN=158509836&site=ehost-live;http://dx.doi.org/10.1186/s12911-022-01962-y	1		No critical analysis	1
2022	JMIR Form. Res.	Jarman HK,McLean SA,Rodgers R,Fuller-Tyszkiewicz M,Paxton S,O'Gorman B,Harris E,Shatte A,Bishop K,Baumann T,Mahoney D,Daugelat MC,Yager Z	Informing mHealth and Web-Based Eating Disorder Interventions: Combining Lived Experience Perspectives With Design Thinking Approaches	Background: App-based interventions designed to prevent and treat eating disorders have considerable potential to overcome known barriers to treatment seeking. Existing apps have shown efficacy in terms of symptom reduction; however, uptake and retention issues are common. To ensure that apps meet the needs and preferences of those for whom they were designed, it is critical to understand the liv…	https://www.scopus.com/inward/record.uri?eid=2-s2.0-85144809256&doi=10.2196%2f38387&partnerID=40&md5=6dfcbc4d3af37b2f729664204d4bd14d;http://dx.doi.org/10.2196/38387	1		No critical analysis	1
2023	Digit. Health	Moral C,P√©rez-Rodr√≠guez R,Villalba-Mora E,Barrio-Cortes J,Ferre X,Rodr√≠guez-Ma√±as L	Integrated health system to assess and manage frailty in community dwelling: Co-design and usability evaluation	Objective: We aimed to co-create and evaluate an integrated system to follow-up frailty in a community dwelling environment and provide a multi-modal tailored intervention. Frailty and dependency among the older population are a major challenge to the sustainability of healthcare systems. Special attention must be paid to the needs and particularities of frail older persons as a vulnerable group.…	https://www.scopus.com/inward/record.uri?eid=2-s2.0-85162921183&doi=10.1177%2f20552076231181229&partnerID=40&md5=b27d7073d8c89cd643df745c02a039a9;http://dx.doi.org/10.1177/20552076231181229	1		No critical analysis	1
2022		Faizzati M,Arifiansyah F	Interaction Design of Fertility Tracking Application Using User-Centered Design	Fertility tracking application (FTA) is a type of digital health product in the form of a digital tracker that helps women manage their menstruation. Given that every woman has different menstrual characteristics, FTA has the potential to alienate certain groups of users. Thus, the aim of this research is to create an interaction design that can accommodate both normal and outlier users of FTA. T…	https://www.scopus.com/inward/record.uri?eid=2-s2.0-85145781195&doi=10.1109%2fICoDSE56892.2022.9971817&partnerID=40&md5=c9b893a557603df9b500b2f9ba0af9dc;http://dx.doi.org/10.1109/ICoDSE56892.2022.9971817	1		No critical analysis	1
2022	JMIR Hum. Factors	Sikder A,Dickhoner J,Kysh L,Musheghyan L,Shekherdimian S,Levine B,Espinoza J	International Collaboration to Develop a Remote Monitoring Web App for COVID-19 Patients in Armenia: Design and Development With Agile Methodology	Background: COVID-19 has led to over 500 million cases and 6.2 million deaths around the world. Low- and middle-income countries (LMICs) like Armenia face unique infrastructure, financial, and capacity challenges that in many cases result in worse outcomes. Health care facilities across Armenia experienced a shortage of resources, including hospital beds and oxygen, which was further exacerbated …	https://www.scopus.com/inward/record.uri?eid=2-s2.0-85144806394&doi=10.2196%2f40110&partnerID=40&md5=1646bda72ba4a688d493840544b69f36;http://dx.doi.org/10.2196/40110	1		No critical analysis	1
2023	BMJ Open	Smith KA,Van Pinxteren M,Mbokazi N,Majikela-Dlangamandla B,Delobelle P,Levitt N,McGrath N	Intervention development of 'Diabetes Together' using the person-based approach: A couples-focused intervention to support self-management of type 2 diabetes in South Africa	Objectives Type 2 diabetes (T2D) is a growing concern in South Africa, where many find self-management challenging. Behaviour-change health interventions are enhanced by involving partners of patients. We aimed to develop a couples-focused intervention to improve self-management of T2D among adults in South Africa. Design We used the person-based approach (PBA): synthesising evidence from existin…	https://www.scopus.com/inward/record.uri?eid=2-s2.0-85158089853&doi=10.1136%2fbmjopen-2022-069982&partnerID=40&md5=ebd4049382a2ab1156820489e67d8aa1;http://dx.doi.org/10.1136/bmjopen-2022-069982	1		No critical analysis	1
2022	JMIR Pediatr. Parent.	Johnson RW,White BK,Gucciardi DF,Gibson N,Williams SA	Intervention Mapping of a Gamified Therapy Prescription App for Children With Disabilities: User-Centered Design Approach	Background: Mobile health (mHealth) apps for children are increasing in availability and scope. Therapy (physiotherapy, speech pathology, and occupational therapy) prescription apps to improve home or school program adherence work best when developed to be highly engaging for children and when they incorporate behavior change techniques (BCTs) within their design. Objective: The aim of this study…	https://www.scopus.com/inward/record.uri?eid=2-s2.0-85135880381&doi=10.2196%2f34588&partnerID=40&md5=8da030edcca5653ba7bb1d81a1d1b428;http://dx.doi.org/10.2196/34588	1		No critical analysis	1
2023	BMC Nurs.	Isangula K,Pallangyo ES,Ndirangu-Mugo E	Interventions co-designed by healthcare providers and clients for improving therapeutic relationships in maternal and child healthcare: a pilot study using human centered design in rural Tanzania	Background: Research shows that poor provider‚Äìclient interactions in maternity and child health (MCH) continue to affect health outcomes, service uptake, continuity of care, and trust in formal healthcare systems. Objective: The study's objective was to jointly create a prototype intervention package for enhancing nurse-client relationships using human centered design (HCD) approach. Methods: A…	https://search.ebscohost.com/login.aspx?direct=true&db=ccm&AN=171917294&site=ehost-live;http://dx.doi.org/10.1186/s12912-023-01472-w		1
2023	JMIR Form. Res.	Dunlop E,Ferguson A,Mueller T,Baillie K,Laskey J,Clarke J,Kurdi A,Wales A,Connolly T,Bennie M	Involving Patients and Clinicians in the Design of Wireframes for Cancer Medicines Electronic Patient Reported Outcome Measures in Clinical Care: Mixed Methods Study	Background: Cancer treatment is a key component of health care systems, and the increasing number of cancer medicines is expanding the treatment landscape. However, evidence of the impact on patients has been focused more on chemotherapy toxicity and symptom control and less on the effect of cancer medicines more broadly on patients‚Äô lives. Evolving electronic patient-reported outcome measures …	https://www.scopus.com/inward/record.uri?eid=2-s2.0-85182583965&doi=10.2196%2f48296&partnerID=40&md5=d7d17ad4d2533ab2987fb8474a528645;http://dx.doi.org/10.2196/48296	1		No critical analysis	1
2022	Journal of Responsible Technology	Andrews JA,Rawsthorne M,Manolescu C,Burton McFaul M,French B,Rye E,McNaughton R,Baliousis M,Smith S,Biswas S,Baker E,Repper D,Long Y,Jilani T,Clos J,Higton F,Moghaddam N,Malins S	Involving psychological therapy stakeholders in responsible research to develop an automated feedback tool: Learnings from the ExTRAPPOLATE project	Understanding stakeholders‚Äô views on novel autonomous systems in healthcare is essential to ensure these are not abandoned after substantial investment has been made. The ExTRAPPOLATE project applied the principles of Responsible Research and Innovation (RRI) in the development of an automated feedback system for psychological therapists, ‚ÄòAutoCICS‚Äô. A Patient and Practitioner Reference Gro…	https://www.scopus.com/inward/record.uri?eid=2-s2.0-85164559775&doi=10.1016%2fj.jrt.2022.100044&partnerID=40&md5=45fdaab9b7609cd3cbc64dd0a9dc8b12;http://dx.doi.org/10.1016/j.jrt.2022.100044	1		No critical analysis	1
2022	Educ. Technol. Res. Dev.	Schmidt M,Lu J,Luo W,Cheng L,Lee M,Huang R,Weng Y,Kichler JC,Corathers SD,Jacobsen LM,Albanese-O‚Ä≤Neill A,Smith L,Westen S,Gutierrez-Colina AM,Heckaman L,Wetter SE,Driscoll KA,Modi A	Learning experience design of an mHealth self-management intervention for adolescents with type 1 diabetes	Type 1 diabetes (T1D) is a lifelong and chronic condition that can cause severely compromised health. The T1D treatment regimen is complex, and is a particular challenge for adolescents, who frequently experience a number of treatment adherence barriers (e.g., forgetfulness, planning and organizational challenges, stress). Diabetes Journey is a gamified mHealth program designed to improve T1D sel…	https://search.ebscohost.com/login.aspx?direct=true&db=psyh&AN=2023-29570-009&site=ehost-live;http://dx.doi.org/10.1007/s11423-022-10160-6	1		No critical analysis	1
2022		Kornfield R,Meyerhoff J,Studd H,Bhattacharjee A,Williams JJ,Reddy M,Mohr DC	Meeting Users Where They Are: User-centered Design of an Automated Text Messaging Tool to Support the Mental Health of Young Adults	Young adults have high rates of mental health conditions, but most do not want or cannot access formal treatment. We therefore recruited young adults with depression or anxiety symptoms to co-design a digital tool for self-managing their mental health concerns. Through study activities - consisting of an online discussion group and a series of design workshops - participants highlighted the impor…	https://www.scopus.com/inward/record.uri?eid=2-s2.0-85128425489&doi=10.1145%2f3491102.3502046&partnerID=40&md5=35ef43ea881f4279676824f25eb6fd62;http://dx.doi.org/10.1145/3491102.3502046	1		No critical analysis	1
2022	JMIR Form. Res.	Lawrason SV,Brown-Ganzert L,Campeau L,MacInnes M,Wilkins CJ,Ginis KA	mHealth Physical Activity Intervention for Individuals With Spinal Cord Injury: Planning and Development Processes	Background: Interventions to support physical activity participation among individuals with spinal cord injury (SCI) are required given this population's low levels of physical activity and extensive barriers to quality physical activity experiences. Objective: This study aimed to develop a mobile health intervention, called SCI Step Together, to improve the quantity and quality of physical activ…	https://www.scopus.com/inward/record.uri?eid=2-s2.0-85136927312&doi=10.2196%2f34303&partnerID=40&md5=c993a854d8f6e6d986bf1c3b10854601;http://dx.doi.org/10.2196/34303	1		No critical analysis	1
2023	JMIR Form. Res.	Kadirvelu B,Bellido Bel T,Wu X,Burmester V,Ananth S,Branco BC,Girela-Serrano B,Gledhill J,Di Simplicio M,Nicholls D,Faisal AA	Mindcraft, a Mobile Mental Health Monitoring Platform for Children and Young People: Development and Acceptability Pilot Study	Background: Children and young people's mental health is a growing public health concern, which is further exacerbated by the COVID-19 pandemic. Mobile health apps, particularly those using passive smartphone sensor data, present an opportunity to address this issue and support mental well-being. Objective: This study aimed to develop and evaluate a mobile mental health platform for children and …	https://www.scopus.com/inward/record.uri?eid=2-s2.0-85163813001&doi=10.2196%2f44877&partnerID=40&md5=9cdb05b75ceaed61000bf385ae72333e;http://dx.doi.org/10.2196/44877	1		No critical analysis	1
2023	Front. Public Health	Bilardi J,Webb A,Trieu VH,Sharp G,McIntosh J,Temple-Smith M	Miscarriage Australia: the use of a human centered design approach to design and develop a website for those affected by miscarriage	Background: Past research has shown that Australians affected by miscarriage want a website specific to both miscarriage and their local region that is accessible, comprehensive, evidence-based and informed by experts. The aim of this study was to design, develop and evaluate the Miscarriage Australia website using human centered design. Methods: A four stage human centered design approach was us…	https://www.scopus.com/inward/record.uri?eid=2-s2.0-85160092828&doi=10.3389%2ffpubh.2023.1128768&partnerID=40&md5=6843b93c585f28f9983b44a2ec6f3170;http://dx.doi.org/10.3389/fpubh.2023.1128768	1		No critical analysis	1
2022	JMIR Aging	Tran-Nguyen K,Berger C,Bennett R,Wall M,Morin SN,Rajabiyazdi F	Mobile App Prototype in Older Adults for Postfracture Acute Pain Management: User-Centered Design Approach	Background: Postfracture acute pain is often inadequately managed in older adults. Mobile health (mHealth) technologies can offer opportunities for self-management of pain; however, insufficient apps exist for acute pain management after a fracture, and none are designed for an older adult population. Objective: This study aims to design, develop, and evaluate an mHealth app prototype using a hum…	https://www.scopus.com/inward/record.uri?eid=2-s2.0-85144769504&doi=10.2196%2f37772&partnerID=40&md5=02482136c94e989003debe5ae5d000ab;http://dx.doi.org/10.2196/37772		1
2024		Khiawaiy S,Boonchieng W,Intawong K	Mobile health applications for monitoring children's oral health at school	This paper aims to development of an information system tailored for the management of individual oral health examination data among primary school children in Thailand's Kuantan district. The study employs the Research and Development (R&D) methodology, comprising three phases. In phase 1, a comprehensive situation analysis is conducted through documentary reviews and group discussions. Phase 2 …	https://www.scopus.com/inward/record.uri?eid=2-s2.0-85190647354&doi=10.1109%2fECTIDAMTNCON60518.2024.10480042&partnerID=40&md5=2fb351863a868e4aa268e62061e9c29f;http://dx.doi.org/10.1109/ECTIDAMTNCON60518.2024.10480042	1		No critical analysis	1
2022	BMC Med. Inform. Decis. Mak.	Kim M,Kim Y,Choi M	Mobile health platform based on user-centered design to promote exercise for patients with peripheral artery disease	Background: Peripheral artery disease (PAD) is a cardiovascular disease that can be improved by risk factor modification. Mobile health (mHealth) intervention is an effective method of healthcare delivery to promote behavior changes. An mHealth platform can encourage consistent involvement of participants and healthcare providers for health promotion. This study aimed to develop an mHealth platfo…	https://www.scopus.com/inward/record.uri?eid=2-s2.0-85135206534&doi=10.1186%2fs12911-022-01945-z&partnerID=40&md5=8488716bb01ba3664c895cb29983d066;http://dx.doi.org/10.1186/s12911-022-01945-z	1		No critical analysis	1
2023		T. Wahyuningrum,N. A. Prasetyo,G. F. Fitriana,D. F. Hebrasianto Permadi,I. Puspitasari,M. Al Fatoni	Modified Agile User Experience for Developing Student Medical Report	Health screening for elementary and middle school students in Indonesia is challenging for schools and Public Health Centers (PUSKESMAS). The screening process is generally manual, so it is hard to analysis based on student health in school and identify health problems. With this urgent need, we initiated a system that can manage website-based student health data with a fast development system th…	http://dx.doi.org/10.1109/ICoSNIKOM60230.2023.10364384	1		No critical analysis	1
2024	Health Expect.	Turner A,Flood VM,LaMonica HM	Older adults' needs and preferences for a nutrition education digital health solution: A participatory design study	Background: The global population is ageing rapidly and there is a need for strategies to promote health and wellbeing among older adults. Nutrition knowledge is a key predictor of dietary intake; therefore, effective educational programmes are urgently required to rectify poor dietary patterns. Digital health technologies provide a viable option for delivering nutrition education that is cost‚Äê…	https://search.ebscohost.com/login.aspx?direct=true&db=ccm&AN=175641765&site=ehost-live;http://dx.doi.org/10.1111/hex.13923		1
2023	JMIR Aging	Holmqvist M,Johansson L,Lindenfalk B,Thor J,Ros A	Older Persons‚Äô and Health Care Professionals‚Äô Design Choices When Co-Designing a Medication Plan Aiming to Promote Patient Safety: Case Study	Background: Harm from medications is a major patient safety challenge among older persons. Adverse drug events tend to arise when prescribing or evaluating medications; therefore, interventions targeting these may promote patient safety. Guidelines highlight the value of a joint plan for continued treatment. If such a plan includes medications, a medication plan promoting patient safety is advise…	https://www.scopus.com/inward/record.uri?eid=2-s2.0-85176753115&doi=10.2196%2f49154&partnerID=40&md5=4a2567d30f583d27b5e0687785f7c1f5;http://dx.doi.org/10.2196/49154	1		No critical analysis	1
2022	BMC Med. Inform. Decis. Mak.	Lundell S,Toots A,S√∂nnerfors P,Halvarsson A,Wadell K	Participatory methods in a digital setting: experiences from the co-creation of an eHealth tool for people with chronic obstructive pulmonary disease	Background: Using participatory methods to engage end-users in the development and design of eHealth is important to understand and incorporate their needs and context. Within participatory research, recent social distancing practice has forced a transition to digital communication platforms, a setting that warrants deeper understanding. The aim of this study was to describe the experiences of, a…	https://search.ebscohost.com/login.aspx?direct=true&db=ccm&AN=156496526&site=ehost-live;http://dx.doi.org/10.1186/s12911-022-01806-9		1
2023	J. Med. Internet Res.	Bally EL,Cheng D,van Grieken A,Sanz MF,Zanutto O,Carroll A,Darley A,Roozenbeek B,Dippel DW,Raat H	Patients‚Äô Perspectives Regarding Digital Health Technology to Support Self-management and Improve Integrated Stroke Care: Qualitative Interview Study	Background: Digital technologies such as mobile apps and robotics have the potential to involve stroke patients better in the care process and to promote self-management. However, barriers exist that constrain the adoption and acceptance of technology in clinical practice. Examples of barriers are privacy concerns, challenges regarding usability, and the perception that there is no need for healt…	https://www.scopus.com/inward/record.uri?eid=2-s2.0-85151798434&doi=10.2196%2f42556&partnerID=40&md5=ff3a6ff53af127c9e5a5fdd061319cf1;http://dx.doi.org/10.2196/42556	1		No critical analysis	1
2023	BMC Pulm. Med.	S√∂nnerfors P,Skavberg Roaldsen K,Lundell S,Toots A,Wadell K,Halvarsson A	Preferences for an eHealth tool to support physical activity and exercise training in COPD: a qualitative study from the viewpoint of prospective users	Background: Despite well-known positive effects of pulmonary rehabilitation, access is limited. New strategies to improve access are advocated, including the use of eHealth tools. Objectives: The aim of this study was to explore prospective users‚Äô preferences for an eHealth tool to support the self-management of physical activity and exercise training in COPD. Methods: A qualitative research de…	https://www.scopus.com/inward/record.uri?eid=2-s2.0-85147958142&doi=10.1186%2fs12890-023-02353-3&partnerID=40&md5=1e3a088fddff72f42f2c0e95435397b1;http://dx.doi.org/10.1186/s12890-023-02353-3		1
2022	BMC Health Serv. Res.	Chatterjee A,Prinz A,Gerdes M,Martinez S,Pahari N,Meena YK	ProHealth eCoach: user-centered design and development of an eCoach app to promote healthy lifestyle with personalized activity recommendations	Background: Regular physical activity (PA), healthy habits, and an appropriate diet are recommended guidelines to maintain a healthy lifestyle. A healthy lifestyle can help to avoid chronic diseases and long-term illnesses. A monitoring and automatic personalized lifestyle recommendation system (i.e., automatic electronic coach or eCoach) with considering clinical and ethical guidelines, individu…	https://www.scopus.com/inward/record.uri?eid=2-s2.0-85137155875&doi=10.1186%2fs12913-022-08441-0&partnerID=40&md5=5840c3a9bc511989e67e084ba3b8189b;http://dx.doi.org/10.1186/s12913-022-08441-0	1		No critical analysis	1
2022	JMIR Pediatr. Parent.	Sonney J,Cho EE,Zheng Q,Kientz JA	Refinement of a Parent-Child Shared Asthma Management Mobile Health App: Human-Centered Design Study	Background: The school-age years, approximately ages 7 through 11, represent a natural transition when children begin assuming some responsibility for their asthma management. Previously, we designed a theoretically derived, tailored parent-child shared asthma management mobile health app prototype, Improving Asthma Care Together (IMPACT). Objective: The purpose of this study was to use human-cen…	https://www.scopus.com/inward/record.uri?eid=2-s2.0-85124955812&doi=10.2196%2f34117&partnerID=40&md5=4ef57c8ec6b065846e007cb61a8d6779;http://dx.doi.org/10.2196/34117	1		No critical analysis	1
2023	Disabil. Rehabil. Assist. Technol.	Grolier M,Arefyev A,Pereira B,Tavares Figueiredo I,Gerbaud L,Coudeyre E	Refining the design of a smartphone application for people with chronic low back pain using mixed quantitative and qualitative approaches	Introduction: A mobile application has the potential to involve people with chronic NSLBP in their rehabilitation. To refine the design of a smartphone application for people with chronic NSLBP using mixed quantitative and qualitative approaches. Methods: We used a user-centred design approach involving people with chronic NSLBP and healthcare professionals (HCPs). We used a three-step methodolog…	https://www.scopus.com/inward/record.uri?eid=2-s2.0-85095750763&doi=10.1080%2f17483107.2020.1839575&partnerID=40&md5=98c7e52685b39e573a11738bbbb01146;http://dx.doi.org/10.1080/17483107.2020.1839575	1		No critical analysis	1
2023	ACR Open Rheumatol.	Kumar B,Feng A,Gheriani GA,Iftekhar A,Ni R,Dimachkie M,Gokalp G,Bazigh I,Moy L,Chao C,Lingamaneni A,Patel A,Cepero GS,Iqtidar T,Thoene PB,Knaack A,Swee ML,Suneja M,Davis B	Reimagining the Rheumatology Fellowship Interview: Using Participatory Design-Thinking Process to Create a More Applicant-Centered Experience	Objective: Design thinking is a creative problem-solving process used to better understand users‚Äô needs and experiences so that a product or service can be improved. Its emphasis on empathy, iterative prototyping, and participatory collaboration make it an ideal methodology for innovation in medical education. We apply this framework to the virtual rheumatology fellowship interview process so t…	https://www.scopus.com/inward/record.uri?eid=2-s2.0-85171421315&doi=10.1002%2facr2.11606&partnerID=40&md5=ba22d072423d189bd392f805cf880c4c;http://dx.doi.org/10.1002/acr2.11606	1		Not a DHI	1
2023	JMIR Form. Res.	Young SR,Lattie EG,Berry AB,Bui L,Byrne GJ,Yoshino Benavente JN,Bass M,Gershon RC,Wolf MS,Nowinski CJ	Remote Cognitive Screening of Healthy Older Adults for Primary Care with the MyCog Mobile App: Iterative Design and Usability Evaluation	Background: Annual cognitive screening in adults aged >65 years can improve early detection of cognitive impairment, yet less than half of all cases are identified in primary care. Time constraints in primary care settings present a major barrier to routine screening. A remote cognitive screener completed on a patient‚Äôs own smartphone before a visit has the potential to save primary care clinic…	https://www.scopus.com/inward/record.uri?eid=2-s2.0-85149135290&doi=10.2196%2f42416&partnerID=40&md5=bcc2ac67d034f8bd33110e924e3913e4;http://dx.doi.org/10.2196/42416		1
2022	J. Med. Internet Res.	Partogi M,Gaviria-Valencia S,Aguirre MA,Pick NJ,Bhopalwala HM,Barry BA,Kaggal VC,Scott CG,Kessler ME,Moore MM,Mitchell JD,Chaudhry R,Bonacci RP,Arruda-Olson AM	Sociotechnical Intervention for Improved Delivery of Preventive Cardiovascular Care to Rural Communities: Participatory Design Approach	Background: Clinical practice guidelines recommend antiplatelet and statin therapies as well as blood pressure control and tobacco cessation for secondary prevention in patients with established atherosclerotic cardiovascular diseases (ASCVDs). However, these strategies for risk modification are underused, especially in rural communities. Moreover, resources to support the delivery of preventive …	https://www.scopus.com/inward/record.uri?eid=2-s2.0-85136208740&doi=10.2196%2f27333&partnerID=40&md5=08c5e7769e953b35c8efcf610117d2d7;http://dx.doi.org/10.2196/27333	1		Not a DHI	1
2023		Weeldenburg G,Kromkamp L,Borghouts L,Verburg P,Hansen NB,Vos S	TARGET-tool: Participatory Design of an Interactive Professional Development Tool for Secondary School Physical Education Teachers	Secondary school physical education (PE) teachers are continuously challenged to find ways to support students learning and motivate them for an active and healthy lifestyle. To address this complexity, continuing teacher professional development (TPD) is key. Technological tools can facilitate the effective delivery of TPD in this context. Successful implementation of this technology, however, i…	https://www.scopus.com/inward/record.uri?eid=2-s2.0-85169846372&doi=10.1145%2f3606150.3606158&partnerID=40&md5=ea729ae6f639d85169aacac201cf0e7e;http://dx.doi.org/10.1145/3606150.3606158	1		Not a DHI	1
2023	J. Med. Internet Res.	De Sutter E,Geerts D,Yskout K,Verreydt S,Borry P,Barbier L,Huys I	Testing and Practical Implementation of a User-Friendly Personalized and Long-Term Electronic Informed Consent Prototype in Clinical Research: Mixed Methods Study	Background: Over the years, there has been increasing interest in electronic informed consent (eIC) in clinical research. The user-friendliness of an eIC application and its acceptance by stakeholders plays a central role in achieving successful implementation. Objective: This study aims to identify insights for the design and implementation of a user-friendly, personalized, and long-term eIC app…	https://www.scopus.com/inward/record.uri?eid=2-s2.0-85180385166&doi=10.2196%2f46306&partnerID=40&md5=05c2d3b2b1b3b8a58cf81cd42ead873d;http://dx.doi.org/10.2196/46306		1
2023	JMIR Form. Res.	Forbush KT,Pacella KA,Thomeczek ML,Gould SR,Chapa DA,Richson BN,Perko VL,Ayres J,Chen Y,Negi S	The Building Healthy Eating and Self-Esteem Together for University Students Mobile App to Treat Eating Disorders: User-Centered Research Design and Feasibility Study	Background: University students are an at-risk group for the development of eating disorders (EDs); however, many college campuses lack sufficient resources to provide ED specialty care. Students report unique reasons for not seeking ED treatment, including the desire to solve the problem on their own (eg, seeking help from friends, self-medicating, or waiting to see if their problems improve), i…	https://www.scopus.com/inward/record.uri?eid=2-s2.0-85165953173&doi=10.2196%2f43504&partnerID=40&md5=fe2e76942952f1eb92f53143fef89962;http://dx.doi.org/10.2196/43504	1		No critical analysis	1
2023	Patient Prefer. Adherence	Poot CC,de Boer J,Goto L,van de Hei SJ,Chavannes NH,Visch VT,Meijer E	The Design of a Persuasive Game to Motivate People with Asthma in Adherence to Their Maintenance Medication	Objective: This study aimed to design a persuasive game, using objective adherence data, to motivate people with asthma to adhere to their medication regimen. Methods: A participatory user-centered design approach was employed, involving end-users and other stakeholders throughout the study. The approach consisted of four phases. Semi-structured interviews and a survey were conducted to understan…	https://www.scopus.com/inward/record.uri?eid=2-s2.0-85175949857&doi=10.2147%2fPPA.S423161&partnerID=40&md5=3d012f73690e620b6ce71dbb676f9d42;http://dx.doi.org/10.2147/PPA.S423161	1		No critical analysis	1
2022	Health Informatics J.	Zhang C,Ran L,Chai Z,Yu C,Song J	The design, development and usability testing of a smartphone-based mobile system for management of children‚Äôs oral health	The aim of the study was to design and develop a mobile system for better management of children‚Äôs oral health by using the internet technology. This study was followed in a three-step approach. (1) Design stage: participatory design (including patients, dentists and computer scientists) was taken in order to adapt the system to the clinical practice of dentistry; (2) Development stage: dentist…	https://www.scopus.com/inward/record.uri?eid=2-s2.0-85133755035&doi=10.1177%2f14604582221113432&partnerID=40&md5=e056f4c4d43dc8f3901a7db47467c72d;http://dx.doi.org/10.1177/14604582221113432	1		No critical analysis	1
2023	Digit. Health	Deady M,Collins D,Gayed A,Harvey SB,Bryant R	The development of a smartphone app to enhance post-traumatic stress disorder treatment in high-risk workers	Objective: Post-traumatic stress disorder (PTSD) is highly prevalent in certain populations. However, evidence indicates that many individuals do not respond to treatment. Digital supports hold promise for increasing service provision and engagement but there is a lack of evidence on blended care options and still less research guiding the development of such tools. This study details the develop…	https://www.scopus.com/inward/record.uri?eid=2-s2.0-85150077712&doi=10.1177%2f20552076231155680&partnerID=40&md5=807953d32125a0a6272cb256f2965726;http://dx.doi.org/10.1177/20552076231155680		1
2023	J. Geriatr. Oncol.	Cook S,Munteanu C,Papadopoulos E,Abrams H,Stinson JN,Pitters E,Stephens D,Lumchick M,Emmenegger U,Koneru R,Papadakos J,Shahrokni A,Durbano S,Menjak I,Mehta R,Haase K,Jang R,Krzyzanowska MK,Dale C,Jones J,Lemonde M,Alibhai S,Puts M	The development of an electronic geriatric assessment tool: Comprehensive health assessment for my plan (CHAMP)	Introduction: Geriatric assessment (GA) provides information on key health domains of older adults and is recommended to help inform cancer treatment decisions and cancer care. However, GA is not feasible in many health institutions due to lack of geriatric staff and/or resources. To increase accessibility to GA and improve treatment decision making for older adults with cancer (‚â•65 years), we …	https://www.scopus.com/inward/record.uri?eid=2-s2.0-85139429666&doi=10.1016%2fj.jgo.2022.09.013&partnerID=40&md5=81a410755824cf64dba3260aa27d344d;http://dx.doi.org/10.1016/j.jgo.2022.09.013	1		No critical analysis	1
2023	Health Informatics J.	Christiansen PK,Rothmann MJ,Skj√∏th MM,Kj√¶r T,Vinter CA,Lorenzen LE,Draborg E	The development of an IT-based intervention to support a healthy postpartum lifestyle through behavioral change	Background: Pregnancy and the postpartum period are difficult times with increased risks of weight gain and weight retention. This study aims to provide new insights into developing and designing information an communication technology interventions to support a healthy postpartum lifestyle through behavioral changes.Methods: A participatory design approach, combined with the behavior change whee…	https://www.scopus.com/inward/record.uri?eid=2-s2.0-85147536368&doi=10.1177%2f14604582231153523&partnerID=40&md5=77d4d577cd3387d8dc7df5de4b7c98fd;http://dx.doi.org/10.1177/14604582231153523	1		No critical analysis	1
2022	JMIR Pediatr. Parent.	Wiljen A,Chaplin JE,Crine V,Jobe W,Johnson E,Karlsson K,Lindroth T,Schwarz A,Stenmarker M,Thunberg G,Ohlen J,Nilsson S	The Development of an mHealth Tool for Children With Long-term Illness to Enable Person-Centered Communication: User-Centered Design Approach	Background: Children with long-term illnesses frequently experience symptoms that could negatively affect their daily lives. These symptoms are often underreported in health care. Despite a large number of mobile health (mHealth) tools, few are based on a theoretical framework or supported by scientific knowledge. Incorporating universal design when developing a product can promote accessibility …	https://www.scopus.com/inward/record.uri?eid=2-s2.0-85126482642&doi=10.2196%2f30364&partnerID=40&md5=34fb4f7059ffbdad6e0b0022f7080a43;http://dx.doi.org/10.2196/30364	1		No critical analysis	1
2023		E. W. Prince,T. C. Hankinson,C. G√∂rg	The Iterative Design Process of an Explainable AI Application for Non-Invasive Diagnosis of CNS Tumors: A User-Centered Approach	Artificial Intelligence (AI) is well-suited to help support complex decision-making tasks within clinical medicine, including clinical imaging applications like radiographic differential diagnosis of central nervous system (CNS) tumors. So far, there have been numerous examples of theoretical AI solutions for this space, for example, large-scale corporate efforts like IBM‚Äôs Watson AI. However, …	http://dx.doi.org/10.1109/VAHC60858.2023.00008	1		No critical analysis	1
2022	IEEE J. Transl. Eng. Health Med.	M. M. Webb,P. Bridges,N. Aruparayil,C. Chugh,T. Beacon,T. Singh,S. S. Sawhney,L. Bains,R. Hall,D. Jayne,J. Gnanaraj,A. Mishra,P. R. Culmer	The RAIS Device for Global Surgery: Using a Participatory Design Approach to Navigate the Translational Pathway to Clinical Use	Background: Over 5 billion people worldwide have no access to surgery worldwide, typically in low-resource settings, despite it being a primary life-saving treatment. Gas Insufflation-Less Laparoscopic Surgery (GILLS) can address this inequity, by improving current GILLS instrumentation to modern surgical standards. Objective: to develop and translate a new Retractor for Abdominal Insufflation-le…	http://dx.doi.org/10.1109/JTEHM.2022.3177313		1
2022	JMIR Form. Res.	Donovan G,Hall N,Smith F,Ling J,Wilkes S	Two-way Automated Text Messaging Support from Community Pharmacies for Medication Taking in Multiple Long-term Conditions: Human-Centered Design with Nominal Group Technique Development Study	Background: Reviews of digital communication technologies suggest that they can be effective in supporting medication use; however, their use alongside nondigital components is unclear. We also explored the delivery of a digital communication intervention in a relatively novel setting of community pharmacies and how such an intervention might be delivered to patients with multiple long-term condi…	https://www.scopus.com/inward/record.uri?eid=2-s2.0-85145550708&doi=10.2196%2f41735&partnerID=40&md5=887a766b53d9f6ca4578efdbc7362154;http://dx.doi.org/10.2196/41735		1
2022		M. Rafif,V. Effendy,A. Gandhi	User Interface Design for Blood Donor Information Media Using User-Centered Design Method (Case Study UTD PMI Pontianak)	The blood Transfusion Unit of the Indonesian Red Cross (UTD PMI) Pontianak is an organization engaged in blood donation services. During the COVID-19 pandemic, the bloodstock at UTD PMI Pontianak was insufficient. When the bloodstock was insufficient, donor seekers or the families of patients who needed blood would share messages asking for blood on social media. However, people often ignored the…	http://dx.doi.org/10.1109/ICoSEIT55604.2022.10029978	1		No critical analysis	1
2022		C. R. Nelson,J. L. Gabbard,J. B. Moats,R. K. Mehta	User-Centered Design and Evaluation of ARTTS: an Augmented Reality Triage Tool Suite for Mass Casualty Incidents	In this work we present ARTTS: a head-worn Augmented Reality (AR) Triage Tool Suite containing an initial sorting tool, virtual assessment tool, and virtual triage tag to assist emergency responders in mass casualty incidents. The initial sorting tool can prompt novice responders through first-wave tasks to aid recalibration from shock to triage. The virtual assessment tool provides novice respon…	http://dx.doi.org/10.1109/ISMAR55827.2022.00049	1		No critical analysis	1
2024	JMIR Hum. Factors	Young K,Xiong T,Lee R,Banerjee AT,Leslie M,Ko WY,Pham Q	User-Centered Design and Usability of a Culturally Adapted Virtual Survivorship Care App for Chinese Canadian Prostate Cancer Survivors: Qualitative Descriptive Study	Background: Cultural adaptations of digital health innovations are a growing field. However, digital health innovations can increase health inequities. While completing exploratory work for the cultural adaptation of the Ned Clinic virtual survivorship app, we identified structural considerations that provided a space to design digitally connected and collective care. Objective: This study used a…	https://www.scopus.com/inward/record.uri?eid=2-s2.0-85183980563&doi=10.2196%2f49353&partnerID=40&md5=9dfd66c6fea6e5ef520f4b285b5a1873;http://dx.doi.org/10.2196/49353	1		No critical analysis	1
2023	Acta Med. Philipp.	Dahildahil RO,Isip-Tan IT,Grace P,Grepo LC	User-centered Design in Time and Resource-limited Settings: Enhancing the Usability of 'Hearing for Life' (HeLe) Device	Introduction. The Hearing for Life (HeLe) is a novel newborn hearing screening device initially designed according to specifications of clinicians of the Philippine National Ear Institute (PNEI). Unfortunately, targeted end-users, rural health workers, had diÔ¨Éculty using it. This research applied the user-centered design (UCD) methodology involving rural health workers in recommending design, c…	https://www.scopus.com/inward/record.uri?eid=2-s2.0-85175641136&doi=10.47895%2famp.v57i9.1594&partnerID=40&md5=43e5e41d688bc7b28a217144fa707daa;http://dx.doi.org/10.47895/amp.v57i9.1594		1
2024	J. Diabetes Sci. Technol.	Bonet-Olivencia S,Carrillo-Leal J,Rao A,Sasangohar F	User-Centered Design of a Diabetes Self-Management Tool for Underserved Populations	Background: User-centered design (UCD) or user experience design (UXD) methods have gained recent popularity for the design of mobile health (mHealth) interventions. However, there is a gap in application of these methods for diabetes self-management. This study aims to document the UCD process for a self-management mobile application aimed for patients with diabetes in underserved communities. M…	https://www.scopus.com/inward/record.uri?eid=2-s2.0-85177045933&doi=10.1177%2f19322968231212220&partnerID=40&md5=6105451b51ec2c2947207410e8392085;http://dx.doi.org/10.1177/19322968231212220		1
2022	JMIR Hum. Factors	Shields C,Cunningham SG,Wake DJ,Fioratou E,Brodie D,Philip S,Conway NT	User-Centered Design of A Novel Risk Prediction Behavior Change Tool Augmented With an Artificial Intelligence Engine (MyDiabetesIQ): A Sociotechnical Systems Approach	Background: Diabetes and its complications account for 10% of annual health care spending in the United Kingdom. Digital health care interventions (DHIs) can provide scalable care, fostering diabetes self-management and reducing the risk of complications. Tailorability (providing personalized interventions) and usability are key to DHI engagement/effectiveness. User-centered design of DHIs (align…	https://www.scopus.com/inward/record.uri?eid=2-s2.0-85124936094&doi=10.2196%2f29973&partnerID=40&md5=d8f6bcfdde57bed54aa79080a5cb7d31;http://dx.doi.org/10.2196/29973	1		No critical analysis	1
2022	Internet Interv.	Dening J,George ES,Ball K,Islam SM	User-centered development of a digitally-delivered dietary intervention for adults with type 2 diabetes: The T2Diet study	Background: Web-based interventions can help address challenges of accessibility and availability of dietary support for people with type 2 diabetes (T2D). However, concerns regarding adherence and engagement in web-based interventions have been noted. Implementing a user-centered approach to intervention development has been shown to encourage better participant engagement. The overarching aim o…	https://www.scopus.com/inward/record.uri?eid=2-s2.0-85124764694&doi=10.1016%2fj.invent.2022.100505&partnerID=40&md5=b9dd53b945d55bbc3c6f9c2b707f8ec9;http://dx.doi.org/10.1016/j.invent.2022.100505	1		No critical analysis	1
2024	J. Med. Internet Res.	Wahl KJ,Brooks M,Trenaman L,Desjardins-Lorimer K,Bell CM,Chokmorova N,Segall R,Syring J,Williams A,Li LC,Norman WV,Munro S	User-Centered Development of a Patient Decision Aid for Choice of Early Abortion Method: Multi-Cycle Mixed Methods Study	Background: People seeking abortion in early pregnancy have the choice between medication and procedural options for care. The choice is preference-sensitive-there is no clinically superior option and the choice depends on what matters most to the individual patient. Patient decision aids (PtDAs) are shared decision-making tools that support people in making informed, values-aligned health care c…	https://www.scopus.com/inward/record.uri?eid=2-s2.0-85190745883&doi=10.2196%2f48793&partnerID=40&md5=891d62fb4d6d2ddf9ee87f970cc0dd7d;http://dx.doi.org/10.2196/48793	1		No critical analysis	1
2024	Digit. Health	Reimer LM,Nissen L,von Scheidt M,Perl B,Wiehler J,Najem SA,Limbourg FP,Tacke T,M√ºller A,Jonas S,Schunkert H,Starnecker F	User-centered development of an mHealth app for cardiovascular prevention	Background: Mobile health (mHealth) apps can be used for cardiovascular disease (CVD) prevention. User-centered design, evidence-based content and user testing can be applied to ensure a high level of usability and adequate app access. Objective: To develop and evaluate an mHealth app (HerzFit) for CVD prevention. Methods: HerzFit¬¥s development included a user-centered design approach and guidel…	https://www.scopus.com/inward/record.uri?eid=2-s2.0-85193707138&doi=10.1177%2f20552076241249269&partnerID=40&md5=be01eb98edaf0c09ecce6f5ce5ff91d7;http://dx.doi.org/10.1177/20552076241249269		1
2023	JMIR Ment. Health	Buck B,Wingerson M,Whiting E,Snyder J,Monroe-DeVita M,Ben-Zeev D	User-Centered Development of Bolster, an mHealth Intervention for Early Psychosis Caregivers: Needs Assessment, Prototyping, and Field Trial	Background: Caregivers play a critical role in the treatment and recovery of youth and young adults at risk for psychosis. Caregivers often report feeling isolated, overwhelmed, and lacking in resources. Mobile health (mHealth) has the potential to provide scalable, accessible, and in-the-moment support to caregivers. To date, few if any mHealth resources have been developed specifically for this…	http://dx.doi.org/10.2196/50522		1
2024	J. Patient Exp.	Sood E,Canter KS,Battisti S,Nees SN,Srivastava S,Munoz Osorio A,Feinson J,Gallo A,Jung S,Riegel E,Ng S,Kazak AE	User-Centered Development of HEARTPrep, a Digital Health Psychosocial Intervention for Prenatally Diagnosed Congenital Heart Disease	User-centered models for the development of digital health interventions are not consistently applied in healthcare settings. This study used a five-phase, user-centered approach to develop HEARTPrep¬©, a psychosocial intervention delivered via mobile app and telehealth to mothers expecting a baby with congenital heart disease (CHD) to promote maternal, family, and child well-being. Phases of int…	https://www.scopus.com/inward/record.uri?eid=2-s2.0-85186583539&doi=10.1177%2f23743735241229374&partnerID=40&md5=7800f60f44049cb85ccad59741acd87a;http://dx.doi.org/10.1177/23743735241229374	1		No critical analysis	1
2022	Technologies (Basel)	Koumpouros Y	User-Centric Design Methodology for mHealth Apps: The PainApp Paradigm for Chronic Pain	The paper presents a user-centric methodology in order to design successful mobile health (mHealth) applications. In addition to the theoretical background, such an example is presented with an application targeting chronic pain. The pain domain was decided due to its significance in many aspects: its complexity, dispersion in the population, the financial burden it causes, etc. The paper present…	https://www.scopus.com/inward/record.uri?eid=2-s2.0-85147698099&doi=10.3390%2ftechnologies10010025&partnerID=40&md5=30e10f85227edece883e5d973ee3d981;http://dx.doi.org/10.3390/technologies10010025	1		Methodological review				1
2023	JMIR Pediatr. Parent.	Yam-Ubon U,Thongseiratch T	Using a Design Thinking Approach to Develop a Social Media-Based Parenting Program for Parents of Children With Attention-Deficit/Hyperactivity Disorder: Mixed Methods Study	Background: Parenting programs have proven effective in improving the behavior of children with attention-deficit/hyperactivity disorder (ADHD). However, barriers such as job and transportation constraints hinder parents from attending face-to-face therapy appointments. The COVID-19 pandemic has further exacerbated these challenges. Objective: This study aimed to develop and test the feasibility …	https://www.scopus.com/inward/record.uri?eid=2-s2.0-85167658612&doi=10.2196%2f48201&partnerID=40&md5=72c1fa341fa438165fd8d2fc738c0e1f;http://dx.doi.org/10.2196/48201	1		No critical analysis	1
2022	Front. Public Health	Ekpenyong N,Heitz Tokpa K,Nwankwo O,O'Donnell D,Rodriguez Franco D,Bert√© S,Amani Kouassi S,Eteng G,Undelikwo V,Auer C,Guessan Bi GB,Oyo-Ita A,Bosch-Capblanch X	Using and improving the PHISICC paper-based tools in the health facility laboratories: Examples of Human Centered Design taking systems thinking into practice, in C√¥te d'Ivoire and Nigeria	Background: Health workers in low- and middle-income countries are increasingly demanded to collect more and more data to report them to higher levels of the health information system (HIS), in detriment of useful data for clinical and public health decision-making, potentially compromising the quality of their health care provison. In order to support health workers' decision-making, we engaged …	https://www.scopus.com/inward/record.uri?eid=2-s2.0-85138999426&doi=10.3389%2ffpubh.2022.916397&partnerID=40&md5=34be7e74b8f54fc21786752f235eaacd;http://dx.doi.org/10.3389/fpubh.2022.916397	1	1	Not a DHI	1
2022	JMIR Serious Games	N√∏rlev J,Derosche C,Sondrup K,Hejlesen O,Hangaard S	Using Distance Communication for the User-Centered Development of a Smartphone-Based Serious Game for Children With Type 1 Diabetes: Participatory Design Approach	Background: The complications of type 1 diabetes (T1D) can be delayed or prevented in children with T1D who receive proper self-management education. Smartphone-based serious games are increasingly being used as an effective tool for teaching self-management. When developing a serious game, it is important that the development process be user-centered. Traditionally, different face-to-face method…	https://www.scopus.com/inward/record.uri?eid=2-s2.0-85128127332&doi=10.2196%2f33955&partnerID=40&md5=338f5603ae11878f91f3ae6721a5b1af;http://dx.doi.org/10.2196/33955	1		No critical analysis	1
2023	Res. Involv. Engagem.	Marwaa MN,Guidetti S,Ytterberg C,Kristensen HK	Using experience-based co-design to develop mobile/tablet applications to support a person-centred and empowering stroke rehabilitation	Aim: To investigate and describe the process of using experience-based co-design (EBCD) to develop mobile/tablet applications to support a person-centred and empowering stroke rehabilitation. Setting: Two cross-sectoral stroke rehabilitation settings in Denmark comprising six rehabilitation units. Participants: Stroke survivors (n = 23), significant others (n = 18), occupational therapists (n = 1…	https://www.scopus.com/inward/record.uri?eid=2-s2.0-85168680191&doi=10.1186%2fs40900-023-00472-z&partnerID=40&md5=b48042997a177e604f3db4ad9830e39b;http://dx.doi.org/10.1186/s40900-023-00472-z	1		No critical analysis	1
2023		Desai S,Hu X,Lundy M,Chin J	Using Experience-Based Participatory Approach to Design Interactive Voice User Interfaces for Delivering Physical Activity Programs with Older Adults	Voice User Interfaces (VUIs) are popular among older adults, who find them easy to use and perceive them as social companions. However, there is a lack of research on voice-based applications to support physical activities for older adults. To address this gap, we present "Workout Pal,"a voice agent designed to deliver physical activities to older adults. We conducted a mixed-methods study involv…	https://www.scopus.com/inward/record.uri?eid=2-s2.0-85180127288&doi=10.1145%2f3623809.3623827&partnerID=40&md5=4e8de39e38aaa02d05dd335ebefd702a;http://dx.doi.org/10.1145/3623809.3623827	1		No critical analysis	1
2023	JMIR Pediatr. Parent.	Yau KW,Tang TS,G√∂rges M,Pinkney S,Amed S	Using Human-Centered Design and Cocreation to Create the Live 5-2-1-0 Mobile App to Promote Healthy Behaviors in Children: App Design and Development	Background: The prevalence of obesity among Canadian children is rising, partly because of increasingly obesogenic environments that limit opportunities for physical activity and healthy nutrition. Live 5-2-1-0 is a community-based multisectoral childhood obesity prevention initiative that engages stakeholders to promote and support the message of consuming ‚â•5 servings of vegetables and fruits,…	https://www.scopus.com/inward/record.uri?eid=2-s2.0-85159837500&doi=10.2196%2f44792&partnerID=40&md5=fd2e5c222767b1ed1614b242d8748135;http://dx.doi.org/10.2196/44792		1
2022	Kidney360	Wong SP,Oestreich T,Chandler B,Randall Curtis J	Using Human-Centered Design Principles to Create a Decision Aid on Conservative Kidney Management for Advanced Kidney Disease	Background Most patients are unaware of approaches to treating advanced chronic kidney disease (CKD) other than dialysis. Methods We developed a dedicated decision aid on conservative kidney management using human-centered design principles in three phases: (1) discovery: engagement of informants to understand their needs and preferences; (2) design: multiple rapid cycles of ideation, prototyping…	https://www.scopus.com/inward/record.uri?eid=2-s2.0-85149651024&doi=10.34067%2fKID.0000392022&partnerID=40&md5=f0fb99d0373898f6d50ef0d86e921814;http://dx.doi.org/10.34067/KID.0000392022	1		No critical analysis	1
2023	Digit. Health	Rosenthal JL,Ketchersid A,Horath E,Sanders A,Harper TA,Hoyt-Austin AE,Haynes SC	Using human-centered design to develop a nurse-to-family telehealth intervention for pediatric transfers	Objective: To develop a nurse-to-family telehealth intervention for pediatric inter-facility transfers using the human-centered design approach. Methods: We conducted the inspiration and ideation phases of a human-centered design process from July 2022 to December 2022. For the inspiration phase, we conducted a qualitative cross-sectional case study design over 3 months. We used thematic analysis…	https://www.scopus.com/inward/record.uri?eid=2-s2.0-85179715221&doi=10.1177%2f20552076231219123&partnerID=40&md5=1112996b41ed3066f5ee51dd9e6f3d64;http://dx.doi.org/10.1177/20552076231219123	1		No critical analysis	1
2022	JMIR Hum. Factors	Poduval S,Ross J,Pal K,Newhouse N,Hamilton F,Murray E	Web-Based Structured Education for Type 2 Diabetes: Interdisciplinary User-Centered Design Approach	Background: Digital health research encompasses methods from human-computer interaction and health research. Objective: This paper aims to describe how these methods were combined to develop HeLP-Diabetes: Starting Out, a web-based structured education program for people newly diagnosed with type 2 diabetes. Methods: The development process consisted of three phases: initial design for effectiven…	https://www.scopus.com/inward/record.uri?eid=2-s2.0-85123549898&doi=10.2196%2f31567&partnerID=40&md5=ab2aed773ed4fd59aa4471bfb4273da4;http://dx.doi.org/10.2196/31567	1		No critical analysis	1
2022	Front. Rehabil. Sci.	Brown R,Pearse JE,Nappey T,Jackson D,Edmonds G,Guan Y,Basu AP	Wrist-Worn devices to encourage affected upper limb movement in unilateral cerebral palsy: Participatory design workshops	Background: Unilateral (Hemiplegic) cerebral palsy (UCP) causes weakness and stiffness affecting one sided of the body, often impacting activities of daily living. Upper limb therapy at effective intensity is not accessible to most. Aim: To determine stakeholder views on design of an approach using wrist-worn devices and a smartphone application to encourage use of the affected upper limb for chi…	https://www.scopus.com/inward/record.uri?eid=2-s2.0-85174935898&doi=10.3389%2ffresc.2022.1021760&partnerID=40&md5=da093b2d5d8a2e069aafc19c86fadbf9;http://dx.doi.org/10.3389/fresc.2022.1021760	1		No critical analysis	1

## Sheet: Fulltext Screening Alfredo
						Full Text
									Exclusion criteria
Year	Journal	Author(s)	Title	Abstract	URL	Reject	To Extract (i.e. fulltext confirms no exclusion criteria met)	Comment	No critical analysis of user/human/person/patient involvement in digital health design	Randomized controlled trial	Non english	Not a primary research (e.g. reviews, comments, etc)	Single user/person case study	Non-human studies	Duplicate
2023	J. Clin. Nurs.	Bail K,Gibson D,Hind A,Strickland K,Paterson C,Merrick E,Gibson J,Kozlovskaia M,O'Dea A,Smith B,Redley B	‚ÄòIt enables the carers to see the person first‚Äô: Qualitative evaluation of point-of-care digital management system in residential aged care	Aims and objectives: To evaluate acceptability, efficiency, and quality of a new digital care management system in a residential aged care home (RACH). Background: Improving care quality and efficiency in RACH, while simultaneously upgrading data management, is a priority for communities and governments. Design: Participatory action research with mixed methods data collection was employed to eval…	https://www.scopus.com/inward/record.uri?eid=2-s2.0-85126238231&doi=10.1111%2fjocn.16285&partnerID=40&md5=ebbd213954035ec776cc1845a30a23ae;http://dx.doi.org/10.1111/jocn.16285	1		Focuses on the implementation of an existing system. Evaluates improvements related to acceptability, efficiency and quality of care.	1
2024	Digit. Health	Higgins B,Jones L,Devraj K,Kilduff C,Moosajee M	‚ÄòIt would help people to help me‚Äô: Acceptability of digital phenotyping among young people with visual impairment and their families	Objectives: To explore the acceptability of an eHealth App for vision-related monitoring and symptom reporting among young people with a visual impairment and their parents. Methods: Qualitative investigation using virtual semi-structured focus groups (via Zoom software) of seven young participants with a genetic eye disorder including inherited retinal disease and structural eye abnormalities (e…	https://www.scopus.com/inward/record.uri?eid=2-s2.0-85181737753&doi=10.1177%2f20552076231220804&partnerID=40&md5=ab845b60a951fa568ada8c634e259ec3;http://dx.doi.org/10.1177/20552076231220804	1		The focus is to assess acceptability among young people with a visual impairment of an existing eHealth App for vision monitoring	1
2024	JMIR Form. Res.	Al-Yaseen W,Raggio DP,Araujo M,Innes N	‚ÄúI Just Wanted a Dentist in My Phone‚Äù‚ÄîDesigning Evidence-Based mHealth Prototype to Improve Preschool Children‚Äôs Oral and Dental Health: Multimethod Study of the Codevelopment of an App for Children‚Äôs Teeth	Background: Dental caries in preschool children is a global health concern. With increased access to technology and the disruption of health care during the pandemic, mobile health apps have been of interest as potential vehicles for individuals‚Äô health maintenance. However, little is known about caring for their child‚Äôs teeth and what their preferences would be regarding the content or desig…	https://www.scopus.com/inward/record.uri?eid=2-s2.0-85184884375&doi=10.2196%2f49561&partnerID=40&md5=a76e647d1faec7fa156ccb577805d902;http://dx.doi.org/10.2196/49561	1		Involves parents of kids in the development of an oral and dental health app. Results from a first stage of interviews are used to develop an app, and then the app is assessed by the parents on a third stage. No critical analysis of this process is included in discussion.	1
2022	Sensors	Ortet C,Vale Costa L	‚ÄúListen to Your Symptoms When the Immune System Is Calling for You‚Äù: Monitoring Autoimmune Diseases with the iShU Wearable App	The immune system plays a key role in protecting living beings against bacteria, viruses, and fungi, among other pathogens, which may be harmful and represent a threat to our own health. However, for reasons that are not fully understood, in some people this protective mechanism accidentally attacks the organs and tissues, thus causing inflammation and leads to the development of autoimmune disea…	https://www.scopus.com/inward/record.uri?eid=2-s2.0-85130111065&doi=10.3390%2fs22103834&partnerID=40&md5=bcd8b674d2f7b16dda0afda16bd9d131;http://dx.doi.org/10.3390/s22103834	1		An app for inflammation surveilance and autoimmune diseases awareness was developed through iterative phases, although it does not specify any involvement of users in this process. Later on the prototype was evaluated using semi-structured interviews and preliminary app testing. No critical analysis.	1
2022	JMIR Formative Research	Liu S,La H,Willms A,Rhodes RE	A ‚ÄúNo-Code‚Äù App Design Platform for Mobile Health Research: Development and Usability Study	Background: A challenge facing researchers conducting mobile health (mHealth) research is the amount of resources required to develop mobile apps. This can be a barrier to generating relevant knowledge in a timely manner. The recent rise of ‚Äúno-code‚Äù software development platforms may overcome this challenge and enable researchers to decrease the cost and time required to develop mHealth rese…	https://formative.jmir.org/2022/8/e38737;http://dx.doi.org/10.2196/38737		1
2023	JMIR Rehabil. Assist. Technol.	Alder G,Taylor D,Rashid U,Olsen S,Brooks T,Terry G,Niazi IK,Signal N	A Brain Computer Interface Neuromodulatory Device for Stroke Rehabilitation: Iterative User-Centered Design Approach	Background: Rehabilitation technologies for people with stroke are rapidly evolving. These technologies have the potential to support higher volumes of rehabilitation to improve outcomes for people with stroke. Despite growing evidence of their efficacy, there is a lack of uptake and sustained use in stroke rehabilitation and a call for user-centered design approaches during technology design and…	https://www.scopus.com/inward/record.uri?eid=2-s2.0-85180942123&doi=10.2196%2f49702&partnerID=40&md5=971587da81ea3e6deaa629234db24c7c;http://dx.doi.org/10.2196/49702		1
2023		Khanshan A,Giling L,Markopoulos P,Van Gorp P	A Case Study of Data-Enabled Design for Cardiac Telemonitoring	Data-enabled design (DED) is a novel design methodology that is gaining momentum given the growing availability and maturity of IoT technologies. Experiences with this method are limited, for which it is interesting to study how different design teams apply and appropriate the method in different contexts. Our case concerns the design of a smartwatch app and an online dashboard to facilitate self…	https://www.scopus.com/inward/record.uri?eid=2-s2.0-85173817933&doi=10.1145%2f3605655.3605679&partnerID=40&md5=b7e623baa4133ea0114d5949b5b917fc;http://dx.doi.org/10.1145/3605655.3605679	1		No end users involved in the development. This study evaluated the ux of a predesigned system, as well as to collect mixed-methods data to inform future interventions and evaluationg the DED (data-enabled design) as an embeded framework instead as an overarching framework.	1
2023	JAMIA Open	Griffin AC,Khairat S,Bailey SC,Chung AE	A chatbot for hypertension self-management support: user-centered design, development, and usability testing	Objectives: Health-related chatbots have demonstrated early promise for improving self-management behaviors but have seldomly been utilized for hypertension. This research focused on the design, development, and usability evaluation of a chatbot for hypertension self-management, called "Medicagent."Materials and Methods: A user-centered design process was used to iteratively design and develop a …	https://www.scopus.com/inward/record.uri?eid=2-s2.0-85172699912&doi=10.1093%2fjamiaopen%2fooad073&partnerID=40&md5=b69f64139430130fbfb2d441977667aa;http://dx.doi.org/10.1093/jamiaopen/ooad073	1		Focused on a second stage of a project mostly concerned with usability testing. Article does mention a previous study where users insight informed the features of the chatbot and mentions that the designs were iteratively discussed with the research team.	1
2024	JMIR Hum. Factors	Block VJ,Koshal K,Wijangco J,Miller N,Sara N,Henderson K,Reihm J,Gopal A,Mohan SD,Gelfand JM,Guo CY,Oommen L,Nylander A,Rowson JA,Brown E,Sanders S,Rankin K,Lyles CR,Sim I,Bove R	A Closed-Loop Falls Monitoring and Prevention App for Multiple Sclerosis Clinical Practice: Human-Centered Design of the Multiple Sclerosis Falls InsightTrack	Background: Falls are common in people with multiple sclerosis (MS), causing injuries, fear of falling, and loss of independence. Although targeted interventions (physical therapy) can help, patients underreport and clinicians undertreat this issue. Patient-generated data, combined with clinical data, can support the prediction of falls and lead to timely intervention (including referral to speci…	https://www.scopus.com/inward/record.uri?eid=2-s2.0-85184011109&doi=10.2196%2f49331&partnerID=40&md5=f9d34ce2835c13388a8174b9b8c69d20;http://dx.doi.org/10.2196/49331		1
2023	J. Appl. Gerontol.	Nambisan P,Stange KC,Lyytinen K,Kahana E,Duthie E,Potnek M	A Comprehensive Digital Self-care Support System for Older Adults With Multiple Chronic Conditions: Development, Feasibility, and Usability Testing of myHESTIA	The objective of this mixed methods study is to evaluate the need for a comprehensive digital self-care support system (CDSSS) for older adults with multiple chronic conditions (MCC) and to examine whether such a system can be developed to enable daily capture of self-care data. The 3-phase study involved Phase-1: user needs assessment and prototype development; Phase-2: preliminary user evaluati…	https://www.scopus.com/inward/record.uri?eid=2-s2.0-85140961390&doi=10.1177%2f07334648221129859&partnerID=40&md5=87a12ab019ae270594fe1164bb3de5ef;http://dx.doi.org/10.1177/07334648221129859	1		Although end-users were interviewed and their feedback was used for iterations of prototypes, no critical analysis of the methods was included	1
2022	JMIR Form. Res.	Antelo VS,Szwarc L,Paolino M,Saimovici D,Massaccesi S,Viswanath K,Arrossi S	A Counseling Mobile App to Reduce the Psychosocial Impact of Human Papillomavirus Testing: Formative Research Using a User-Centered Design Approach in a Low-Middle-Income Setting in Argentina	Background: Human papillomavirus (HPV) testing detects sexually transmitted infections with oncogenic types of HPV. For many HPV-positive women, this result has negative connotations. It produces anxiety, fear of cancer or death, and disease denial. Face-to-face counseling could present many difficulties in its implementation, but a counseling mobile app could be practical and may help HPV-positi…	https://www.scopus.com/inward/record.uri?eid=2-s2.0-85124123182&doi=10.2196%2f32610&partnerID=40&md5=6ea8cf06945d4f70cb91750d26c8e4ec;http://dx.doi.org/10.2196/32610	1		Although it mentions co-creation with end users, nothing in the article reinforces this as it is mostly focus on an after-assessment of the app.	1
2022		R. Rahutomo,A. S. Perbangsa,F. Asadi,R. Nirwantono,B. Pardamean	A Design of Childhood Stunting Assessment Feature with Agile UX Approach	multidisciplinary collaboration between public health, system engineering, and UX is able to generate a solution in healthcare problem like stunting. The principle of Agile UX gathers requirements to generate an application design. Currently, various website and mobile applications are available to be utilized for stunting research. StuntingDB is one of many web-based applications that specialize…	http://dx.doi.org/10.1109/CHIuXiD57244.2022.10009800	1		No critical analysis	1
2022	Stud. Health Technol. Inform.	Sunjaya AP,Martin A,Jenkins C	A Design Thinking Approach to Developing a Clinical Decision Support System for Breathlessness in Primary Care...18th World Congress of Medical and Health Informatics, MedInfo 2021 - One World, One Health ‚Äì Global Partnership for Digital Innovation, 2-4 October, 2021	Clinical decision support systems (CDSS) have the potential to support guideline implementation and bridge the research translation chasm. However, clinician barriers to uptake remain strongly reported in previous studies. This study aims to utilise a design thinking approach to develop a CDSS for breathlessness in primary care. A low fidelity mockup was developed based on an exploratory focus gr…	https://search.ebscohost.com/login.aspx?direct=true&db=ccm&AN=157572072&site=ehost-live;http://dx.doi.org/10.3233/SHTI220197		1
2023	JMIR Form. Res.	Pienkowska A,Ang CS,Mammadova M,Mahadzir MD,Car J	A Diabetes Education App for People Living With Type 2 Diabetes: Co-Design Study	Background: Type 2 diabetes (T2D) is a growing global health concern, including in Singapore. Diabetes education programs have been shown to be effective in improving health outcomes and diabetes self-management skills. Mobile health apps have emerged as useful tools for diabetes education; however, their use and acceptance by the target population remain inconsistent. Therefore, end-user partici…	https://www.scopus.com/inward/record.uri?eid=2-s2.0-85174843815&doi=10.2196%2f45490&partnerID=40&md5=44455c24789d297f31a1ef6fa66d219d;http://dx.doi.org/10.2196/45490		1
2023	Digit. Health	Wiegmann C,Quinlivan E,Michnevich T,Pittrich A,Ivanova P,Rohrbach AM,Kaminski J	A digital patient-reported outcome (electronic patient-reported outcome) system for patients with severe psychiatric disorders: User-centered development study and study protocol of a multicenter-controlled trial	Background: The effective treatment of patients with severe psychiatric disorders primarily relies on subjective reporting of symptoms and side-effects. This information is crucial for a clinician's decision regarding medication adjustment. Treatment adjustment usually happens at a low frequency (‚àº4‚Äì8 weeks). In between points of care, patients are left alone with their symptoms and side-effe…	https://www.scopus.com/inward/record.uri?eid=2-s2.0-85175033382&doi=10.1177%2f20552076231191009&partnerID=40&md5=ce2b9a818429ef99ab49974b3c80e043;http://dx.doi.org/10.1177/20552076231191009		1
[truncated: 208 more rows]

## Sheet: Final T&A Screening
						TITLE & ABSTRACT
										Exclusion criteria
Year	Journal	Author(s)	Title	Abstract	URL	Reject	To Extract (i.e. flagged in title/abstract review for fulltext)	CONFLICT	Conflict Resolution Notes	No critical analysis of user/human/person/patient involvement in digital health design	Randomized controlled trial	Non english	Not a primary research (e.g. reviews, comments, etc)	Single user/person case study	Non-human studies	Duplicate	Comment
[truncated: 8,187 more rows]

## Sheet: T&A Screening Anthony
						TITLE & ABSTRACT
[truncated: 8,189 more rows]

[truncated: 2 more sheets:  T&A Screening Naz, T&A Screening 2]
