# Supplementary material for: Examining Challenges to Co-Design Digital Health Interventions With End Users: Systematic Review
Source: J Med Internet Res. 2025 Mar 14;27:e50178. doi: 10.2196/50178 (PMC11953610; doi:10.2196/50178)
Supplement: Multimedia Appendix 5 [file jmir_v27i1e50178_app5.xlsx]

## Sheet: Final Data
Summary of Characteristics					Study Type					Study Details				Design Methodology						Project Facilitation Method								Key Plus Points (Positives)						Key Pain Points (Negatives)
																												Participatory Co-Design						Participatory Co-Design
Full Citation	Author	Year	PMID	Journal	Case Study	Quantitative Study	Qualitative Study	Research Article	Mixed Methods	Target Population	End Users	Duration (hours)	Solution	UCD	PCD	HCD	PBA	PLD	General PD	Scrum	Kanban	Scrumban	Waterfall	XP	Agile Inspired	Design Thinking	Unspecified	Participatory Co-Design (Total)	Collaboration	Ideation	Improved Co-Design	Behaviour Modification	In-Situ Environment	Participatory Co-Design (Total)	Collaboration	The Language of Digital Health Co-Design	Competing Interests	Hierarchal vs Democratic Design	Methodological Misalignment	Cultural Sensitivity	Cost and Scale	Environment and Context (Total)	Untested In-Situ	Multiplicity of User Types	Testing (Total)	Lack of Subjects	Diversity of Subjects	Condensed Time Frame	Lack of Comprehension
Boyd, A. D., Moores, K., Shah, V., Sadhu, E., Shroff, A., Groo, V., Dickens, C., Field, J., Baumann, M., Welland, B., Gutowski, G., Flores, J. D., Jr., Zhao, Z., Bahroos, N., Hynes, D. M., & Wilkie, D. J. (2015). My Interventional Drug-Eluting Stent Educational App (MyIDEA): Patient-centered design methodology [Article]. JMIR mHealth and uHealth, 3(3), Article e74. https://doi.org/10.2196/mhealth…	Boyd et al.	2015	26139587	JMIR			X			Patient Specific	5	Unspecified	mHealth		X												X	X	X
Curtis, K. E., Lahiri, S., & Brown, K. E. (2015). Targeting Parents for Childhood Weight Management: Development of a Theory-Driven and User-Centered Healthy Eating App [Article]. JMIR mHealth and uHealth, 3(2), Article e69. https://doi.org/10.2196/mhealth.3857	Curtis et al.	2015	26088692	JMIR			X			Parents	46	Unspecified	mHealth	X													X	X	X					X			X	X			X
Dirin, M., Dirin, A., & Laine, T. H. (2015). User-centered design of a context-aware nurse assistant (CANA) at finnish elderly houses. ACM IMCOM 2015 - Proceedings,	Dirin et al.	2015		CONF			X			Older Adults	12	Unspecified	mHealth	X													X																		X
Smaradottir, B., Holen-Rabbersvik, E., Thygesen, E., Fensli, R., & Martinez, S. (2015). User-centred design of the user interface of a collaborative information system for inter-municipal dementia team. HEALTHINF 2015 - 8th International Conference on Health Informatics, Proceedings; Part of 8th International Joint Conference on Biomedical Engineering Systems and Technologies, BIOSTEC 2015,	Smaradottir et al.	2015		University of Agder			X			Patients/Health Professionals	2		eHealth	X													X															X	X		X	X
Ahtinen, A., Andrejeff, E., Vuolle, M., & Väänänen, K. (2016). Walk as you work - User study and design implications for mobile walking meetings. ACM International Conference Proceeding Series,	Ahtinen et al.	2016		ACM		X				Adults	15	Unspecified	mHealth			X											X	X		X															X	X
Arvidsson, S., Gilljam, B. M., Nygren, J., Ruland, C. M., Nordby-Bøe, T., & Svedberg, P. (2016). Redesign and validation of sisom, an interactive assessment and communication tool for children with cancer [Article]. JMIR mHealth and uHealth, 4(2), Article e76. https://doi.org/10.2196/mhealth.5715	Arvidsson et al.	2016	27343004	JMIR	X					Patient Specific	9	Unspecified	mHealth	X													X	X		X
Lyles, C. R., Altschuler, A., Chawla, N., Kowalski, C., McQuillan, D., Bayliss, E., Heisler, M., & Grant, R. W. (2016). User-centered design of a tablet waiting room tool for complex patients to prioritize discussion topics for primary care visits [Article]. JMIR mHealth and uHealth, 4(3), Article e108. https://doi.org/10.2196/mhealth.6187	Lyles et al.	2016	27627965	JMIR			X			Patient Specific	12		mHealth	X													X
Smaradottir, B., Gerdes, M., Martinez, S., & Fensli, R. (2016). The EU-project United4Health: User-centred design of an information system for a Norwegian telemedicine service. Journal of Telemedicine & Telecare, 22(7), 422-429. https://doi.org/10.1177/1357633X15615048	Smaradottir et al.	2016	26541347	JTT			X			Patients/Health Professionals	24		eHealth	X													X															X	X	X	X		X
Terp, M., Laursen, B. S., Jørgensen, R., Mainz, J., & Bjørnes, C. D. (2016). A room for design: Through participatory design young adults with schizophrenia become strong collaborators [Article]. International Journal of Mental Health Nursing, 25(6), 496-506. https://doi.org/10.1111/inm.12231	Terp et al.	2016	27293176	JMIR			X			Patient Specific	4		mHealth						X								X							X				X
Uddin, A. A., Morita, P. P., Tallevi, K., Armour, K., Li, J., Nolan, R. P., & Cafazzo, J. A. (2016). Development of a wearable cardiac monitoring system for behavioral neurocardiac training: A usability study [Article]. JMIR mHealth and uHealth, 4(2), Article e45. https://doi.org/10.2196/mhealth.5288	Uddin et al.	2016	27106171	JMIR					X	Patient Specific	6		Device	X											X																	X	X			X
Verhoeven, F., Cremers, A., Schoone, M., & van Dijk, J. (2016). Mobiles for mobility: Participatory design of a 'Happy walker' that stimulates mobility among older people [Article]. Gerontechnology, 15(1), 32-44. https://doi.org/10.4017/gt.2016.15.1.008.00	Verhoeven et al.	2016		Gerontechnology			X			Older Adults	13		mHealth						X								X							X		X	X					X	X
Abujarad, F., Alfano, S., Bright, T. J., Kannoth, S., Grant, N., Gueble, M., Peduzzi, P., & Chupp, G. (2017). Building an Informed Consent Tool Starting with the Patient: The Patient-Centered Virtual Multimedia Interactive Informed Consent (VIC) [Article]. AMIA ... Annual Symposium proceedings. AMIA Symposium, 2017, 374-383. https://www.scopus.com/inward/record.uri?eid=2-s2.0-85057730836&partnerI…	Abujarad et al.	2017	29854101	AMAI Annual Symposium	X					Patient Specific	9	Unspecified	mHealth		X												X	X	X																X				X
Brox, E., Konstantinidis, S. T., & Evertsen, G. (2017). User-centered design of serious games for older adults following 3 years of experience with exergames for seniors: A study design [Article]. JMIR Serious Games, 5(1), Article e2. https://doi.org/10.2196/games.6254	Brox et al.	2017	28077348	JMIR			X			Older Adults	16	3 Years	Serious Gaming	X													X	X	X			X									X
Carr, E. C., Babione, J. N., & Marshall, D. (2017). Translating research into practice through user-centered design: An application for osteoarthritis healthcare planning [Article]. International Journal of Medical Informatics, 104, 31-37. https://doi.org/10.1016/j.ijmedinf.2017.05.007	Carr et al.	2017	28599814	IJMI			X			Patient Specific	6	Unspecified	mHealth	X													X							X				X							X		X
Gabrielli, S., Dianti, M., Maimone, R., Betta, M., Filippi, L., Ghezzi, M., & Forti, S. (2017). Design of a mobile app for nutrition education (Trec-lifestyle) and formative evaluation with families of overweight children [Article]. JMIR mHealth and uHealth, 5(4), Article e48. https://doi.org/10.2196/mhealth.7080	Gabrielli et al.	2017	28408361	JMIR					X	Children	12	Unspecified	mHealth	X													X	X	X												X				X	X
Giles, S. J., Reynolds, C., Heyhoe, J., & Armitage, G. (2017). Developing a patient-led electronic feedback system for quality and safety within Renal PatientView [Article]. Journal of Renal Care, 43(1), 37-49. https://doi.org/10.1111/jorc.12186	Giles et al.	2017	27990782	Renal Care			X			Patient Specific		Unspecified	Device					X									X							X			X					X	X		X			X
Harte, R., Quinlan, L. R., Glynn, L., Rodríguez-Molinero, A., Baker, P. M. A., Scharf, T., & Ólaighin, G. (2017). Human-centered design study: Enhancing the usability of a mobile phone app in an integrated falls risk detection system for use by older adult users [Article]. JMIR mHealth and uHealth, 5(5), Article e71. https://doi.org/10.2196/mhealth.7046	Harte et al.	2017	28559227	JMIR	X				X	Older Adults	10		mHealth			X											X	X	X					X
Jibb, L. A., Cafazzo, J. A., Nathan, P. C., Seto, E., Stevens, B. J., Nguyen, C., & Stinson, J. N. (2017). Development of a mHealth Real-Time Pain Self-Management App for Adolescents With Cancer: An Iterative Usability Testing Study [Article]. Journal of Pediatric Oncology Nursing, 34(4), 283-294. https://doi.org/10.1177/1043454217697022	Jibb et al.	2017	28376666	APHON			X			Adolescents	6		mHealth	X													X															X	X		X	X
Kerkhof, Y. J. F., Den Ouden, M. E. M., Soeteman, S., Scholten, A., Ben Allouch, S., & Willems, C. G. (2017). Development of a memory application for structuring and supporting daily activities of clients with intellectual disabilities [Article]. Technology and Disability, 29(1-2), 77-89. https://doi.org/10.3233/TAD-160164	Kerkhof et al.	2017		IOS			X			Patient Specific	14		mHealth						X								X							X											X	X
Noordman, J., Driesenaar, J. A., van Bruinessen, I. R., & van Dulmen, S. (2017). ListeningTime; participatory development of a web-based preparatory communication tool for elderly cancer patients and their healthcare providers [Article]. Internet Interventions, 9, 51-56. https://doi.org/10.1016/j.invent.2017.05.002	Noordman et al.	2017	30135837	Internet Interventions			X			Patient Specific	14		Web-based	X						X					X																				X	X	X	X
Nota, I., Drossaert, C. H. C., Melissant, H. C., Taal, E., Vonkeman, H. E., Haagsma, C. J., & van de Laar, M. A. F. J. (2017). Development of a web-based patient decision aid for initiating disease modifying anti-rheumatic drugs using user-centred design methods. BMC Medical Informatics & Decision Making, 17, 1-14. https://doi.org/10.1186/s12911-017-0433-5	Nota et al.	2017	28441950	BMC			X			Patient Specific	30		Web-based	X													X	X						X			X
Petersen, M., & Hempler, N. F. (2017). Development and testing of a mobile application to support diabetes self-management for people with newly diagnosed type 2 diabetes: A design thinking case study [Article]. BMC Medical Informatics and Decision Making, 17(1), Article 91. https://doi.org/10.1186/s12911-017-0493-6	Petersen & Hempler	2017	28651639	BMC	X					Patient Specific	14		mHealth			X										X																			X	X
Rodrigues, A. M., Sniehotta, F. F., Birch-Machin, M. A., Olivier, P., & Araújo-Soares, V. (2017). Systematic and iterative development of a smartphone app to promote sun-protection among holidaymakers: Design of a prototype and results of usability and acceptability testing [Article]. JMIR Research Protocols, 6(6), Article e112. https://doi.org/10.2196/resprot.7172	Rodrigues et al.	2017	28606892	JMIR			X			Adults	17		mHealth	X													X															X	X		X	X
Tonkin, E., Jeffs, L., Wycherley, T. P., Maher, C., Smith, R., Hart, J., Cubillo, B., Hum Nut, B., & Brimblecombe, J. (2017). A smartphone app to reduce sugar-sweetened beverage consumption among young adults in Australian remote indigenous communities: Design, formative evaluation and user-testing [Article]. JMIR mHealth and uHealth, 5(12), Article e192. https://doi.org/10.2196/mhealth.8651	Tonkin et al.	2017	29233803	JMIR			X			Young People	10		mHealth	X													X							X						X
Van Bruinessen, I., Van 't Klooster, J. W., Boessen, A., Van Der Heide, L., Vollenbroek-Hutten, M., & Van Dulmen, S. (2017). Involving end-users in the development and implementation of a web-based, physical activity platform for elderly. Proceedings of the International Conference on E-Health, EH 2017 - Part of the Multi Conference on Computer Science and Information Systems 2017,	Van Bruinessen et al.	2017		International Conference e-Health 2017			X			Older Adults	16		Web-based						X							X
Allin, S., Shepherd, J., Tomasone, J., Munce, S., Linassi, G., Hossain, S. N., & Jaglal, S. (2018). Participatory design of an online self-management tool for users with spinal cord injury: Qualitative study [Article]. Journal of Medical Internet Research, 20(3), Article e6. https://doi.org/10.2196/rehab.8158	Allin et al.	2018	29563075	JMIR			X			Patient Specific	8	Unspecified	mHealth		X												X		X		X	X													X	X
Balli, F. (2018). Developing digital games to address airway clearance therapy in children with cystic fibrosis: Participatory design process [Article]. JMIR Serious Games, 6(4), Article e18. https://doi.org/10.2196/games.8964	Balli et al.	2018	30463835	JMIR			X			Patient Specific			Serious Gaming						X						X			X		X															X		X
Børøsund, E., Mirkovic, J., Clark, M. M., Ehlers, S. L., Andrykowski, M. A., Bergland, A., Westeng, M., & Nes, L. S. (2018). A stress management app intervention for cancer survivors: Design, development, and usability testing [Article]. Journal of Medical Internet Research, 20(9), Article e19. https://doi.org/10.2196/formative.9954	Børøsund et al.	2018	30684438	JMIR			X			Patient Specific	11	Unspecified	mHealth	X											X			X	X																X	X
Couture, B., Lilley, E., Chang, F., Smith, A. D., Cleveland, J., Ergai, A., Katsulis, Z., Benneyan, J., Gershanik, E., Bates, D. W., & Collins, S. A. (2018). Applying user-centered design methods to the development of an mhealth application for use in the hospital setting by patients and care partners [Article]. Applied Clinical Informatics, 9(2), 302-312. https://doi.org/10.1055/s-0038-1645888	Couture et al.	2018	29742756	ACI				X		Patient Specific		Unspecified	mHealth	X					X								X							X		X
Hetrick, S. E., Robinson, J., Burge, E., Blandon, R., Mobilio, B., Rice, S. M., Simmons, M. B., Alvarez-Jimenez, M., Goodrich, S., & Davey, C. G. (2018). Youth codesign of a mobile phone app to facilitate self-monitoring and management of mood symptoms in young eople with major depression, suicidal ideation, and self-harm [Article]. Journal of Medical Internet Research, 20(1), Article e9. https:/…	Hetrick et al.	2018	29362208	JMIR			X			Young People	8		mHealth			X											X	X						X			X								X
Honary, M., Fisher, N. R., McNaney, R., & Lobban, F. (2018). A web-based intervention for relatives of people experiencing psychosis or bipolar disorder: Design study using a user-centered approach [Article]. JMIR Mental Health, 5(4), Article e11473. https://doi.org/10.2196/11473	Honary et al.	2018	30530457	JMIR			X			Patient Specific	24		Web-based	X													X															X		X	X		X
Jakobsen, P. R., Hermann, A. P., Søndergaard, J., Wiil, U. K., & Clemensen, J. (2018). Development of an mHealth application for women newly diagnosed with osteoporosis without preceding fractures: A participatory design approach [Article]. International Journal of Environmental Research and Public Health, 15(2), Article 330. https://doi.org/10.3390/ijerph15020330	Jakobsen et al.	2018	29438343	IJERPH			X			Patient Specific	6		mHealth						X								X							X				X
Jessen, S., Mirkovic, J., & Ruland, C. M. (2018). Creating gameful design in mhealth: A participatory co-design approach [Article]. JMIR mHealth and uHealth, 6(12), Article e11579. https://doi.org/10.2196/11579	Jessen et al.	2018	30552080	JMIR			X			Older Adults	22		mHealth						X								X	X	X	X				X					X
Jones, R. B., Thapar, A., Rice, F., Beeching, H., Cichosz, R., Mars, B., Smith, D. J., Merry, S., Stallard, P., Jones, I., Thapar, A. K., & Simpson, S. A. (2018). A web-based psychoeducational intervention for adolescent depression: design and development of MoodHwb [Article]. Journal of Medical Internet Research, 20(2). https://doi.org/10.2196/mental.8894	Jones et al.	2018	29449202	JMIR			X			Adolescents	12		Web-based	X	X		X								X									X			X
Marien, S., Legrand, D., Ramdoyal, R., Nsenga, J., Ospina, G., Ramon, V., Boland, B., & Spinewine, A. (2018). A web application to involve patients in the medication reconciliation process: A user-centered usability and usefulness study [Article]. Journal of the American Medical Informatics Association, 25(11), 1488-1500. https://doi.org/10.1093/jamia/ocy107	Marien et al.	2018	30137331	JAMIA					X	Patient Specific	48		Web-based	X													X
Martin, S., Armstrong, E., Thomson, E., Vargiu, E., Solà, M., Dauwalder, S., Miralles, F., & Daly Lynn, J. (2018). A qualitative study adopting a user-centered approach to design and validate a brain computer interface for cognitive rehabilitation for people with brain injury [Article]. Assistive Technology, 30(5), 233-241. https://doi.org/10.1080/10400435.2017.1317675	Martin S et al.	2018	28708963	RESNA			X			Patient Specific	22		Device	X													X																		X	X		X
Mirkovic, J., Jessen, S., Kristjansdottir, O. B., Krogseth, T., Koricho, A. T., & Ruland, C. M. (2018). Developing technology to mobilize personal strengths in people with chronic illness: Positive codesign approach [Article]. Journal of Medical Internet Research, 20(6), Article e10744. https://doi.org/10.2196/10774	Mirkovic et al.	2018	30684404	JMIR			X			Patient Specific	35		Web-based		X												X	X	X	X				X				X							X		X
Ospina-Pinillos, L., Davenport, T. A., Ricci, C. S., Milton, A. C., Scott, E. M., & Hickie, I. B. (2018). Developing a mental health eclinic to improve access to and quality of mental health care for young people: Using participatory design as research methodologies [Article]. Journal of Medical Internet Research, 20(5), Article e188. https://doi.org/10.2196/JMIR.9716	Ospina-Pinillos et al.	2018	29807878	JMIR			X			Young People	28		eHealth		X												X															X	X		X	X
Pham, Q., Graham, G., Lalloo, C., Morita, P. P., Seto, E., Stinson, J. N., & Cafazzo, J. A. (2018). An analytics platform to evaluate effective engagement with pediatric mobile health apps: Design, development, and formative evaluation [Article]. JMIR mHealth and uHealth, 6(12), Article e11447. https://doi.org/10.2196/11447	Pham et al.	2018	30578179	JMIR		X				Health Professionals	7		mHealth	X													X																		X	X
Span, M., Hettinga, M., Groen-van de Ven, L., Jukema, J., Janssen, R., Vernooij-Dassen, M., Eefsting, J., & Smits, C. (2018). Involving people with dementia in developing an interactive web tool for shared decision-making: experiences with a participatory design approach [Article]. Disability and Rehabilitation, 40(12), 1410-1420. https://doi.org/10.1080/09638288.2017.1298162	Span et al.	2018	28286969	Disability and Rehabilitation					X	Patient Specific	3		Web-based						X								X															X		X	X	X
Vilardaga, R., Rizo, J., Zeng, E., Kientz, J. A., Ries, R., Otis, C., & Hernandez, K. (2018). User-centered design of learn to quit, a smoking cessation smartphone app for people with serious mental illness [Article]. Journal of Medical Internet Research, 20(1), Article e2. https://doi.org/10.2196/games.8881	Vilardaga et al.	2018	29339346	JMIR					X	Patient Specific	5		mHealth	X													X																		X	X
Willard, S., Cremers, G., Man, Y. P., Van Rossum, E., Spreeuwenberg, M., & De Witte, L. (2018). Development and testing of an online community care platform for frail older adults in the Netherlands: A user-centred design [Article]. BMC Geriatrics, 18(1), Article 87. https://doi.org/10.1186/s12877-018-0774-7	Willard et al.	2018	29625562	BMC			X			Older Adults	73		eHealth	X													X																		X	X
Woods, L., Cummings, E., Duff, J., & Walker, K. (2018). Conceptual Design and Iterative Development of a mHealth App by Clinicians, Patients and Their Families [Article]. Studies in health technology and informatics, 252, 170-175. https://www.scopus.com/inward/record.uri?eid=2-s2.0-85056382372&partnerID=40&md5=416aa8058cfe06b200637c58e99da952	Woods et al.	2018		Book Chapter			X			Patients/Health Professionals	7		mHealth	X													X
Afrizal, S. H., Hidayanto, A. N., Hakiem, N., Sartono, A., Priyambodo, S., & Eryando, T. (2019). Design of mHealth Application for Integrating Antenatal Care Service in Primary Health Care: A User-Centered Approach. Proceedings of 2019 4th International Conference on Informatics and Computing, ICIC 2019,	Afrizal et al.	2019		IEEE		X				Natal Care	4	Unspecified	mHealth	X													X															X	X
Ahmed, R., Toscos, T., Rohani Ghahari, R., Holden, R. J., Martin, E., Wagner, S., Daley, C., Coupe, A., & Mirro, M. (2019). Visualization of Cardiac Implantable Electronic Device Data for Older Adults Using Participatory Design [Article]. Applied Clinical Informatics, 10(4), 707-718. https://doi.org/10.1055/s-0039-1695794	Ahmed et al.	2019	31533172	ACI		X				Older Adults	7	Unspecified	mHealth						X								X	X	X	X				X	X							X	X		X		X	X
Ahufinger, S., Pequeno, E., & Herrero, P. (2019). Mob-EEG: A user-centered design for wireless electroencephalogram in intensive care units. Proceedings - IEEE Symposium on Computer-Based Medical Systems,	Ahufinger, et al.	2019		IEEE		X				Patient Specific	6	Unspecified	Device	X													X																		X	X
Allsop, M. J., Johnson, O., Taylor, S., Hackett, J., Allen, P., Bennett, M. I., & Bewick, B. M. (2019). Multidisciplinary software design for the routine monitoring and assessment of pain in palliative care services: The development of pain check [Article]. JCO Clinical Cancer Informatics, 3. https://doi.org/10.1200/CCI.18.00120	Allsop et al.	2019	31577449	JCO			X			Patient Specific	13	Unspecified	mHealth						X						X									X					X
Appleton, K. M., Bray, J., Price, S., Liebchen, G., Jiang, N., Mavridis, I., Saulais, L., Giboreau, A., Perez-Cueto, F. J. A., Coolen, R., Ronge, M., & Hartwell, H. (2019). A mobile phone app for the provision of personalized food-based information in an eating-out situation: Development and initial evaluation [Article]. JMIR Formative Research, 3(4), Article 12966. https://doi.org/10.2196/12966	Appleton et al.	2019	31682575	JMIR					X	Adults	223	Unspecified	mHealth						X						X			X	X		X
Balatsoukas, P., Porat, T., Sassoon, I., Essers, K., Kokciyan, N., Chapman, M., Drake, A., Modgil, S., Ashworth, M., Sklar, E., Parsons, S., & Curcin, V. (2019). User Involvement in the Design of a Data-Driven Self-Management Decision Support Tool for Stroke Survivors. EUROCON 2019 - 18th International Conference on Smart Technologies,	Balatsoukas et al.	2019		IEEE			X			Patient Specific	14	Unspecified	mHealth						X								X
Birnie, K. A., Campbell, F., Nguyen, C., Lalloo, C., Tsimicalis, A., Matava, C., Cafazzo, J., & Stinson, J. (2019). iCanCope PostOp: User-centered design of a smartphone-based app for self-management of postoperative pain in children and adolescents [Article]. JMIR Formative Research, 3(2), Article e12028. https://doi.org/10.2196/12028	Birnie et al.	2019	31008704	JMIR			X			Patient Specific	2	2 Days	mHealth	X													X	X	X
Calvillo-Arbizu, J., Roa-Romero, L. M., Estudillo-Valderrama, M. A., Salgueira-Lazo, M., Aresté-Fosalba, N., del-Castillo-Rodríguez, N. L., González-Cabrera, F., Marrero-Robayna, S., López-de-la-Manzana, V., & Román-Martínez, I. (2019). User-centred design for developing e-Health system for renal patients at home (AppNephro) [Article]. International Journal of Medical Informatics, 125, 47-54. htt…	Calvillo-Arbizu et al.	2019	30914180	IJMI			X			Patient Specific	4	Unspecified	eHealth	X											X																X				X
Dannenberg, M. D., Bienvenida, J. C. M., Bruce, M. L., Nguyen, T., Bartels, S. J., Elwyn, G., & Barr, P. J. (2019). End-user views of an electronic encounter decision aid linked to routine depression screening [Article]. Patient Education and Counseling, 102(3), 555-563. https://doi.org/10.1016/j.pec.2018.10.002	Dannenberg et al.	2019	30497800	PEC			X			Adults	10	Unspecified	eHealth	X													X																		X	X
Ehrler, F., Lovis, C., & Blondon, K. (2019). A mobile phone app for bedside nursing care: Design and development using an adapted software development life cycle model [Article]. JMIR mHealth and uHealth, 7(4), Article e12551. https://doi.org/10.2196/12551	Ehrler et al.	2019	30973339	JMIR					X	Nurses	5	Unspecified	mHealth	X											X			X					X	X	X
Erguera, X. A., Johnson, M. O., Neilands, T. B., Ruel, T., Berrean, B., Thomas, S., & Saberi, P. (2019). WYZ: A pilot study protocol for designing and developing a mobile health application for engagement in HIV care and medication adherence in youth and young adults living with HIV [Article]. BMJ Open, 9(5), Article e030473. https://doi.org/10.1136/bmjopen-2019-030473	Erguera et al.	2019	31061063	BMJ			X			Patient Specific	76	Unspecified	mHealth			X									X																				X	X		X
Gonsalves, P. P., Hodgson, E. S., Kumar, A., Aurora, T., Chandak, Y., Sharma, R., Michelson, D., & Patel, V. (2019). Design and Development of the “POD Adventures” Smartphone Game: A Blended Problem-Solving Intervention for Adolescent Mental Health in India [Article]. Frontiers in Public Health, 7, Article 238. https://doi.org/10.3389/fpubh.2019.00238	Gonsalves et al.	2019	31508404	Frontiers			X			Children	22	Unspecified	Serious Gaming		X												X	X	X																X	X
He, X., Zhang, R., Rizvi, R., Vasilakes, J., Yang, X., Guo, Y., He, Z., Prosperi, M., Huo, J., Alpert, J., & Bian, J. (2019). ALOHA: Developing an interactive graph-based visualization for dietary supplement knowledge graph through user-centered design [Article]. BMC Medical Informatics and Decision Making, 19, Article 150. https://doi.org/10.1186/s12911-019-0857-1	He et al.	2019	31391091	BMC					X	Adults	9	Unspecified	Web-based	X													X
Jefferson, U. T., Zachary, I., & Majee, W. (2019). Employing a User-Centered Design to Engage Mothers in the Development of a mHealth Breastfeeding Application [Article]. CIN - Computers Informatics Nursing, 37(10), 522-531. https://doi.org/10.1097/CIN.0000000000000549	Jefferson et al.	2019	31414995	CIN			X			Mothers	14		mHealth	X													X	X	X
Kerkhof, Y., Pelgrum-Keurhorst, M., Mangiaracina, F., Bergsma, A., Vrauwdeunt, G., Graff, M., & Dröes, R. M. (2019). User-participatory development of FindMyApps; a tool to help people with mild dementia find supportive apps for self-management and meaningful activities [Article]. Digital Health, 5. https://doi.org/10.1177/2055207618822942	Kerkhof et al.	2019	30944726	SAGE			X			Patient Specific	5		mHealth						X	X					X			X	X	X		X						X				X		X
Kildea, J., Battista, J., Cabral, B., Hendren, L., Herrera, D., Hijal, T., & Joseph, A. (2019). Design and development of a person-centered patient portal using participatory stakeholder co-design [Article]. Journal of Medical Internet Research, 21(2), Article e11371. https://doi.org/10.2196/11371	Kildea et al.	2019	30741643	JMIR					X	Patient Specific	10		eHealth		X												X							X				X
Marien, S., Legrand, D., Ramdoyal, R., Nsenga, J., Ospina, G., Ramon, V., & Spinewine, A. (2019). A User-Centered design and usability testing of a web-based medication reconciliation application integrated in an eHealth network [Article]. International Journal of Medical Informatics, 126, 138-146. https://doi.org/10.1016/j.ijmedinf.2019.03.013	Marien et al.	2019	31029255	IJMI			X			Health Professionals	48		eHealth	X													X																		X	X	X	X
Marko-Holguin, M., Cordel, S. L., Van Voorhees, B. W., Fogel, J., Sykes, E., Fitzgibbon, M., & Glassgow, A. E. (2019). A two-way interactive text messaging application for low-income patients with chronic medical conditions: Design-thinking development approach [Article]. JMIR mHealth and uHealth, 7(5), Article e11833. https://doi.org/10.2196/11833	Marko-Holguin et al.	2019	31042152	JMIR			X			Patient Specific	127		Text-based	X												X								X				X
Ospina-Pinillos, L., Davenport, T., Diaz, A. M., Navarro-Mancilla, A., Scott, E. M., & Hickie, I. B. (2019). Using participatory design methodologies to co-design and culturally adapt the Spanish version of the mental health eClinic: Qualitative study [Article]. Journal of Medical Internet Research, 21(8), Article e14127. https://doi.org/10.2196/14127	Ospina-Pinillos et al.	2019	31376271	JMIR			X			Young People	17		eHealth						X								X							X				X		X		X	X		X
Schild, S., Sedlmayr, B., Schumacher, A. K., Sedlmayr, M., Prokosch, H. U., St.pierre, M., & German Cognitive Aid Working, G. (2019). A digital cognitive aid for anesthesia to support intraoperative crisis management: Results of the user-centered design process [Article]. JMIR mHealth and uHealth, 7(4), Article e13226. https://doi.org/10.2196/13226	Schild et al.	2019	31033445	JMIR					X	Health Professionals	12		mHealth	X													X															X		X	X
Schwartz, L. A., Psihogios, A. M., Henry-Moss, D., Daniel, L. C., Ver Hoeve, E. S., Velazquez-Martin, B., Butler, E., Hobbie, W. L., Buchanan Lunsford, N., Sabatino, S. A., Barakat, L. P., Ginsberg, J. P., Fleisher, L., Deatrick, J. A., Jacobs, L. A., O'Hagan, B., Anderson, L., Fredericks, E., Amaral, S., Dowshen, N., Houston, K., Vachani, C., Hampshire, M. K., Metz, J. M., Hill-Kayser, C. E., & …	Schwartz et al.	2019		APA			X			Patient Specific	38		mHealth	X											X									X			X								X	X	X
Sedlmayr, B., Schöffler, J., Prokosch, H. U., & Sedlmayr, M. (2019). User-centered design of a mobile medication management [Article]. Informatics for Health and Social Care, 44(2), 152-163. https://doi.org/10.1080/17538157.2018.1437042	Sedlmayr et al.	2019	29504838	IHSC					X	Patient Specific	7		mHealth	X											X																	X	X		X	X
Sin, J., Henderson, C., Woodham, L. A., Hernández, A. S., & Gillard, S. (2019). A multicomponent ehealth intervention for family carers for people affected by psychosis: A coproduced design and build study [Article]. Journal of Medical Internet Research, 21(8), Article e14374. https://doi.org/10.2196/14374	Sin et al.	2019	31389333	JMIR			X			Health Professionals	24		eHealth						X						X																				X	X	X
Van Velsen, L., Van Weering, M. D., Luub, F., Kemperman, A., Ruis, M., Urlings, J., Grabher, A., Mayr, M., Kiers, M., Bellemans, T., & Neven, A. (2019). Travelling with my soulmate: Participatory design of an mHealth travel companion for older adults. ICT4AWE 2019 - Proceedings of the 5th International Conference on Information and Communication Technologies for Ageing Well and e-Health,	Van Velsen et al.	2019		ICT4AWE 2019			X			Older Adults	42		mHealth						X								X																		X		X
Zhang, M., Heng, S., Song, G., Fung, D. S. S., & Smith, H. E. (2019). Co-designing a Mobile Gamified Attention Bias Modification Intervention for Substance Use Disorders: Participatory research study [Article]. JMIR mHealth and uHealth, 7(10), Article e15871. https://doi.org/10.2196/15871	Zhang et al.	2019	31584003	JMIR			X			Patient Specific	10		Serious Gaming						X								X							X			X
Abubakar Kawu, A., Kahuhu Koruhama, A., Arinze Ikwunne, T., & Pretorius, C. (2020). Gamifying the "unspoken": Designing to Resolve Myths on Contraceptives among the Himba people of Namibia. Extended Abstracts - 22nd International Conference on Human-Computer Interaction with Mobile Devices and Services: Expanding the Horizon of Mobile Interaction, MobileHCI 2020,	Abubakar et al.	2020		CHI 2020		X				Indigenous	3	Unspecified	VR	X													X							X						X	X	X	X		X	X
Alberts, N. M., Badawy, S. M., Hodges, J., Estepp, J. H., Nwosu, C., Khan, H., Smeltzer, M. P., Homayouni, R., Norell, S., Klesges, L., Porter, J. S., & Hankins, J. S. (2020). Development of the in charge health mobile app to improve adherence to hydroxyurea in patients with sickle cell disease: User-centered design approach [Article]. JMIR mHealth and uHealth, 8(5), Article e14884. https://doi.o…	Alberts et al.	2020	32383683	JMIR	X					Patient Specific	6	8	mHealth	X													X																		X	X
Aufegger, L., Bùi, K. H., Bicknell, C., & Darzi, A. (2020). Designing a paediatric hospital information tool with children, parents, and healthcare staff: A UX study [Article]. BMC Pediatrics, 20(1), Article 469. https://doi.org/10.1186/s12887-020-02361-w	Aufegger et al.	2020	33032549	BMC				X		Pediatric	25	2	VR	X													X	X	X												X				X	X
Backman, C., Harley, A., Kuziemsky, C., Mercer, J., & Peyton, L. (2020). MyPath to home web-based application for the geriatric rehabilitation program at bruyère continuing care: User-centered design and feasibility testing study [Article]. JMIR Formative Research, 4(9), Article e18169. https://doi.org/10.2196/18169	Backman et al.	2020	32924953	JMIR			X			Patient Specific	7	Unspecified	mHealth	X											X																				X			X
Bradway, M., Morris, R. L., Giordanengo, A., & Årsand, E. (2020). How mHealth can facilitate collaboration in diabetes care: qualitative analysis of co-design workshops [Article]. BMC Health Services Research, 20(1), Article 1104. https://doi.org/10.1186/s12913-020-05955-3	Bradway et al.	2020	33256732	BMC				X		Patient Specific		1 Day	mHealth						X								X							X			X								X
Corazza, F., Snijders, D., Arpone, M., Stritoni, V., Martinolli, F., Daverio, M., Losi, M. G., Soldi, L., Tesauri, F., da Dalt, L., & Bressan, S. (2020). Development and usability of a novel interactive tablet app (PediAppRREST) to support the management of pediatric cardiac arrest: Pilot high-fidelity simulation-based study [Article]. JMIR mHealth and uHealth, 8(10), Article e19070. https://doi.…	Corazza et al.	2020	32788142	JMIR					X	Patient Specific	63		mHealth						X								X	X		X															X	X	X
Cornet, V. P., Toscos, T., Bolchini, D., Ghahari, R. R., Ahmed, R., Daley, C., Mirro, M. J., & Holden, R. J. (2020). Untold stories in user-centered design of mobile health: Practical challenges and strategies learned from the design and evaluation of an app for older adults with heart failure [Article]. JMIR mHealth and uHealth, 8(7), Article e17703. https://doi.org/10.2196/17703	Cornet et al.	2020	32706745	JMIR			X			Older Adults	24	Unspecified	mHealth	X													X	X	X				X	X				X	X		X				X		X	X
Davies, A., Mueller, J., Hennings, J., Caress, A. L., & Jay, C. (2020). Recommendations for developing support tools with people suffering from chronic obstructive pulmonary disease: Co-design and pilot testing of a mobile health prototype [Article]. JMIR Human Factors, 7(2), Article e16289. https://doi.org/10.2196/16289	Davies et al.	2020	32410730	JMIR					X	Patient Specific	37	4 Months	mHealth	X													X	X	X																X		X
Ector, G. I. C. G., Westerweel, P. E., Hermens, R. P. M. G., Braspenning, K. A. E., Heeren, B. C. M., Vinck, O. M. F., de Jong, J. J. M., Janssen, J. J. W. M., & Blijlevens, N. M. A. (2020). The development of a web-based, patient-centered intervention for patients with chronic myeloid leukemia (CMyLife): Design thinking development approach [Article]. Journal of Medical Internet Research, 22(5),…	Ector et al.	2020	32412424	JMIR					X	Patient Specific	8	Unspecified	Web-based			X										X		X						X	X
Fico, G., Martinez-Millana, A., Leuteritz, J. P., Fioravanti, A., Beltrán-Jaunsarás, M. E., Traver, V., & Arredondo, M. T. (2020). User Centered Design to Improve Information Exchange in Diabetes Care Through eHealth: Results from a Small Scale Exploratory Study [Article]. Journal of Medical Systems, 44(1), Article 2. https://doi.org/10.1007/s10916-019-1472-5	Fico et al.	2020	31741069	JMS					X	Patient Specific	20	Unspecified	eHealth	X													X	X	X	X															X			X
Fleisher, L., Bass, S. B., Shwarz, M., Washington, A., Nicholson, A., Alhajji, M., Geynisman, D. M., Maurer, L., Greener, J., & Kenny, C. (2020). Using theory and user-centered design in digital health: The development of the mychoice communication tool to prepare patients and improve informed decision making regarding clinical trial participation [Article]. Psycho-Oncology, 29(1), 114-122. https…	Fleisher et al.	2020	31654442	Psycho-Oncology					X	Patient Specific		Unspecified	mHealth	X													X																		X			X
Hoffman, A. S., Bateman, D. R., Ganoe, C., Punjasthitkul, S., Das, A. K., Hoffman, D. B., Housten, A. J., Peirce, H. A., Dreyer, L., Tang, C., Bennett, A., Bartels, S. J., & Bowers, B. J. (2020). Development and Field Testing of a Long-Term Care Decision Aid Website for Older Adults: Engaging Patients and Caregivers in User-Centered Design [Article]. Gerontologist, 60(5), 935-946. https://doi.org…	Hoffman et al.	2020	31773140	The Gerontologist			X			Older Adults	16		Web-based	X													X	X																	X		X
Hou, I. C., Lan, M. F., Shen, S. H., Tsai, P. Y., Chang, K. J., Tai, H. C., Tsai, A. J., Chang, P., Wang, T. F., Sheu, S. J., & Dykes, P. C. (2020). The development of a mobile health app for breast cancer self-management support in Taiwan: Design thinking approach [Article]. JMIR mHealth and uHealth, 8(4), Article e15780. https://doi.org/10.2196/15780	Hou et al.	2020	32352390	JMIR			X			Patient Specific	15		mHealth	X												X								X						X
Humphries, S. M., Rondung, E., Norlund, F., Sundin, Ö., Tornvall, P., Held, C., Spaak, J., Lyngå, P., & Olsson, E. M. G. (2020). Designing a Web-Based Psychological Intervention for Patients With Myocardial Infarction With Nonobstructive Coronary Arteries: User-Centered Design Approach. Journal of Medical Internet Research, 22(9), N.PAG-N.PAG. https://doi.org/10.2196/19066	Humphries et al.	2020	32940615	JMIR			X			Patient Specific	7		Web-based	X													X	X		X				X				X							X	X
Jessen, S., Mirkovic, J., & Nes, L. S. (2020). MyStrengths, a strengths-focused mobile health tool: participatory design and development [Article]. JMIR Formative Research, 4(7), Article e18049. https://doi.org/10.2196/18049	Jessen et al.	2020	32706651	JMIR			X			Patient Specific	22		mHealth						X								X	X	X	X				X				X		X					X		X
Kim, J. E., Lee, J., Kwon, H., Bessho, M., & Sakamura, K. (2020). Towards supporting childhood atopic dermatitis management: A user-centered design approach. Proceedings - IEEE Symposium on Computer-Based Medical Systems,	Kim et al.	2020		IEEE					X	Patient Specific	177		mHealth	X													X	X						X					X
Korpershoek, Y. J. G., Hermsen, S., Schoonhoven, L., Schuurmans, M. J., & Trappenburg, J. C. A. (2020). User-centered design of a mobile health intervention to enhance exacerbation-related self-management in patients with chronic obstructive pulmonary disease (Copilot): Mixed methods study [Article]. Journal of Medical Internet Research, 22(6), Article e15449. https://doi.org/10.2196/15449	Korpershoek et al.	2020	32538793	JMIR					X	Patient Specific	10		mHealth	X			X										X	X						X								X			X			X
Laine, T. H., Normark, J., Lindvall, H., Lindqvist, A. K., & Rutberg, S. (2020). A Distributed Multiplayer Game to Promote Active Transport at Workplaces: User-Centered Design, Implementation, and Lessons Learned [Article]. IEEE Transactions on Games, 12(4), 386-397, Article 9186834. https://doi.org/10.1109/TG.2020.3021728	Laine et al.	2020		IEEE			X			Adults	15		Serious Gaming	X											X			X														X	X	X	X
Latulippe, K., Hamel, C., & Giroux, D. (2020). Co-Design to Support the Development of Inclusive eHealth Tools for Caregivers of Functionally Dependent Older Persons: Social Justice Design [Article]. Journal of Medical Internet Research, 22(11), Article e18399. https://doi.org/10.2196/18399	Latulippe et al.	2020	33164905	JMIR			X			Older Adults	78		eHealth						X								X	X		X				X			X								X		X	X	X
Liu, L. H., Garrett, S. B., Li, J., Ragouzeos, D., Berrean, B., Dohan, D., Katz, P. P., Barton, J. L., Yazdany, J., & Schmajuk, G. (2020). Patient and clinician perspectives on a patient-facing dashboard that visualizes patient reported outcomes in rheumatoid arthritis [Article]. Health Expectations, 23(4), 846-859. https://doi.org/10.1111/hex.13057	Liu LH et al.	2020	32270591	IJPPHCHP			X			Patient Specific	22		Web-based			X											X
Martin, A., Caon, M., Adorni, F., Andreoni, G., Ascolese, A., Atkinson, S., Bul, K., Carrion, C., Castell, C., Ciociola, V., Condon, L., Espallargues, M., Hanley, J., Jesuthasan, N., Lafortuna, C. L., Lang, A., Prinelli, F., Puidomenech Puig, E., Tabozzi, S. A., McKinstry, B., & Frcpe, F. (2020). A mobile phone intervention to improve obesity-related health behaviors of adolescents across Europe:…	Martin A et al.	2020	32130179	JMIR			X			Adolescents	74		mHealth						X								X
Mathenjwa, T., Adeagbo, O., Zuma, T., Dikgale, K., Zeitlin, A., Matthews, P., Seeley, J., Wyke, S., Tanser, F., Shahmanesh, M., & Blandford, A. (2020). Development and acceptability of a tablet-based app to support men to link to HIV care: Mixed methods approach [Article]. JMIR mHealth and uHealth, 8(11), Article e17549. https://doi.org/10.2196/17549	Mathenjwa et al.	2020	33231558	JMIR					X	Patient Specific	14		mHealth				X										X
Naeemabadi, M., Søndergaard, J. H., Klastrup, A., Schlünsen, A. P., Lauritsen, R. E. K., Hansen, J., Madsen, N. K., Simonsen, O., Andersen, O. K., Kim, K. K., & Dinesen, B. (2020). Development of an individualized asynchronous sensor-based telerehabilitation program for patients undergoing total knee replacement: Participatory design [Article]. Health Informatics Journal, 26(4), 2492-2511. https:…	Naeemabadi et al.	2020	32175788	Health Informatics			X			Patient Specific	8		Telehealth						X								X							X			X								X	X		X
Navarro-Alamán, J., Lacuesta, R., García-Magariño, I., Gallardo, J., Ibarz, E., & Lloret, J. (2020). Close2U: An App for Monitoring Cancer Patients with Enriched Information from Interaction Patterns [Article]. Journal of Healthcare Engineering, 2020, Article 3057032. https://doi.org/10.1155/2020/3057032	Navarro-Alamán et al.	2020	32733661	Healthcare Engineering					X	Patient Specific	23		mHealth	X											X																				X	X
Newton, A., Bagnell, A., Rosychuk, R., Duguay, J., Wozney, L., Huguet, A., Henderson, J., & Curran, J. (2020). A mobile phone-based app for use during cognitive behavioral therapy for adolescents with anxiety (MindClimb): User-centered design and usability study [Article]. JMIR mHealth and uHealth, 8(12), Article e18439. https://doi.org/10.2196/18439	Newton et al.	2020	33289671	JMIR			X			Adolescents	8		mHealth	X													X																		X	X
Ospina-Pinillos, L., Davenport, T. A., Navarro-Mancilla, A. A., Cheng, V. W. S., Alarcón, A. C. C., Rangel, A. M., Rueda-Jaimes, G. E., Gomez-Restrepo, C., & Hickie, I. B. (2020). Involving end users in adapting a Spanish version of a web-based mental health clinic for young people in Colombia: Exploratory study using participatory design methodologies [Article]. JMIR Mental Health, 7(2), Article…	Ospina-Pinillos et al.	2020	32027313	JMIR			X			Young People	17	1 Day	Web-based		X												X							X				X				X	X		X	X
Patel, D., Sarlati, S., Martin-Tuite, P., Feler, J., Chehab, L., Texada, M., Marquez, R., Julia Orellana, F., Henderson, T. L., Nwabuo, A., Plevin, R., Ami Dicker, R., Juillard, C., & Sammann, A. (2020). Designing an information and communications technology tool with and for victims of violence and their case managers in san francisco: Human-centered design study [Article]. JMIR mHealth and uHea…	Patel et al.	2020	32831179	JMIR			X			Young People	15		mHealth			X											X	X				X		X				X				X	X		X	X
Rai, H. K., Schneider, J., & Orrell, M. (2020). An individual cognitive stimulation therapy app for people with dementia: Development and usability study of thinkability [Article]. JMIR Aging, 3(2), Article 17105. https://doi.org/10.2196/17105	Rai et al.	2020	33196451	JMIR			X			Patient Specific	7		mHealth						X	X					X									X		X									X	X		X
Ramsey, A. T., Bray, M., Laker, P. A., Bourdon, J. L., Dorsey, A., Zalik, M., Pietka, A., Salyer, P., Waters, E. A., Chen, L. S., & Bierut, L. J. (2020). Participatory design of a personalized genetic risk tool to promote behavioral health [Article]. Cancer Prevention Research, 13(7), 583-591. https://doi.org/10.1158/1940-6207.CAPR-20-0029	Ramsey et al.	2020	32209550	AACR			X			Adults	117		Web-based			X											X	X					X									X			X		X	X
Schiro, J., Pelayo, S., Martinot, A., Dubos, F., Beuscart-Zéphir, M. C., & Marcilly, R. (2020). Applying a human-centered design to develop a patient prioritization tool for a pediatric emergency department: Detailed case study of first iterations [Article]. JMIR Human Factors, 7(3), Article e18427. https://doi.org/10.2196/18427	Schiro et al.	2020	32886071	JMIR					X	Patients/Health Professionals	12		mHealth			X											X							X		X
Schleimer, E., Pearce, J., Barnecut, A., Rowles, W., Lizee, A., Klein, A., Block, V. J., Santaniello, A., Renschen, A., Gomez, R., Keshavan, A., Gelfand, J. M., Henry, R. G., Hauser, S. L., & Bove, R. (2020). A precision medicine tool for patients with multiple sclerosis (the open ms bioscreen): Human-centered design and development [Article]. Journal of Medical Internet Research, 22(7), Article …	Schleimer et al.	2020	32628124	JMIR			X			Patient Specific	15		Web-based			X									X									X					X
Slater, H., Stinson, J. N., Jordan, J. E., Chua, J., Low, B., Lalloo, C., Pham, Q., Cafazzo, J. A., & Briggs, M. (2020). Evaluation of Digital Technologies Tailored to Support Young People’s Self-Management of Musculoskeletal Pain: Mixed Methods Study [Article]. Journal of Medical Internet Research, 22(6), Article e18315. https://doi.org/10.2196/18315	Slater et al.	2020	32442143	JMIR					X	Young People	5		eHealth	X													X	X	X			X		X						X					X
Solem, I. K. L., Varsi, C., Eide, H., Kristjansdottir, O. B., Børøsund, E., Schreurs, K. M. G., Waxenberg, L. B., Weiss, K. E., Morrison, E. J., Haaland-Øverby, M., Bevan, K., Zangi, H. A., Stubhaug, A., Nes, L. S., Ledel Solem, I. K., & Solberg Nes, L. (2020). A User-Centered Approach to an Evidence-Based Electronic Health Pain Management Intervention for People With Chronic Pain: Design and Dev…	Solem et al.	2020	31961331	JMIR			X			Patient Specific	17		eHealth	X													X	X						X	X		X					X	X		X	X
Stawarz, K., Preist, C., Tallon, D., Wiles, N., Kessler, D., Turner, K., Shafran, R., & Coyle, D. (2020). Design considerations for the integrated delivery of cognitive behavioral therapy for depression: User-centered design study [Article]. JMIR Mental Health, 7(9), Article e15972. https://doi.org/10.2196/15972	Stawarz et al.	2020	32880580	JMIR			X			Patient Specific	18		Web-based	X													X															X			X		X
Stratton, E., Choi, I., Peters, D., Calvo, R. A., Harvey, S. B., & Glozier, N. (2020). Co-designing a web-based decision aid tool for employees disclosure of mental health conditions: A participatory study design using employee and organizational preferences [Article]. JMIR Formative Research, 4(11), Article e23337. https://doi.org/10.2196/23337	Stratton et al.	2020	33155982	JMIR			X			Health Professionals	23		Web-based						X								X	X						X	X		X
Tobias, G., & Spanier, A. B. (2020). Developing a mobile app (iGAM) to promote gingival health by professional monitoring of dental selfies: User-centered design approach [Article]. JMIR mHealth and uHealth, 8(8), Article e19433. https://doi.org/10.2196/19433	Tobias et al.	2020	32795985	JMIR			X			Adults	18		mHealth	X											X									X						X					X		X
van Leersum, C. M., Moser, A., van Steenkiste, B., Reinartz, M., Stoffers, E., Wolf, J. R. L. M., & van der Weijden, T. (2020). What matters to me - a web-based preference elicitation tool for clients in long-term care: a user-centred design. BMC Medical Informatics & Decision Making, 20(1), 1-12. https://doi.org/10.1186/s12911-020-1067-6	van Leersum et al.	2020	32183786	BMC			X			Older Adults	25		Web-based	X													X							X	X	X	X
Wannheden, C., & Revenäs, Å. (2020). How people with parkinson's disease and health care professionals wish to partner in care using ehealth: Co-design study [Article]. Journal of Medical Internet Research, 22(9), Article e19195. https://doi.org/10.2196/19195	Wannheden et al.	2020	32955448	JMIR			X			Patients/Health Professionals	16		eHealth						X								X							X						X		X			X
Andersson, S. R., Hassanen, S., Momanyi, A. M., Konyango, D., Gatwechi, D. K., Lutukai, M. N., Aura, K. O., Mungai, A. M., & Chandani, Y. K. (2021). Using human-centered design to adapt supply chains and digital solutions for community health volunteers in nomadic communities of northern Kenya [Article]. Global Health Science and Practice, 16. https://doi.org/10.9745/GHSP-D-20-00378	Andersson et al.	2021	33727327	GHSP	X					Indigenous		2 Days	eHealth			X											X	X	X				X	X					X
Chan, N. H. M., Merali, H. S., Mistry, N., Kealey, R., Campbell, D. M., Morris, S. K., & Data, S. (2021). Development of a novel mobile application, HBB Prompt, with human factors and user-centred design for Helping Babies Breathe skills retention in Uganda [Article]. BMC Medical Informatics and Decision Making, 21(1), Article 39. https://doi.org/10.1186/s12911-021-01406-z	Chan et al.	2021	33541340	BMC				X		Natal Care	7	Unspecified	mHealth	X													X														X				X
da Silva, J. L. A., Jr., Biduski, D., Bellei, E. A., Becker, O. H. C., Daroit, L., Pasqualotti, A., Filho, H. T., & de Marchi, A. C. B. (2021). A bowling exergame to improve functional capacity in older adults: Co-design, development, and testing to compare the progress of playing alone versus playing with peers [Article]. JMIR Serious Games, 9(1), Article e23423. https://doi.org/10.2196/23423	da Silva et al.	2021	33512319	JMIR			X			Older Adults	23	Unspecified	Serious Gaming						X								X																		X			X
Donald, M., Beanlands, H., Straus, S. E., Smekal, M., Gil, S., Elliott, M. J., Herrington, G., Harwood, L., Waldvogel, B., Delgado, M., Sparkes, D., Tong, A., Grill, A., Novak, M., James, M. T., Scott Brimble, K., Samuel, S., Tu, K., Farragher, J., & Hemmelgarn, B. R. (2021). A web-based self-management support prototype for adults with chronic kidney disease (my kidneys my health): Co-design and…	Donald et al.	2021	33560245	JMIR			X			Patient Specific	5	Unspecified	mHealth				X								X			X						X	X		X			X					X		X
Guay, M., Labbé, M., Séguin-Tremblay, N., Auger, C., Goyer, G., Veloza, E., Chevalier, N., Polgar, J., & Michaud, F. (2021). Adapting a person s home in 3d using a mobile app (mapit): Participatory design framework investigating the app s acceptability [Article]. JMIR Rehabilitation and Assistive Technologies, 8(2). https://doi.org/10.2196/24669	Guay et al.	2021	33973867	JMIR			X			Adults	24		mHealth	X													X							X				X			X				X	X	X
Saparamadu, A. A. D. N. S., Fernando, P., Zeng, P., Teo, H., Goh, A., Lee, J. M. Y., & Lam, C. W. L. (2021). User-centered design process of an mHealth app for health professionals: Case study [Article]. JMIR mHealth and uHealth, 9(3), Article e18079. https://doi.org/10.2196/18079	Saparamadu et al.	2021	33769297	JMIR	X					Health Professionals	24		mHealth	X													X	X		X				X				X
Stevenson, J. E., & Oscarsson, M. (2021). User-centred iterative design to develop an evidence-based communication application for maternity care [Article]. Health Informatics Journal, 27(2). https://doi.org/10.1177/14604582211014579	Stevenson et al.	2021	34030521	Health Informatics			X			Maternal Care	8		mHealth	X													X																		X	X
Stoyanov, S. R., Zelenko, O., Staneva, A., Kavanagh, D. J., Smith, C., Sade, G., Cheers, J., & Hides, L. (2021). Development of the niggle app for supporting young people on their dynamic journey to well-being: Co-design and qualitative research study [Article]. JMIR mHealth and uHealth, 9(4), Article e21085. https://doi.org/10.2196/21085	Stoyanov et al.	2021	33877050	JMIR					X	Young People	25		mHealth						X								X																		X		X
Tonga, E., Williamson, E., Srikesavan, C., Özen, T., Sarıtaş, F., & Lamb, S. E. (2021). A hand exercise mobile app for people with rheumatoid arthritis in Turkey: design, development and usability study [Article]. Rheumatology International, 41(6), 1151-1160. https://doi.org/10.1007/s00296-021-04860-0	Tonga et al.	2021	33870452	Physical Medicine and Rehabilitation					X	Patient Specific	17		mHealth	X													X															X	X		X
van Kessel, K., Babbage, D. R., Kersten, P., Drown, J., Sezier, A., Thomas, P. W., & Thomas, S. (2021). Design considerations for a multiple sclerosis fatigue mobile app MS Energize: A pragmatic iterative approach using usability testing and resonance checks [Article]. Internet Interventions, 24, Article 100371. https://doi.org/10.1016/j.invent.2021.100371	van Kessel et al.	2021	33614414	Internet Interventions			X			Patient Specific	11		mHealth						X								X	X			X														X	X
A 'No-Code' App Design Platform for Mobile Health Research: Development and Usability Study	Liu S,La H,Willms A,Rhodes RE	2022	35980740	JMIR					X	Health Professionals	13	Unspecified	mHealth						X	X								X	X	X	X	X		X	X										X	X	X
Developing an mHealth App for Empowering Cancer Survivors with Disabilities: Co-design Study	Adler RF,Morales P,Sotelo J,Magasi S	2022	35881439	JMIR					X	Patient Specific	5	9	mHealth						X								X	X	X	X	X	X		X		X				X					X	X	X
Listen to Your Symptoms When the Immune System Is Calling for You: Monitoring Autoimmune Diseases with the iShU Wearable App	Ortet C,Vale Costa L	2022	38079202	JMIR			X			Patient Specific	4	Unspecified	mHealth	X											X			X			X		X									X	X		X	X	X	X
A Design Thinking Approach to Developing a Clinical Decision Support System for Breathlessness in Primary Care...18th World Congress of Medical and Health Informatics, MedInfo 2021 - One World, One Health ‚Äì Global Partnership for Digital Innovation, 2-4 October, 2021	Sunjaya AP,Martin A,Jenkins C	2022		IMIA					X	Health Professionals	5	Unspecified	Web-based			X										X		X	X					X			X
A Diabetes Education App for People Living With Type 2 Diabetes: Co-Design Study	Pienkowska A,Ang CS,Mammadova M,Mahadzir MD,Car J	2022	37721799	JMIR			X			Patient Specific	8	Unspecified	mHealth						X								X	X			X														X	X	X
A Novel Method for Digital Pain Assessment Using Abstract Animations: Human-Centered Design Approach	Rao N,Perdomo S,Jonassaint C	2022	34994697	JMIR			X			Patient Specific	24	Unspecified	Web-based			X											X																		X	X
A Participatory Design Approach to Develop Visualization of Wearable Actigraphy Data for Health Care Professionals: Case Study in Qatar	Khowaja K,Waheeda Syed W,Singh M,Taheri S,Chagoury O,Al-Thani D,Aupetit M	2022	35394442	JMIR	X					Health Professionals	45	Unspecified	Web-based	X													X	X	X		X			X						X
A Remote Patient-Monitoring System for Intensive Care Medicine: Mixed Methods Human-Centered Design and Usability Evaluation	Poncette AS,Mosch LK,Stablo L,Spies C,Schieler M,Weber-Carstens S,Feufel MA,Balzer F	2022	35275071	JMIR					X	Health Professionals		Unspecified	Device			X											X							X	X										X	X	X
A Tailored Web-Based Video Intervention (ParentCoach) to Support Parents With Children With Sleeping Problems: User-Centered Design Approach	Preuhs K,van Keulen H,Andree R,Wins S,van Empelen P	2022	35438640	JMIR			X			Patient Specific	7	Unspecified	Web-based	X													X	X	X																X	X	X
A Transdiagnostic, Emotion Regulation App (Eda) for Children: Design, Development, and Lessons Learned	Moltrecht B,Patalay P,Bear HA,Deighton J,Edbrooke-Childs J	2022	35044312	JMIR			X			Patient Specific	18	Unspecified	mHealth						X								X	X	X	X	X														X	X	X
A Transgender Health Information Resource: Participatory Design Study	Morse B,Soares A,Kwan BM,Allen M,Lee RS,Desanto K,Holliman BD,Ytell K,Schilling LM	2022	37318836	JMIR			X			Young People	22	Unspecified	Web-based	X											X			X	X	X	X			X					X	X		X		X	X	X	X
A Web-Based Stratified Stepped Care Platform for Mental Well-being (TourHeart+): User-Centered Research and Design	Mak WW,Ng SM,Leung FH	2022	36947112	JMIR			X			Patient Specific		Unspecified	Web-based	X													X	X	X	X	X														X	X	X
Adaptation of ACTivate Your Wellbeing, a Digital Health and Well-being Program for Young Persons: Co-design Approach	Brown M,Lord E,John A	2022	37052994	JMIR			X			Young People	40	Unspecified	Web-based						X								X	X	X	X	X														X	X	X
An Agile Development Cycle of an Online Memory Program for Healthy Older Adults	Yusupov I,Vandermorris S,Plunkett C,Astell A,Rich JB,Troyer AK	2022		Canadian Journal on Aging					X	Older Adults	25	Unspecified	Web-based						X	X								X	X	X	X
An mHealth App to Support Caregivers in the Medical Management of Their Child with Cancer: Co-design and User Testing Study	Mueller EL,Cochrane AR,Campbell ME,Nikkhah S,Miller AD	2022	35293867	JMIR					X	Health Professionals	9	Unspecified	mHealth						X								X	X	X	X	X	X													X	X	X
Building Virtual Health Training Tools for Residents: A Design Thinking Approach	Lawrence K,Cho J,Torres C,Alfaro-arias V	2022		Frontiers					X	Health Professionals	14	Unspecified	Web-based						X							X		X	X	X	X														X	X	X
Co-design of a Smartphone App for People Living With Dementia by Applying Agile, Iterative Co-design Principles: Development and Usability Study	Fox S,Brown LJE,Antrobus S,Brough D,Drake RJ,Jury F,Leroi I,Parry-Jones AR,Machin M	2022	35029539	JMIR			X			Patient Specific	10	Unspecified	mHealth						X	X								X	X	X			X	X	X										X	X	X	X
Co-design of an Augmented Reality Asthma Inhaler Educational Intervention for Children: Development and Usability Study	O'Connor A,Tai A,Brinn M,Thuc Hien Hoang N,Cataldi D,Carson-Chahhoud K	2022	37490325	JMIR			X			Patient Specific	6	Unspecified	mHealth						X								X	X	X	X	X											X		X	X	X	X
Co-design of an Electronic Dashboard to Support the Coproduction of Care in Pediatric Rheumatic Disease: Human-Centered Design and Usability Testing	Taxter A,Johnson L,Tabussi D,Kimura Y,Donaldson B,Lawson E,Del Gaizo V,Vitelli D,Pinter C,Van Citters A,Nelson E,Lee T	2022	35133283	JMIR					X	Patient Specific	12	Unspecified	Web-based						X								X	X	X	X	X														X	X	X
Co-design Process of a Digital Return-to-Work Solution for People with Common Mental Disorders: Stakeholder Perception Study	Engdahl P,Svedberg P,Lex√©n A,Tj√∂rnstrand C,Strid C,Bejerholm U	2022	36652285	JMIR			X			Patient Specific	4	Unspecified	mHealth						X								X	X			X			X	X										X	X	X
Content analysis of qualitative interviews for user-centered design of a prototype mobile health app for direct support professionals' resilience	Tyo MB,Desroches ML	2022		Medical Informatics					X	Older Adults	31	Unspecified	Web-based	X													X	X				X
Design and development of an ehealth service for collaborative self-management among older adults with chronic diseases: A theory-driven user-centered approach	Ekstedt M,Kirsebom M,Lindqvist G,Kneck √Ö,Frykholm O,Flink M,Wannheden C	2022		Environmental Research and Public Health			X			Older Adults	5	Unspecified	eHealth	X													X	X	X	X															X	X	X
Designing and Developing a Mobile App for Management and Treatment of Gestational Diabetes in Nepal: User-Centered Design Study	Shanmugavel A,Shakya PR,Shrestha A,Nepal J,Shrestha A,Daneault JF,Rawal S	2022	38231562	JMIR					X	Patient Specific		Unspecified	mHealth	X													X	X			X	X													X	X	X
Two-way Automated Text Messaging Support from Community Pharmacies for Medication Taking in Multiple Long-term Conditions: Human-Centered Design with Nominal Group Technique Development Study	Donovan G,Hall N,Smith F,Ling J,Wilkes S	2022	36542458	JMIR			X			Patient Specific	30	Unspecified	mHealth			X											X	X	X	X	X			X					X			X		X
Developing a Smartphone Application That Promotes Responsible Short-Acting Beta2-Agonist Use in People with Asthma: A Participatory Design	van den Berg LN,Hallensleben C,Chavannes NH,Versluis A	2022		Environmental Research and Public Health			X			Patient Specific		Unspecified	mHealth						X								X	X	X
Participatory methods in a digital setting: experiences from the co-creation of an eHealth tool for people with chronic obstructive pulmonary disease	Lundell S,Toots A,S√∂nnerfors P,Halvarsson A,Wadell K	2022		BMC			X			Patient Specific	5	Unspecified	mHealth						X								X	X	X	X	X			X		X			X						X	X	X	X
A novel mobile health application to support cancer surveillance needs of patients and families with cancer predisposition syndromes	Alvarez SJ,Pencheva B,Westfall E,Mwalija C,Parsell M,Greenleaf M,Porter CC,Lam WA,Mannino RG,Mitchell SG	2023		Pediatric Blood and Cancer			X			Patient Specific	6	Unspecified	mHealth	X													X																		X	X
Developing A Mobile App With a Human-Centered Design Lens to Improve Access to Mental Health Care (Mentallys Project): Protocol for an Initial Co-Design Process	Vial S,Boudhra√¢ S,Dumont M,Tremblay M,Riendeau S	2023	37606978	JMIR			X			Patient Specific	14	Unspecified	mHealth						X								X	X	X	X	X														X	X	X
Developing ambient assisted living technologies exploiting potential of user-centred co-creation and agile methodology: the CAPTAIN project experience	Tessarolo F,Petsani D,Conotter V,Nollo G,Conti G,Nikolaidou M,Onorati G,Bamidis PD,Konstantinidis EI	2023		Ambient Intelligence and Humanized Computing			X			Patient Specific		Unspecified	Web-based						X	X						X		X	X	X	X			X		X
Developing an e-Prehabilitation System of Care for Young Adults Diagnosed With Cancer: User-Centered Design Study	McCann L,Hewitt C,McMillan KA	2023		JMIR			X			Patient Specific		Unspecified	eHealth	X													X	X	X	X	X														X	X	X
Development and Evaluation of the Usefulness, Usability, and Feasibility of iNNOV Breast Cancer: Mixed Methods Study	Mendes-Santos C,Nunes F,Weiderpass E,Santana R,Andersson G	2023	38568726	JMIR					X	Patient Specific	24	Unspecified	mHealth						X								X	X	X	X	X
Development and Initial Testing of a Personalized, Adaptive, and Socially Focused Web Tool to Support Physical Activity among Women in Midlife: Multidisciplinary and User-Centered Design Approach	Arigo D,Lobo AF,Ainsworth MC,Baga K,Pasko K	2023	35881431	JMIR					X	Patient Specific	5	Unspecified	mHealth	X													X	X	X	X		X		X		X			X						X	X	X	X
Development of a Connected Sensor System in Colorectal Surgery: User-Centered Design Case Study	Schwartz-Lasfargues C,Roux-Gendron C,Edomskis P,Marque I,Bayon Y,Lange JF,Faucheron JL,Trilling B	2023	35802406	JMIR	X					Patient Specific	6	Unspecified	mHealth	X													X	X	X	X	X	X		X	X	X	X		X						X	X	X	X
Development of a Digital Support Application with Evidence-Based Content for Sustainable Return to Work for Persons with Chronic Pain and Their Employers: User-Centered Agile Design Approach	Turesson C,Liedberg G,Bj√∂rk M	2023	35285814	JMIR					X	Patient Specific	7	Unspecified	mHealth	X											X			X	X	X	X														X	X	X	X
Development of a health information system to promote emergency care pathways: A participatory design study	òstervang C,Lassen A,Schmidt T,Coyne E,Dieperink KB,Jensen CM	2023		Digital Health			X			Patient Specific	8	Unspecified	eHealth						X								X	X	X	X	X
Development of a Smart Home Interface With Older Adults: Multi-Method Co-Design Study	Ghorayeb A,Comber R,Gooberman-Hill R	2023	37327037	JMIR			X			Older Adults	13	Unspecified	Web-based						X								X	X	X	X	X	X		X	X					X		X	X		X		X
Exploring User Visions for Modeling mHealth Apps Toward Supporting Patient-Parent-Clinician Collaboration and Shared Decision-making When Treating Adolescent Knee Pain in General Practice: Workshop Study	Johansen SK,Kanstrup AM,Haseli K,Stenmo VH,Thomsen JL,Rathleff MS	2023	37115609	JMIR					X	Patient Specific	9	Unspecified	mHealth						X								X	X	X	X	X	X		X				X	X						X	X	X
Fridolin: participatory design and evaluation of a nutrition chatbot for older adults	Weber P,Mahmood F,Ahmadi M,Von Jan V,Ludwig T,Wieching R	2023		i-com					X	Older Adults	13	Unspecified	mHealth						X								X	X	X	X
How Older Persons and Health Care Professionals Co-designed a Medication Plan Prototype Remotely to Promote Patient Safety: Case Study	Holmqvist M,Ros A,Lindenfalk B,Thor J,Johansson L	2023	37027205	JMIR	X					Older Adults	5	Unspecified	mHealth						X								X	X	X	X	X			X	X	X									X	X		X	X
How to co-design a prototype of a clinical practice tool: A framework with practical guidance and a case study	Woodward M,Dixon-Woods M,Randall W,Walker C,Hughes C,Blackwell S,Dewick L,Bahl R,Draycott T,Winter C,Ansari A,Powell A,Willars J,Brown IA,Olsson A,Richards N,Leeding J,Hinton L,Burt J,Maistrello G,Davies C,Van Der Scheer JW	2023		BMJ	X					Health Professionals	13	Unspecified	Web-based	X													X	X	X	X	X		X									X		X	X	X	X
Interventions co-designed by healthcare providers and clients for improving therapeutic relationships in maternal and child healthcare: a pilot study using human centered design in rural Tanzania	Isangula K,Pallangyo ES,Ndirangu-Mugo E	2023		BMC			X			Mothers	36	Unspecified	Web-based			X											X	X	X	X												X	X	X
Mobile App Prototype in Older Adults for Postfracture Acute Pain Management: User-Centered Design Approach	Tran-Nguyen K,Berger C,Bennett R,Wall M,Morin SN,Rajabiyazdi F	2023	36251348	JMIR			X			Older Adults	6	Unspecified	mHealth	X													X	X	X	X	X	X		X		X						X	X	X	X	X	X
Preferences for an eHealth tool to support physical activity and exercise training in COPD: a qualitative study from the viewpoint of prospective users	Sönnerfors P, Skavberg Roldson K ,Lundell S,Toots A,Wadell K,Halvarsson A	2023		BMC			X			Patient Specific	10	Unspecified	eHealth						X								X	X	X	X	X			X		X									X	X	X
Remote Cognitive Screening of Healthy Older Adults for Primary Care with the MyCog Mobile App: Iterative Design and Usability Evaluation	Young SR,Lattie EG,Berry AB,Bui L,Byrne GJ,Yoshino Benavente JN,Bass M,Gershon RC,Wolf MS,Nowinski CJ	2023	36626223	JMIR			X			Older Adults	16	Unspecified	mHealth						X								X	X	X	X	X	X		X		X									X		X		X
Testing and Practical Implementation of a User-Friendly Personalized and Long-Term Electronic Informed Consent Prototype in Clinical Research: Mixed Methods Study	De Sutter E,Geerts D,Yskout K,Verreydt S,Borry P,Barbier L,Huys I	2023		JMIR			X			Patient Specific	10	Unspecified	eHealth	X													X	X	X	X	X											X	X	X	X		X
The development of a smartphone app to enhance post-traumatic stress disorder treatment in high-risk workers	Deady M,Collins D,Gayed A,Harvey SB,Bryant R	2023		Digital Health			X			Patient Specific	19	Unspecified	mHealth						X								X	X	X	X	X			X			X
The RAIS Device for Global Surgery: Using a Participatory Design Approach to Navigate the Translational Pathway to Clinical Use	M. M. Webb,P. Bridges,N. Aruparayil,C. Chugh,T. Beacon,T. Singh,S. S. Sawhney,L. Bains,R. Hall,D. Jayne,J. Gnanaraj,A. Mishra,P. R. Culmer	2023		IEEE			X			Health Professionals		Unspecified	Device						X								X	X	X	X	X
Using Human-Centered Design and Cocreation to Create the Live 5-2-1-0 Mobile App to Promote Healthy Behaviors in Children: App Design and Development	Yau KW,Tang TS,G√∂rges M,Pinkney S,Amed S	2023	37195754	JMIR					X	Children	10	Unspecified	mHealth			X				X								X	X	X	X			X					X			X		X	X	X	X	X
User-Centered Development of Bolster, an mHealth Intervention for Early Psychosis Caregivers: Needs Assessment, Prototyping, and Field Trial	Buck B,Wingerson M,Whiting E,Snyder J,Monroe-DeVita M,Ben-Zeev D	2023		JMIR					X	Caregivers	32	Unspecified	mHealth	X													X	X														X		X	X	X	X
Co-designing a digital mental health platform, ‚ÄúMomentum‚Äù, with young people aged 7‚Äì17: A qualitative study	Ludlow K,Russell JK,Ryan B,Brown RL,Joynt T,Uhlmann LR,Smith GE,Donovan C,Hides L,Spence SH,March S,Cobham VE	2023		Digital Health			X			Young People	42	Unspecified	Web-based						X								X	X	X	X	X
Co-design personal sleep health technology for and with university students	Liang Z,Melcer E,Khotchasing K,Hoang NH	2024		Frontiers			X			Patient Specific	6	Unspecified	mHealth						X								X	X	X	X	X														X	X	X
Designing eHealth interventions for children with complex care needs requires continuous stakeholder collaboration and co-creation	van de Riet L,Aris AM,Verouden NW,van Rooij T,van Woensel JB,van Karnebeek CD,Alsem MW	2024		PEC Innovation			X			Patient Specific		Unspecified	eHealth						X	X						X		X	X	X	X
User-centered Design in Time and Resource-limited Settings: Enhancing the Usability of 'Hearing for Life' (HeLe) Device	Dahildahil RO,Isip-Tan IT,Grace P,Grepo LC	2024		Acta Medica Philippina					X	Health Professionals	30	Unspecified	Device	X													X	X	X	X	X														X			X
User-Centered Design of a Diabetes Self-Management Tool for Underserved Populations	Bonet-Olivencia S,Carrillo-Leal J,Rao A,Sasangohar F	2024		Journal of Diabetes Science and Technology			X			Patient Specific		Unspecified	mHealth	X													X	X	X	X	X														X	X	X
User-centered development of an mHealth app for cardiovascular prevention	Reimer LM,Nissen L,von Scheidt M,Perl B,Wiehler J,Najem SA,Limbourg FP,Tacke T,M√ºller A,Jonas S,Schunkert H,Starnecker F	2024		Digital Health					X	Patient Specific		Unspecified	mHealth	X												X		X	X	X	X											X		X
[truncated: 11 more columns]

## Sheet: Key Statistics
Key Statistics				Study Type						Journals				Study Details												Design Methodology				Project Facilitation Method					Plus Points					Key Pain Points (Negatives)
Year of Publication	Count	Percentage		Case Study	Quantatitve Study	Qualitative Study	Research Article	Mixed Methods		Name of Journal	Count	Percentage		Target Population	Count	Percentage		Solution	Count	Solution		End Users Range	Count	Percentage		Methodology	Count	Percentage		Scrum	Count	Percentage		Theme: Participatory Co-Design	Code: Collaboration	Code: Ideation	Code: Immediate Behaviour Modification	Theme: In-Situ Environment		Theme: Participatory Co-Design	Code: Collaboration Challenges	Code: The Language of Digital Health Co-Design	Code: Competing Interests	Code: Hierarchal vs Democratic Design	Code: Methodological Misalignment	Code: Cultural Sensitivity		Theme: Cost
2015	4	0.0233918		11	6	107	4	44		JMIR	94	0.549708		Patient Specific	91	0.532164		mHealth	97	0.567251		1-5	21	0.122093		UCD	84	0.491228		Agile Inspired	24	0.140351		95	69	55	16	7		70	14	14	18	17	13	13		9
2016	7	0.0409357								CONF	1	0.00584795		Parents	1	0.00584795		eHealth	22	0.128655		6-10	44	0.255814		PCD	9	0.0526316		Scrum	9	0.0526316
2017	14	0.0818713		0.0643275	0.0350877	0.625731	0.0233918	0.25731		University of Agder	1	0.00584795		Older Adults	22	0.128655		Device	7	0.0409357		11-15	28	0.162791		HCD	18	0.105263		Kanban	0	0
2018	18	0.105263								ACM	1	0.00584795		Patients/Health Professionals	5	0.0292398		Serious Gaming	6	0.0350877		16-20	15	0.0872093		PBA	4	0.0233918		Waterfall	0	0
2019	25	0.146199		*Harte et al. is a mixed-method case study (both)						JTT	1	0.00584795		Adults	9	0.0526316		Web-based	35	0.204678		21-30	25	0.145349		PLD	1	0.00584795		XP	0	0
2020	38	0.222222								Gerontechnology	1	0.00584795		Children	3	0.0175439		Text-based	1	0.00584795		31-40	7	0.0406977		General PD	59	0.345029		DesignThinking	10	0.0584795
2021	10	0.0584795								AMAI Annual Symposium	1	0.00584795		Adolescents	4	0.0233918		VR	2	0.0116959		41-50	6	0.0348837						Unspecified	133	0.777778
2022	26	0.152047								IJMI	3	0.0175439		Young People	11	0.0643275		Telehealth	1	0.00584795		51+	9	0.0523256
2023	24	0.140351								Renal Care	1	0.00584795		Health Professionals	15	0.0877193						Unspecified	16	0.0930233
2024	5	0.0292398								APHON	1	0.00584795		Natal Care	2	0.0116959
										IOS	1	0.00584795		Nurses	1	0.00584795
Total	171	1								Internet Interventions	2	0.0116959		Mothers	2	0.0116959
										BMC	11	0.0643275		Indigenous	2	0.0116959
										International Conference e-Health 2017	1	0.00584795		Pediatric	1	0.00584795
										ACI	2	0.0116959		Maternal Care	1	0.00584795
										IJERPH	1	0.00584795		Caregivers	1	0.00584795
										JAMIA	1	0.00584795														Total	175			Total	176
										RESNA	1	0.00584795		Total	171			Total	171			Total	171			*3 studies identified more than one approach				*3 studies identified with Scrum which is a subset of agile
										Disability and Rehabilitation	1	0.00584795
										Book Chapter	1	0.00584795
										IEEE	6	0.0350877
										JCO	1	0.00584795
										PEC	1	0.00584795
										BMJ	2	0.0116959
										Frontiers	3	0.0175439
										CIN	1	0.00584795
										SAGE	1	0.00584795
										APA	1	0.00584795
										IHSC	1	0.00584795
										ICT4AWE 2019	1	0.00584795
										CHI 2020	1	0.00584795
										JMS	1	0.00584795
										Psycho-Oncology	1	0.00584795
										The Gerontologist	1	0.00584795
										IJPPHCHP	1	0.00584795
										Health Informatics	2	0.0116959
										Healthcare Engineering	1	0.00584795
										AACR	1	0.00584795
										GHSP	1	0.00584795
										Physical Medicine and Rehabilitation	1	0.00584795
										IMIA	1	0.00584795
										Canadian Journal on Aging	1	0.00584795
										Medical Informatics	1	0.00584795
										Environmental Research and Public Health	2	0.0116959
										Pediatric Blood and Cancer	1	0.00584795
										Ambient Intelligence and Humanized Computing	1	0.00584795
										Digital Health	3	0.0175439
										i-com	1	0.00584795
										Digital Health	1	0.00584795
										PEC Innovation	1	0.00584795
										Acta Medica Philippina	1	0.00584795
										Journal of Diabetes Science and Technology	1	0.00584795
										Total	171
						JMIR
						IMIA
						Pediatric Blood and Cancer
						Canadian Journal on Aging
						Frontiers
						Medical Informatics
						Environmental Research and Public Health
						PEC Innovation
						Ambient Intelligence and Humanized Computing
						Digital Health
						i-com
						BMJ
						BMC
						IEEE
						Acta Medica Philippina
						Journal of Diabetes Science and Technology
						Digital Health
						CHI 2020
						AMAI Annual Symposium
						ACI
						ACM
						JCO
						GHSP
						IJMI
						PEC
						CONF
						JMS
						Psycho-Oncology
						Renal Care
						The Gerontologist
						IJERPH
						CIN
						APHON
						IOS
						SAGE
						IJPPHCHP
						JAMIA
						RESNA
						Health Informatics
						Healthcare Engineering
						Internet Interventions
						AACR
						APA
						IHSC
						JTT
						University of Agder
						Disability and Rehabilitation
						Physical Medicine and Rehabilitation
						International Conference e-Health 2017
						ICT4AWE 2019
						Gerontechnology
						Book Chapter
[truncated: 19 more columns]
