# Supplementary material for: Examining Challenges to Co-Design Digital Health Interventions With End Users: Systematic Review
Source: J Med Internet Res. 2025 Mar 14;27:e50178. doi: 10.2196/50178 (PMC11953610; doi:10.2196/50178)
Supplement: Multimedia Appendix 7 [file jmir_v27i1e50178_app7.xlsx]

## Sheet: Sheet1
Study Overview			End Users and Focus			Study Type					Design Methodology
Author(s)	Year	Phenomena of interest	Population	Users	Solution	CS⁰	QN¹	QL²	MM³	RA⁴	UCD⁵	PCD⁶	HCD⁷	PBD⁸	PLD⁹	PD⁺
Abubakar et al.	2020	A UCD approach towards prototyping a gamified contraceptive app for a remote rural community in Namibia.	Indigenous	3	VR		X				X
Abujarad et al.	2017	A UCD approach to improving the informed consent process virtually, end users were involved in the design, development, implementation and evaluation.	Patient Specific	9	mHealth	X						X
Afrizal et al.	2019	A UCD approach to designing an app for integrating antenatal care service in primary health care.	Natal Care	4	mHealth		X				X
Ahmed et al.	2019	A PD multi-team approach to visualising cardiac implantable electronic device data for older adults utilising ideation and testing for a co-designed UI (user interface).	Older Adults	7	mHealth		X									X
Ahtinen et al.	2016	A two-phase qualitative study on walking metro (a walking whilst working app) to evaluate end user experiences, resulting in 3 design implication themes.	Adults	15	mHealth		X						X
Ahufinger et al.	2019	A UCD approach to create a wireless electroencephalogram in intensive care units.	Patient Specific	6	Device		X				X
Alberts et al.	2020	A four-phase approach to co-design a sickle cell disease app including digital workshops, surveys and interviews using a UCD and Health Belief Model (HBM) approach.	Patient Specific	6	mHealth	X					X
Allin et al.	2018	A PD approach to define design constraints and affordances with users (co-designers) with spinal cord injuries.	Patient Specific	8	mHealth			X				X
Allsop et al.	2019	An agile development project performed in a clinical setting for pain alleviation in palliative care settings. PainCheck was built through three stages: inception, elaboration and construction).	Patient Specific	13	mHealth			X								X
Andersson et al.	2021	A 2-day HCD ideation and prototyping workshop discussion to develop tools for remote indigenous communities in rural Kenya.	Indigenous		eHealth	X							X
Appleton et al.	2019	An agile development project to describe the development of an mHealth app for personalised food-based information in an eating-out situation.	Adults	223	mHealth	X										X
Arvidsson et al.	2016	A UCD approach to developing a cancer app co–designed with children.	Patient Specific	9	mHealth	X					X
Aufegger et al.	2020	A user experience (UX) study involving a diverse array of stakeholders (children, parents and healthcare professionals) to design a paediatric hospital information tool.	Paediatric	25	VR					X	X
Backman et al.	2020	A UCD approach to co-designing and testing an app for geriatric rehabilitation patients utilising Agile methodology.	Patient Specific	7	mHealth			X			X
Balatsoukas et al.	2019	A two-phase PD approach to involve end users in the design of a novel data-driven self- management mobile decision support tool for stroke survivors,	Patient Specific	14	mHealth			X								X
Balli et al.	2018	A PD approach to prototype with children end users in the creation of a digital game from children with cystic fibrosis.	Patient Specific		Serious Gaming			X								X
Birnie et al.	2019	A two-phase UCD approach to gain concept generation and ideation with children and adolescents spanning needs assessment and a design workshop.	Patient Specific	2	mHealth			X			X
Børøsund et al.	2018	A UCD approach to develop a stress management app with cancer survivors including interviews, think-alouds and usability testing.	Patient Specific	11	mHealth			X			X
Boyd et al.	2015	A PCD approach to incorporate patient end users in prototyping to testing and launching.	Patient Specific	5	mHealth			X				X
Bradway et al.	2020	Two workshops with patients that combined storyboarding solutions combined with personal experiences in self-management of diabetes.	Patient Specific		mHealth					X						X
Brox et al.	2017	A UCD approach to incorporate seniors in four-phases spanning three years involving interviews, observations and group discussions.	Older Adults	16	Serious Gaming			X			X
Calvillo-Arbizu et al.	2019	A UCD approach to developing an e-health system for renal patients combining patients, caregivers, clinicians and nurses,	Patient Specific	4	eHealth			X			X
Carr et al.	2017	A UCD study of the role of end-user involvement in co-design as a means of knowledge translation (KT) in healthcare.	Patient Specific	6	mHealth			X			X
Chan et al.	2021	Development of Helping Babies Breathe using a UCD approach to understanding facilitators and barriers to learning.	Natal Care	7	mHealth					X	X
Corazza et al.	2020	Design of a paediatric cardiac arrest device for practitioners developed alongside human-machine interface designers and app developers.	Patient Specific	63	mHealth				X							X
Cornet et al.	2020	A UCD approach to design and evaluate an app for older adults with heart failure, including iterative prototyping and usability testing.	Older Adults	24	mHealth			X			X
Couture et al.	2018	A UCD approach to creating an mHealth app for hospital settings including patients, family members and advisors, analysed using Nielsen’s Usability Heuristics.	Patient Specific		mHealth					X	X					X
Curtis et al.	2015	A UCD eating app for childhood weight management in which three stages ensued (understanding the problem, translating findings, testing).	Parents	46	mHealth			X			X
Da Silva et al.	2021	A co-designed exergame designing with older adults to develop, test and compare single and group play.	Older Adults	23	Serious Gaming			X								X
Dannenberg et al.	2019	A two-phase UCD using in-person and virtual focus groups and interviews to collect end-user views on a digital depression screening system.	Adults	10	eHealth			X			X
Davies et al.	2020	A UCD that leans on an iterative convergent mixed-methods design framework to develop support tools for people with chronic obstructive pulmonary disease.	Patient Specific	37	mHealth			X		X	X
Dirin et al.	2015	A UCD nurse assistant mHealth app co-designed with 12 nurses to identify profiles, expectations and functionalities.	Older Adults	12	mHealth				X		X
Donald et al.	2021	Co-design of a Kidney mHealth app for adults using a three-step process with patients, caregivers, clinicians, researchers, developers and designers.	Patient Specific	5	mHealth			X						X
Ector et al.	2020	A five-phase PCD approach to empathise, define, ideate, prototype and test a web-based solution for patients with chronic myeloid leukaemia.	Patient Specific	8	Web- based				X				X
Ehrler et al.	2019	Three-stage development of an mHealth electronic health record (EHR) app for nurses designed with nurses, nurses aids and head nurses.	Nurses	5	mHealth				X		X
Erguera et al.	2019	The design of a mobile health application for engagement in HIV care and medication adherence in youth and young adults living with HIV, one that utilises agile methodology and the behavioural skills model (IMB) using a human-centred design approach.	Patient Specific	76	mHealth			X					X
Fico et al.	2020	A UCD to improve information exchange in diabetes care through eHealth involved patients and professionals over a three phase, four week co-design.	Patient Specific	20	eHealth				X		X
Fleisher et al.	2020	A UCD that utilised mixed-method data collection in the e-tool design process for patients considering clinical trial participation.	Patient Specific		mHealth				X		X
Gabrielli et al.	2017	A UCD approach combining behaviour change, nutrition and paediatric experts to develop a mHealth app for expert evaluation of nutrition education for families of overweight children.	Children	12	mHealth				X		X
Giles et al.	2017	A PLD approach combining patients and professionals to better understand ideation and requirements for an electronic feedback system for quality and safety within renal patientview.	Patient Specific		Device			X							X
Gonsalves et al.	2019	A PCD approach to co-design and user-test a mHealth game for a blended problem-solving intervention for adolescent mental health in India.	Children	22	Serious Gaming			X				X
Guay et al.	2021	A participatory design framework for adapting a home in 3D (MapIt) that utilised UCD combining occupational therapists, engineers, clinicians, researchers, and students, as well as the relatives of older adults (passive users).	Adults	24	mHealth			X			X
Harte et al.	2017	An HCD approach to enhancing the usability of a mHealth Integrated falls risk detection system designed with older adults in three stages ,combining experts and end users to ideate, prototype and test.	Older Adults	10	mHealth	X			X				X
He et al.	2019	A UCD guided, two-iteration project to develop an interactive graph-based visualisation for dietary supplement knowledge, spanning five steps (hypothesis making, analysis of needs requirements, prototype design, prototype development and usability testing).	Adults	9	Web- based				X		X
Hetrick et al.	2018	An HCD co-design with young people conducted in-situ at a mood clinic to facilitate an mHeath app for self-monitoring and management of mood symptoms.	Young People	8	mHealth			X					X
Hoffman et al.	2020	A UCD approach to developing and testing a long-term care decision aid website combining a diverse group of co-designers (older adults, caregivers, scientists and other health professionals).	Older Adults	16	Web- based			X			X
Honary et al.	2018	A UCD project to engage relatives of patients with bi-polar disorder or psychosis (passive users) in a two-phase qualitative approach to create content, design and functions for a web-based intervention.	Patient Specific	24	Web- based			X			X
Hou et al.	2020	Development of mHealth app for breast cancer self-management support implementing a five-step design thinking approach (empathise, define, ideate, prototype and test) with patients and professionals.	Patient Specific	15	mHealth			X			X
Humphries et al.	2020	A UCD-guided iterative design of a web-based psychological intervention for patients with myocardial infarction with nonobstructive coronary arteries.	Patient Specific	7	Web- based			X			X
Jakobsen et al.	2018	A three-phase PD project to co-design an mHealth app for women with newly diagnosed osteoporosis without preceding fractures, including researchers, women, physicians, healthcare professionals, and app designers	Patient Specific	6	mHealth			X								X
Jefferson et al.	2019	A mixed-methods UCD study with mothers in the design of an mHealth breastfeeding application that involved concept generation, prototype development and testing.	Mothers	14	mHealth			X			X
Jessen et al.	2020	A four-phase PD project to design and develop a strengths-focused mHealth tool for people with chronic conditions including ideation, research seminars, co-design workshops and rounds of development iterations.	Patient Specific	22	mHealth			X								X
Jessen et al.	2018	Two PD workshops held with 22 patients with chronic conditions in an effort to improve gameful design in mHealth using design games, scenario making, prototyping and ideation whiteboarding.	Older Adults	22	mHealth			X								X
Jibb et al.	2017	A UCD approach steering three iterative usability cycles with adolescents to iterate design changes by collecting qualitative themes for a real-time pain self-management app.	Adolescents	6	mHealth			X			X
Jones et al.	2018	A PCD approach to co-designing a mental health web-based hub for adolescents utilising interviews, workshops and discussions.	Adolescents	12	Web- based			X			X	X		X
Kerkhof et al.	2017	A PD of two development cycles feature and pre- and post- testing set in-situ for the development of a memory application for structuring and supporting daily activities of clients with intellectual disabilities.	Patient Specific	14	mHealth			X								X
Kerkhof et al.	2019	A user-participatory design in which qualitative methods inspired by agile and specifically ‘scrumban’, (a hybrid of scrum and kanban) were used to facilitate collaboration between patient users and other digital health stakeholders in the design of FindMyApps: a tool to help people with mild dementia.	Patient Specific	5	mHealth			X								X
Kildea et al.	2019	Utilisation of PCD to create a patient portal by creating prototypes with patient input.	Patient Specific	10	eHealth				X			X
Kim et al.	2020	Development of a methodology for engaging patients and other stakeholders at scale, aligned to the Patient-Centered Outcomes Research Institute (PCORI). Using clinical sites and social media outreach, the research team compiled a diverse set of digital health stakeholders.	Patient Specific	177	mHealth				X		X
Korpershoek et al.	2020	A four-phase, mixed-methods UCD to conceptualise, test, iterate and finalise an self-management app with patients, behavioural experts, designers and developers.	Patient Specific	10	mHealth			X			X			X
Laine et al.	2020	A four-stage UCD involving rounds of prototyping to iterate the design of a distributed multiplayer game to promote active transport in the workplace.	Adults	15	Serious Gaming			X			X
Latulippe et al.	2020	A PD rooted in social justice to observe and design the development of inclusive eHealth tools for caregivers of dependent older adults resulting in 11 co-design sessions.	Older Adults	78	eHealth			X								X
Liu LH et al.	2020	An HCD utilising 22 caregivers participating in lab and in-situ testing of a self-care app.	Patient Specific	22	Web-based			X					X
Lyles et al.	2016	A UCD approach to create a table-based waiting room tool utilising interviews and three design sessions with patients and primary care providers.	Patient Specific	12	mHealth			X			X
Marien et al.	2019	A three-phase, mixed methods iterative UCD approach to design and usability test for a web-based medication reconciliation app for healthcare professionals.	Health Professionals	48	eHealth			X			X
Marien et al.	2018	A four month, mixed methods interactive UCD to design and measure the effectiveness of a web-based application involving patients in the medication reconciliation process.	Patient Specific	48	Web- based				X		X
Marko-Holguin et al.	2019	A four-phase UCD approach to developing a text-based communication tool between patients and caregivers utilising design thinking techniques.	Patient Specific	127	Text-based			X			X
Martin A et al.	2020	A yearlong, three iteration project to co-design and feasibility test a mHealth app for obesity-related health behaviours in adolescents including in-person workshops and in-situ experiments.	Adolescents	74	mHealth			X								X
Martin S et al.	2018	A three-phase UCD approach to design and validate a brain computer interface for persons with traumatic brain injuries combining therapists and patients.	Patient Specific	22	Device			X			X
Mathenjwa et al.	2020	A three-phase, mixed methods, PBD iterative project for a support app for men to link to HIV care, utilising prototyping, observations and surveys.	Patient Specific	14	mHealth				X					X
Mirkovic et al.	2018	A codesign workshop to explore ideation and subsequent user requirements to help people with chronic illness using a combination of PD and service design (SD) methodology.	Patient Specific	35	Web-based			X				X
Naeemabadi et al.	2020	A two-phase, five iteration PD project in the development of a sensor-based telerehabilitation program for knee patients involving interview, observations, prototyping and questionnaires.	Patient Specific	8	Telehealth			X								X
Navarro-Alamán et al.	2020	A UCD agile project to analyse, design, implement and evaluate a cancer patient app.	Patient Specific	23	mHealth				X		X
Newton et al.	2020	A three-phase, three year UCD project using an inductive approach to thematically analyse an iterative design process for a mHealth app during cognitive behavioural therapy for adolescents with anxiety.	Adolescents	8	mHealth			X			X
Noordman et al.	2017	A PD project utilising Scrum for project facilitation of fortnightly sprints (goals) to co-design a communication tool with elderly cancer patients.	Patient Specific	14	Web-based			X			X
Nota et al.	2017	A project merging a UCD and IPDAS (International Patient Decision Aids Standards) approach combining patients and professionals to ideate and prototype a web-based decision aid for initiating ideas modifying antirheumatic drugs.	Patient Specific	30	Web-based			X			X
Ospina-Pinillos et al.	2020	A PCD approach with four concurrently running phases of co-design workshops, knowledge translation, content tailoring and user testing to develop a web-based mental health clinic.	Young People	17	Web- based			X				X
Ospina-Pinillos et al.	2018	A PD project involving ideation, workshops, and knowledge translation to prototype a mental health e-clinic solution for young people.	Young People	28	eHealth			X				X
Ospina-Pinillos et al.	2019	A PD study with young people, supportive others, and health professionals, utilising co-design workshops to design and test a mental health e-clinic prototype. The process spanned 6 phases: co-design workshops, knowledge translation, language translation, cultural adaptation, rapid prototyping and testing.	Young People	17	eHealth			X								X
Patel et al.	2020	An HCD approach to incorporate clients, their friends and families, case managers, and other stakeholders in the design of an information and communications tool (ICT) for violence intervention and prevention.	Young People	15	mHealth			X					X
Petersen & Hempler	2017	A three-phase HCD approach to inspire, ideate and implement a mHealth support app for diabetes self-management, combining patients and healthcare stakeholders.	Patient Specific	14	mHealth	X							X
Pham et al.	2018	A UCD approach to design, develop and evaluate an analytics platform to evaluate effective engagement with paediatric mHealth apps.	Health Professionals	7	mHealth		X				X
Rai et al.	2020	An agile scrum-based project containing three successive sprints (goals) involving consultation groups, focus groups and interviews to create an individual cognitive stimulation therapy app	Patient Specific	7	mHealth			X								X
Ramsey et al.	2020	A PD approach to designing a personalised a genetic risk tool using structured interviews, qualitative interviews and questionnaires to iteratively design, resulting in a cocreated informed risk profile.	Adults	117	Web-based			X					X
Rodrigues et al.	2017	A four-stage project to study effective behaviour change, evidence-based intervention design and co-design with end users in the development of an mHealth app to promote sun-protection among holidaymakers.	Adults	17	mHealth			X			X
Saparamadu et al.	2021	A UCD approach to design an mHealth app for health professionals including wireframe designing and user testing across four sessions.	Health Professionals	24	mHealth	X					X
Schild et al.	2019	A UCD approach to creating a digital cognitive aid for anesthesiologists spanning four stages: analysis of the context of use, specification of user requirements, development of design solutions, and evaluation of design solutions.	Health Professionals	12	mHealth				X		X
Schiro et al.	2020	An HCD approach to perform system analysis, deduce design specifications, design a prototype and perform user testing, in order to understand the effectiveness of a patient prioritisation tool for a paediatric emergency department.	Patients/Health Professionals	12	mHealth				X				X
Schleimer et al.	2020	An HCD approach to the iterative development of a multiple sclerosis tool combining caregivers and family members, experts, clinicians, industry representatives, and advocacy experts.	Patient Specific	15	Web-based			X					X
Schwartz et al.	2019	Development of a self-management app for adolescents and young adults (AYA) using texting, education and plans for survivorship. The project utilised an agile science approach (Hekler et al.) involving three stages: 1) formative work, 2) prototype feedback and 3) pilot testing and finalisation.	Patient Specific	38	mHealth			X			X
Sedlmayr et al.	2019	An effort to digitise medication management using a UCD approach. A paper prototype was created by understanding context, user personas and creating concepts with end users.	Patient Specific	7	mHealth				X		X
Sin et al.	2019	A PD approach utilising agile methodology to incorporate stakeholders and end users in codesigning an eHealth intervention for family carers for people affected by psychosis.	Health Professionals	24	eHealth			X								X
Slater et al.	2020	A three-phase mixed methods UCD approach to evaluate digital technologies to support young people’s self-management of musculoskeletal pain, including prototype designing, pilot testing and structured interviews.	Young People	5	eHealth				X		X
Smaradottir et al.	2016	A two-phase UCD approach containing a workshop, user tests and a field trial in the design of an information system for a telemedicine service.	Patients/Health Professionals	24	eHealth			X			X
Smaradottir et al.	2015	A UCD approach to design an interface prototype for a collaborative information system for an intermunicipal dementia team. Two workshops were employed to understand the workflow and context of use and the UI requirements.	Patients/Health Professionals	2	eHealth			X			X
Solem et al.	2020	A study aimed at designing and developing a (UCD) of an evidence-based eHealth self-management intervention for pain. A team of 20 stakeholders combined with 33 external stakeholders participated in workshops and usability testing.	Patient Specific	17	eHealth			X			X
Span et al.	2018	A PD approach to co-designing with people with dementia in developing an interactive web tool for shared decision-making.	Patient Specific	3	Web- based				X							X
Stawarz et al.	2020	A UCD approach to implementing Cognitive Behavioral Therapy (CBT) for depression. 4 workshops were conducted resulting in 7 rounds of prototypes, tested with 18 CBT patients.	Patient Specific	18	Web-based			X			X
Stevenson et al.	2021	A UCD approach to involve Arabic-speaking women in maternity care using qualitative methods (group interviews, field observations, workshops) to provide for an evidence-based prototype for further testing.	Maternal Care	8	mHealth			X			X
Stoyanov et al.	2021	A three-stage social constructivist PD workshop approach to develop a support app for young people.	Young People	25	mHealth				X							X
Stratton et al.	2020	A PD approach to co-design a web-based decision aid tool for employees’ disclosure of mental health conditions.	Health Professionals	23	Web-based			X								X
Terp et al.	2016	The co-design process of a smartphone engagement tool for schizophrenia (MindFrame) combining young adults with schizophrenia, healthcare providers, software designers, graphic designer, graphic recorder, and a team leader.	Patient Specific	4	mHealth			X								X
Tobias et al.	2020	A UCD approach utilising agile methodology to facilitate five steps (user stories, use cases, functional requirements, nonfunctional requirements and development cycles) in the development of mHealth app for gingival health.	Adults	18	mHealth			X			X
Tonga et al.	2021	A UCD approach to design, develop and usability test a hand exercise mHealth app for people with rheumatoid arthritis.	Patient Specific	17	mHealth				X		X
Tonkin et al.	2017	A two-phase constructive UCD approach utilising interviews, questionnaires and end-user testing for an mHealth app to reduce sugar-sweetened beverage consumption among young adults.	Young People	10	mHealth			X			X
Uddin et al.	2016	Combining agile development and UCD, a hospital study to evaluate feasibility and UX for a wearable electrocardiographic (ECG) sensor system in delivery of Behavioral Neurocardiac Training (BNT) in home settings to patients with high blood pressure.	Patient Specific	6	Device				X		X
Van Bruinessen et al.	2017	A collaborative effort to combine end users (elderly and health professionals) to combine knowledge, preferences and needs in the co-design of an activity platform for the elderly.	Older Adults	16	Web-based			X								X
van Kessel et al.	2021	An interactive approach to co-design a multiple sclerosis fatigue app including design considerations, testing and user feedback.	Patient Specific	11	mHealth			X								X
van Leersum et al.	2020	A UCD iterative approach to influence the design a web-based preference elicitation tool for clients in long-term care.	Older Adults	25	Web-based			X			X
Van Velsen et al.	2019	A PD approach including 12 design sessions with older adults to create an mHealth travel companions for older adults.	Older Adults	42	mHealth			X								X
Verhoeven et al.	2016	A three year, four-step iterative PD approach to understand how design techniques and their implications impact the co-design of a mobility app for older adults.	Older Adults	13	mHealth			X								X
Vilardaga et al.	2018	A UCD approach to tailor a smoking cessation app involving person development, prototyping and usability testing.	Patient Specific	5	mHealth				X		X
Wannheden et al.	2020	A PD approach to four half-day co-design workshops resulting in a functional prototype to better understand how co-care can be operationalised in parkinson's disease patients.	Patients/Health Professionals	16	eHealth			X								X
Willard et al.	2018	A three-step UCD approach to identify user requirements, modify an existing platform and test modifications in the development of an online community care platform for frail older adults.	Older Adults	73	eHealth			X			X
Woods et al.	2018	Utilisation of multidisciplinary teams using a design thinking approach to generate ideation for better engagement amongst digital health stakeholders.	Patients/Health Professionals	7	mHealth			X			X
Zhang et al.	2019	A PD approach to co-design involving patients and health care professionals in a ‘Future Workshop’ of a gamified substance use disorder (SUD) app.	Patient Specific	10	Serious Gaming			X								X
Liu et al.	2022	A mixed-methods agile approach to build a no-code co-design behaviour measurement platform called Pathverse.	Health Professionals	13	mHealth				X							X
Adler et al.	2022	A citizen science inspired mixed-methods approach to co-design a cancer survivor app in a workshop environment	Patient Specific	5	mHealth				X							X
Ortet et al.	2022	The UCD of ishU, a gamification app development for behavior changes to improve self-care for autoimmune diseases	Patient Specific	4	mHealth			X			X
Sunjaya et al.	2022	A Design Thinking approach to develop a prototype for a clinical decision support system using A/B testing and think alouds.	Health Professionals	5	Web-based				X				X
Pienkowska et al.	2022	A web-based end-user PD approach to co-design a diabetes education app prototype for people living with type 2 diabetes.	Patient Specific	8	mHealth			X								X
Rao et al.	2022	A three phases HCD iterative approach to create a pain management app called Painamation.	Patient Specific	24	Web-based			X					X
Alvarez et al.	2022	A UCD approach to design a mHealth app to support patients with underlying cancer predisposition syndrome (CPS).	Patient Specific	6	mHealth			X			X
Khowaja et al.	2022	A UCD approach to develop an interactive visualization tool (ActiVis) to support local health care professionals in monitoring the physical activity of their patients.	Health Professionals	45	Web-based	X					X
Poncette et al.	2022	A HCD approach to evaluating the usability of a remote patient-monitoring system user interface (UI) in ICUs.	Health Professionals	N/A	Device				X				X
Preuhs et al.	2022	A UCD approach to formulate a Web-Based Video Intervention (ParentCoach) to support parents with children with sleeping problems.	Patient Specific	7	Web-based			X			X
Moltrecht et al.	2022	A PD approach to develop a transdiagnostic mental health app for children that targets their emotion regulation abilities.	Patient Specific	18	mHealth			X								X
Morse et al.	2022	A UCD approach using Agile project facilitation to developed a health information resource prototype.	Young People	22	Web-based			X			X
Mak et al.	2022	A UCD approach to develop a web-based stratified stepped care mental health platform (TourHeart+).	Patient Specific	N/A	Web-based			X			X
Brown et al.	2022	A UCD approach to develop a platform (PD-BRIDGE) for patients with parkinson's disease including personalized clinical information from electronic health records(EHRs) and patient-reported outcome (PRO).	Young People	40	Web-based			X								X
Yusupov et al.	2022	A mixed-methods PD utilising agile development cycles to develop an online memory program for healthy older adults.	Older Adults	25	Web-based				X							X
Mueller et al.	2022	A mixed-methods PD approach to co-design and create the prototype of the Cope 360 for caregivers of children with cancer.	Health Professionals	9	mHealth				X							X
Lawrence et al.	2022	A mixed-methods PD approach to build virtual health training tools with residents (trainee doctors).	Health Professionals	14	Web-based				X							X
Fox et al.	2022	A PD approach utilising agile methodology to co-design a mHealth app for people living with dementia.	Patient Specific	10	mHealth			X								X
O'Connor et al.	2022	A PD approach to iteratively co-design an augmented reality asthma inhaler educational intervention for children.	Patient Specific	6	mHealth			X								X
Taxter et al.	2022	A HCD approach to co-design a dashboard prototype for use in co-producing care in patients with Juvenile idiopathic arthritis (JIA).	Patient Specific	12	Web-based				X							X
Engdahl et al.	2022	A PD approach to develop a digital return-to-work solution for people with common mental disorders.	Patient Specific	4	mHealth			X								X
Tyo et al.	2022	A multidisciplinary approach to combine UCD and behavioural therapy in the creation of a multifactorial falls risk assessment tool.	Older Adults	31	Web-based				X		X
Ekstedt et al.	2022	A UCD approach to design and development an eHealth service for collaborative self-management among older adults with chronic diseases.	Older Adults	5	eHealth			X			X
Shanmugavel et al.	2022	A UCD approach to designing and developing a mHealth app for management and treatment of gestational diabetes in Nepal.	Patient Specific	N/A	mHealth				X		X
Donovan et al.	2022	A HCD approach to map the intervention “journey” and identify design questions in the creation of a two-way automated text messaging support from community pharmacies for medication taking in multiple long-term conditions.	Patient Specific	30	mHealth			X					X
van den Berg et al.	2022	A PD approach to engage stakeholders in the development of a mHealth app that promotes responsible short-acting Beta2-agonist use in people with asthma.	Patient Specific	N/A	mHealth			X								X
Lundell et al.	2022	A PD approach to co-create an eHealth tool for people with chronic obstructive pulmonary disease.	Patient Specific	5	mHealth			X								X
Vial et al.	2023	A HCD approach to co-design a mental health app to improve access to care.	Patient Specific	14	mHealth			X								X
Tessarolo et al.	2023	A UCD approach incorporating agile, lean and design thinking to develop assisted living technologies.	Patient Specific	N/A	Web-based			X								X
McCann et al.	2023	A UCD to develop an e-prehabilitation system of care for young adults diagnosed with cancer.	Patient Specific	N/A	eHealth			X			X
Mendes-Santos et al.	2023	A mixed-methods UCD study to develop a cognitive behavioral intervention program for breast cancer patients (iNNOVBC),	Patient Specific	24	mHealth				X							X
Arigo et al.	2023	A UCD process to develop and evaluate a personalized and adaptive web application tailored to the social needs of women in midlife.	Patient Specific	5	mHealth				X		X
Schwartz-Lasfargues et al.	2023	A UCD to develop a connected sensor system in colorectal surgery.	Patient Specific	6	mHealth	X					X
Turesson et al.	2023	An agile-inspired UCD in development of a digital support application with evidence-based content that includes a biopsychosocial perspective on chronic pain for sustainable RTW for persons with chronic pain and their employers (SWEPPE [Sustainable Worker Digital Support for Persons With Chronic Pain and Their Employers].	Patient Specific	7	mHealth				X		X
òstervang et al.	2023	A PD approach in development of a health information system to promote emergency care pathways.	Patient Specific	8	eHealth			X								X
Ghorayeb et al.	2023	A mixed-methods PD of a smart home interface with older adults.	Older Adults	13	Web-based			X								X
Johansen et al.	2023	A PD approach to exploring user visions for modeling mHealth Apps toward supporting patient-parent-clinician collaboration and shared decision-making when treating adolescent knee pain in general practice.	Patient Specific	9	mHealth				X							X
Weber et al.	2023	A PD approach to develop a nutrition chatbot for older adults.	Older Adults	13	mHealth				X							X
Holmqvist et al.	2023	A PD approach case studying how older persons and health care professionals co-designed a medication plan prototype remotely to promote patient safety.	Older Adults	5	mHealth	X										X
Woodward et al.	2023	A UCD approach to co-design a prototype of a clinical practice tool.	Health Professionals	13	Web-based	X					X
Isangula et al.	2023	HCD approaches to interventions co designed by healthcare providers and clients for improving therapeutic relationships in maternal and child healthcare.	Mothers	36	Web-based			X					X
Tran-Nguyen et al.	2023	A UCD approach to prototype a mHealth app for Older Adults managing postfracture acute pain.	Older Adults	6	mHealth			X			X
Sönnerfors et al.	2023	A PD approach to explore preferences for an eHealth tool to support physical activity and exercise training in chronic obstructive pulmonary disease (COPD)	Patient Specific	10	eHealth			X								X
Young et al.	2023	A PD approach to iteratively design and evaluate a remote cognitive screening of healthy older adults for primary care with the MyCog mHealth app.	Older Adults	16	mHealth			X								X
De Sutter et al.	2023	A mixed-methods UCD to test and implement a user-friendly personalized and long-term electronic informed consent prototype in clinical research.	Patient Specific	10	eHealth			X			X
Deady et al.	2023	A PD utilising the IDEAS (Integrate, Design, Assess, and Share) framework to development a mHealth app to enhance post-traumatic stress disorder treatment in high-risk workers.	Patient Specific	19	mHealth			X								X
Webb et al.	2023	A PD approach develop to navigate the translational pathway to clinical use of the RAIS (Retractor for Abdominal Insufflation-less Surgery) device for global surgery.	Health Professionals	N/A	Device			X								X
Yau et al.	2023	A HCD to co-create the Live 5-2-1-0 mHealth app to promote healthy behaviors in children.	Children	10	mHealth				X				X
Buck et al.	2023	A UCD and testing of Bolster, an mHealth intervention for early psychosis caregivers.	Caregivers	32	mHealth				X		X
Ludlowet al.	2023	A PD to design a digital mental health platform “Momentum” with young people aged 7–17.	Young People	42	Web-based			X								X
Liang et al,	2024	A PD approach to co-design personal sleep health technology for and with university students.	Patient Specific	6	mHealth			X								X
van de Riet et al.	2024	A PD to design eHealth interventions for children with complex care needs using an agile and design thinking approach.	Patient Specific	N/A	eHealth			X								X
Dahildahil et al.	2024	A mixed-methods UCD to enhancing the usability of the 'Hearing for Life' (HeLe) device.	Health Professionals	30	Device				X		X
Bonet-Olivencia et al.	2024	A UCD approach to co-design a diabetes self-management tool for underserved populations.	Patient Specific	N/A	mHealth			X			X
Reimer et al.	2024	A UCD and development of an mHealth app for cardiovascular prevention (HerzFit).	Patient Specific	N/A	mHealth				X		X
#VALUE!	Case Study
QNπ	Quantitative study
QL≤	Qualitative study
MM≥	Mixed methods study
#VALUE!	Research article
#VALUE!	User centred design
#VALUE!	Person centred design
#VALUE!	Human centred design
#VALUE!	Person based approach/design
#VALUE!	Person led design
#VALUE!	(General) Participatory Design
